# Supplementary material for: Comparative genomics of the miniature wasp and pest control agent Trichogramma pretiosum
Source: BMC Biol. 2018 May 18;16:54. doi: 10.1186/s12915-018-0520-9 (PMC5960102; doi:10.1186/s12915-018-0520-9)
Supplement: Supplementary file 2 — Table S13. GO terms overrepresented in chalcid-missing and chalcid-unique gene families. (XLSX 87 kb) [file 12915_2018_520_MOESM2_ESM.xlsx]

## Sheet: Chaclid Missing-Unique GOs
Gene Family Set	GO-ID	p-value	corr p-value	Description
Chalcid Unique	32501	3.1798e-05	0.010937	multicellular organismal process
Chalcid Unique	6996	3.4381e-05	0.010937	organelle organization
Chalcid Unique	51276	4.8755e-05	0.010937	chromosome organization
Chalcid Unique	7600	8.0112e-05	0.013479	sensory perception
Chalcid Unique	50890	0.00010697	0.014399	cognition
Chalcid Unique	16043	0.00027894	0.031287	cellular component organization
Chalcid Unique	30178	0.00035782	0.034401	negative regulation of Wnt receptor signaling pathway
Chalcid Unique	50877	0.00054415	0.042876	neurological system process
Chalcid Unique	50896	0.00066092	0.042876	response to stimulus
Chalcid Unique	3008	0.00069449	0.042876	system process
Chalcid Unique	48523	0.00070079	0.042876	negative regulation of cellular process
Chalcid Unique	22402	0.00080928	0.045387	cell cycle process
Chalcid Missing	7165	0.00010609	0.020603	signal transduction
Chalcid Missing	16311	0.0002407	0.020603	dephosphorylation
Chalcid Missing	50794	0.00024974	0.020603	regulation of cellular process
Chalcid Missing	23034	0.0003378	0.020603	intracellular signaling pathway
Chalcid Missing	23046	0.00035528	0.020603	signaling process
Chalcid Missing	23060	0.00035528	0.020603	signal transmission
Chalcid Missing	50789	0.00039731	0.020603	regulation of biological process
Chalcid Missing	7264	0.00066062	0.029976	small GTPase mediated signal transduction
Chalcid Missing	23033	0.00084163	0.033946	signaling pathway
Chalcid Missing	23052	0.00099156	0.035994	signaling
Chalcid Missing	65007	0.0014057	0.043952	biological regulation
Chalcid Missing	35556	0.0014529	0.043952	intracellular signal transduction

## Sheet: Chaclid Missing Genes
APIS REPRESENTATIVES FOR CLUSTERS MISSING IN ALL CHALCIDS
gi|571499290|ref|XP_006557420.1| PREDICTED: BTB/POZ domain-containing protein 3-like [Apis mellifera]
gi|325297013|ref|NP_001191680.1| enhancer of filamentation 1 [Apis mellifera]
gi|328776054|ref|XP_003249110.1| PREDICTED: transcription factor 21-like [Apis mellifera]
gi|328777503|ref|XP_003249359.1| PREDICTED: uncharacterized protein LOC724679 isoform 2 [Apis mellifera]
gi|571499781|ref|XP_006558639.1| PREDICTED: uncharacterized protein LOC409327 isoform X1 [Apis mellifera]
gi|571499982|ref|XP_006558657.1| PREDICTED: protein FAM69C-like isoform X1 [Apis mellifera]
gi|571499916|ref|XP_006558650.1| PREDICTED: glycogen-binding subunit 76A-like isoform X1 [Apis mellifera]
gi|571499909|ref|XP_006558648.1| PREDICTED: heparan sulfate 2-O-sulfotransferase pipe-like isoform X1 [Apis mellifera]
gi|110748765|ref|XP_001120937.1| PREDICTED: leucine-rich repeat-containing G-protein coupled receptor 4-like [Apis mellifera]
gi|110748778|ref|XP_001120210.1| PREDICTED: ski oncogene [Apis mellifera]
gi|571500816|ref|XP_006561976.1| PREDICTED: ubiquitin carboxyl-terminal hydrolase 3-like isoform X1 [Apis mellifera]
gi|571500871|ref|XP_006561983.1| PREDICTED: NGFI-A-binding protein homolog isoform X1 [Apis mellifera]
gi|328781496|ref|XP_001121365.2| PREDICTED: LIM/homeobox protein Awh-like isoform X1 [Apis mellifera]
gi|571501121|ref|XP_006562570.1| PREDICTED: TNF receptor-associated factor 6 isoform X1 [Apis mellifera]
gi|328783137|ref|XP_624434.2| PREDICTED: zinc finger protein 330 homolog [Apis mellifera]
gi|58585214|ref|NP_001011636.1| FABP-like protein [Apis mellifera]
gi|571502934|ref|XP_006565392.1| PREDICTED: dexamethasone-induced Ras-related protein 1-like, partial [Apis mellifera]
gi|571504063|ref|XP_006568707.1| PREDICTED: uncharacterized protein LOC100578300 isoform X1 [Apis mellifera]
gi|328790391|ref|XP_001121102.2| PREDICTED: ninjurin-1-like [Apis mellifera]
gi|571504732|ref|XP_396475.4| PREDICTED: LOW QUALITY PROTEIN: carboxyl-terminal PDZ ligand of neuronal nitric oxide synthase protein-like [Apis mellifera]
gi|571504777|ref|XP_006570058.1| PREDICTED: islet cell autoantigen 1-like isoform X1 [Apis mellifera]
gi|571504840|ref|XP_006570068.1| PREDICTED: CAS1 domain-containing protein 1-like isoform X1 [Apis mellifera]
gi|328791001|ref|XP_392626.3| PREDICTED: ubiquitin-conjugating enzyme E2 W-like [Apis mellifera]
gi|571504871|ref|XP_006570074.1| PREDICTED: LOW QUALITY PROTEIN: putative inositol monophosphatase 3-like [Apis mellifera]
gi|571504971|ref|XP_006570089.1| PREDICTED: dorsal-ventral patterning protein Sog isoform X1 [Apis mellifera]
gi|328791037|ref|XP_003251506.1| PREDICTED: GATA zinc finger domain-containing protein 4-like [Apis mellifera]
gi|571507985|ref|XP_006571256.1| PREDICTED: patched domain-containing protein 3-like isoform X1 [Apis mellifera]
gi|356991264|ref|NP_001239361.1| uncharacterized protein LOC551357 [Apis mellifera]
gi|571508438|ref|XP_003251706.2| PREDICTED: kin of IRRE-like protein 3-like isoform X1 [Apis mellifera]
gi|110749838|ref|XP_392116.3| PREDICTED: putative uncharacterized protein DDB_G0277255-like isoform 1 [Apis mellifera]
gi|571508701|ref|XP_003251726.2| PREDICTED: RNA pseudouridylate synthase domain-containing protein 4-like [Apis mellifera]
gi|328792519|ref|XP_003251739.1| PREDICTED: protein TIPIN homolog [Apis mellifera]
gi|328792465|ref|XP_003251728.1| PREDICTED: uncharacterized protein LOC100577689 [Apis mellifera]
gi|110750022|ref|XP_001121473.1| PREDICTED: uncharacterized protein LOC725651 [Apis mellifera]
gi|571509185|ref|XP_006571481.1| PREDICTED: monocarboxylate transporter 12-like isoform X1 [Apis mellifera]
gi|110750056|ref|XP_001120530.1| PREDICTED: myeloma-overexpressed gene 2 protein homolog [Apis mellifera]
gi|110750039|ref|XP_001119967.1| PREDICTED: uncharacterized protein LOC724197 [Apis mellifera]
gi|507418860|ref|NP_001265263.1| PI-PLC X domain-containing protein 1-like precursor [Apis mellifera]
gi|571511199|ref|XP_006559161.1| PREDICTED: histone-lysine N-methyltransferase trithorax isoform X1 [Apis mellifera]
gi|571511216|ref|XP_006559166.1| PREDICTED: putative leucine-rich repeat-containing protein DDB_G0290503-like isoform X1 [Apis mellifera]
gi|328778095|ref|XP_623670.3| PREDICTED: lysosomal Pro-X carboxypeptidase-like [Apis mellifera]
gi|571511986|ref|XP_001121250.3| PREDICTED: THO complex subunit 4-like [Apis mellifera]
gi|110750860|ref|XP_001121279.1| PREDICTED: ADP-ribosylation factor-like protein 6-interacting protein 1-like [Apis mellifera]
gi|66505000|ref|XP_623134.1| PREDICTED: peroxisomal membrane protein 11B-like isoform 2 [Apis mellifera]
gi|571512864|ref|XP_006565928.1| PREDICTED: THUMP domain-containing protein 3-like isoform X1 [Apis mellifera]
gi|571512839|ref|XP_006565924.1| PREDICTED: KN motif and ankyrin repeat domain-containing protein 3-like isoform X1 [Apis mellifera]
gi|328788849|ref|XP_003251193.1| PREDICTED: uncharacterized protein LOC100577530 isoform X1 [Apis mellifera]
gi|571513866|ref|XP_006568295.1| PREDICTED: dentin sialophosphoprotein-like [Apis mellifera]
gi|571514532|ref|XP_006568836.1| PREDICTED: protein pygopus [Apis mellifera]
gi|571514631|ref|XP_006568853.1| PREDICTED: D-beta-hydroxybutyrate dehydrogenase, mitochondrial-like isoform X1 [Apis mellifera]
gi|571514678|ref|XP_006568861.1| PREDICTED: uncharacterized protein LOC725376 [Apis mellifera]
gi|571514689|ref|XP_001122298.3| PREDICTED: CWF19-like protein 2-like [Apis mellifera]
gi|571516234|ref|XP_006569188.1| PREDICTED: acyl-CoA synthetase family member 4-like [Apis mellifera]
gi|571515334|ref|XP_006568983.1| PREDICTED: homeotic protein female sterile-like isoform X1 [Apis mellifera]
gi|571515521|ref|XP_006569026.1| PREDICTED: AF4/FMR2 family member 4-like isoform X1 [Apis mellifera]
gi|571515573|ref|XP_006569036.1| PREDICTED: centrosomal protein of 97 kDa isoform X1 [Apis mellifera]
gi|110751198|ref|XP_001120246.1| PREDICTED: probable RNA-binding protein EIF1AD-like isoform X1 [Apis mellifera]
gi|122427833|ref|NP_001073563.2| neuropeptides capa receptor-like protein [Apis mellifera]
gi|571515599|ref|XP_006569041.1| PREDICTED: ubinuclein-1-like isoform X1 [Apis mellifera]
gi|328789591|ref|XP_001121986.2| PREDICTED: cAMP-responsive element-binding protein-like 2-like [Apis mellifera]
gi|571515709|ref|XP_006569062.1| PREDICTED: dentin sialophosphoprotein-like isoform X1 [Apis mellifera]
gi|571515801|ref|XP_006569084.1| PREDICTED: tyrosine-protein phosphatase 99A-like isoform X1 [Apis mellifera]
gi|571516368|ref|XP_006557315.1| PREDICTED: uncharacterized protein LOC100577436 [Apis mellifera]
gi|66546392|ref|XP_392295.2| PREDICTED: uncharacterized protein LOC408761 isoform 2 [Apis mellifera]
gi|110755042|ref|XP_394440.3| PREDICTED: RWD domain-containing protein 4-like [Apis mellifera]
gi|328779721|ref|XP_001120712.2| PREDICTED: probable serine/threonine-protein kinase dyrk2-like [Apis mellifera]
gi|571518607|ref|XP_006560984.1| PREDICTED: uncharacterized protein LOC726282 [Apis mellifera]
gi|66513493|ref|XP_623568.1| PREDICTED: peroxisomal membrane protein 2-like [Apis mellifera]
gi|571519499|ref|XP_006564038.1| PREDICTED: vigilin-like isoform X1 [Apis mellifera]
gi|571521112|ref|XP_006569309.1| PREDICTED: uncharacterized protein LOC414002 [Apis mellifera]
gi|571521522|ref|XP_006569951.1| PREDICTED: protein sickie-like [Apis mellifera]
gi|571521667|ref|XP_006557395.1| PREDICTED: probable enoyl-CoA hydratase, mitochondrial-like [Apis mellifera]
gi|328776000|ref|XP_001122053.2| PREDICTED: uncharacterized protein LOC726305 isoform X1 [Apis mellifera]
gi|571521786|ref|XP_006557981.1| PREDICTED: zinc finger MIZ domain-containing protein 1 [Apis mellifera]
gi|571522614|ref|XP_006560610.1| PREDICTED: hexokinase-1-like [Apis mellifera]
gi|328779763|ref|XP_003249699.1| PREDICTED: centaurin-gamma-1A [Apis mellifera]
gi|571522647|ref|XP_006560615.1| PREDICTED: protein zwilch homolog [Apis mellifera]
gi|571523199|ref|XP_006562043.1| PREDICTED: kinetochore-associated protein 1-like [Apis mellifera]
gi|571523523|ref|XP_006562680.1| PREDICTED: pyruvate kinase-like [Apis mellifera]
gi|328787744|ref|XP_001122582.2| PREDICTED: uncharacterized protein LOC726866 [Apis mellifera]
gi|110756134|ref|XP_392319.3| PREDICTED: UDP-glucuronosyltransferase 1-3-like [Apis mellifera]
gi|571525438|ref|XP_001122055.3| PREDICTED: myosin-2 heavy chain isoform X1 [Apis mellifera]
gi|328787793|ref|XP_001120680.2| PREDICTED: uncharacterized protein LOC724781 isoform X1 [Apis mellifera]
gi|571526184|ref|XP_006569393.1| PREDICTED: germinal-center associated nuclear protein-like [Apis mellifera]
gi|328790042|ref|XP_393156.4| PREDICTED: uncharacterized protein LOC409658 [Apis mellifera]
gi|571526446|ref|XP_396349.3| PREDICTED: E3 ubiquitin-protein ligase MYLIP [Apis mellifera]
gi|571528224|ref|XP_006564269.1| PREDICTED: AT-rich interactive domain-containing protein 4B-like [Apis mellifera]
gi|571528737|ref|XP_003250685.2| PREDICTED: uncharacterized protein LOC100576129 isoform X1 [Apis mellifera]
gi|48095945|ref|XP_394564.1| PREDICTED: tubulin--tyrosine ligase-like protein 12-like [Apis mellifera]
gi|571529071|ref|XP_006567708.1| PREDICTED: uncharacterized protein LOC100576683 [Apis mellifera]
gi|571529260|ref|XP_006567742.1| PREDICTED: NACHT and WD repeat domain-containing protein 1-like isoform X1 [Apis mellifera]
gi|328788262|ref|XP_001121167.2| PREDICTED: cancer-related nucleoside-triphosphatase homolog isoform X1 [Apis mellifera]
gi|571529759|ref|XP_006567837.1| PREDICTED: dual specificity protein phosphatase 10 [Apis mellifera]
gi|328788274|ref|XP_001120635.2| PREDICTED: PRKC apoptosis WT1 regulator protein-like isoform X1 [Apis mellifera]
gi|571530871|ref|XP_006569562.1| PREDICTED: splicing factor 1-like isoform X1 [Apis mellifera]
gi|571531134|ref|XP_006569963.1| PREDICTED: uncharacterized protein LOC100578893 [Apis mellifera]
gi|110768981|ref|XP_001122458.1| PREDICTED: venom acid phosphatase Acph-1-like isoform X1 [Apis mellifera]
gi|571531241|ref|XP_003251458.2| PREDICTED: uncharacterized protein LOC100579034 isoform X1 [Apis mellifera]
gi|328790728|ref|XP_001122059.2| PREDICTED: receptor-binding cancer antigen expressed on SiSo cells [Apis mellifera]
gi|571532021|ref|XP_006570298.1| PREDICTED: focadhesin-like [Apis mellifera]
gi|328791084|ref|XP_393224.2| PREDICTED: adenosine monophosphate-protein transferase FICD homolog isoform 1 [Apis mellifera]
gi|328791167|ref|XP_001122704.2| PREDICTED: uncharacterized protein LOC726990 isoform X1 [Apis mellifera]
gi|66510575|ref|XP_392939.2| PREDICTED: hemocyte protein-glutamine gamma-glutamyltransferase-like isoform X1 [Apis mellifera]
gi|571533154|ref|XP_006561334.1| PREDICTED: GRAM domain-containing protein 3-like isoform X1 [Apis mellifera]
gi|328784132|ref|XP_001121426.2| PREDICTED: protein zer-1 homolog isoformX1 [Apis mellifera]
gi|571534146|ref|XP_006564184.1| PREDICTED: protein fem-1 homolog CG6966-like isoform X1 [Apis mellifera]
gi|571535223|ref|XP_006568312.1| PREDICTED: LOW QUALITY PROTEIN: homeotic protein spalt-major-like, partial [Apis mellifera]
gi|571535897|ref|XP_006570602.1| PREDICTED: uncharacterized protein LOC100577815 [Apis mellifera]
gi|571536095|ref|XP_006570732.1| PREDICTED: putative leucine-rich repeat-containing protein DDB_G0290503-like isoform X1 [Apis mellifera]
gi|58585074|ref|NP_001011566.1| Krueppel homologous protein 1 [Apis mellifera]
gi|571536540|ref|XP_006570975.1| PREDICTED: transcription factor Maf [Apis mellifera]
gi|571536590|ref|XP_006570977.1| PREDICTED: dephospho-CoA kinase domain-containing protein [Apis mellifera]
gi|571536598|ref|XP_006570978.1| PREDICTED: zinc finger CCCH domain-containing protein 10-like isoform X1 [Apis mellifera]
gi|328791912|ref|XP_001121051.2| PREDICTED: G patch domain-containing protein 11-like [Apis mellifera]
gi|66548732|ref|XP_624541.1| PREDICTED: protein LZIC-like [Apis mellifera]
gi|571536635|ref|XP_006570981.1| PREDICTED: zinc finger MYND domain-containing protein 11-like isoform X1 [Apis mellifera]
gi|571536610|ref|XP_006570980.1| PREDICTED: probable phosphatase phospho2-like [Apis mellifera]
gi|571537026|ref|XP_006571033.1| PREDICTED: conserved oligomeric Golgi complex subunit 5 [Apis mellifera]
gi|571536730|ref|XP_006570993.1| PREDICTED: plasminogen-like isoform X1 [Apis mellifera]
gi|66547599|ref|XP_623499.1| PREDICTED: selection and upkeep of intraepithelial T-cells protein 2-like [Apis mellifera]
gi|571536987|ref|XP_006571023.1| PREDICTED: LOW QUALITY PROTEIN: WD repeat-containing protein on Y chromosome-like [Apis mellifera]
gi|110757824|ref|XP_392398.3| PREDICTED: inositol monophosphatase 2-like [Apis mellifera]
gi|328792080|ref|XP_003251678.1| PREDICTED: uncharacterized protein LOC100578257 [Apis mellifera]
gi|328792102|ref|XP_001121896.2| PREDICTED: exportin-6 [Apis mellifera]
gi|571537348|ref|XP_006557691.1| PREDICTED: octopamine receptor beta-1R isoform X1 [Apis mellifera]
gi|328776371|ref|XP_003249152.1| PREDICTED: octopamine receptor beta-3R-like isoform X1 [Apis mellifera]
gi|110757929|ref|XP_001122483.1| PREDICTED: facilitated trehalose transporter Tret1-like [Apis mellifera]
gi|571537687|ref|XP_006558854.1| PREDICTED: uncharacterized protein LOC411586 isoform X1 [Apis mellifera]
gi|571538120|ref|XP_006559866.1| PREDICTED: uncharacterized protein LOC725481 isoform X1 [Apis mellifera]
gi|571538138|ref|XP_006559869.1| PREDICTED: protein kinase C-binding protein NELL1-like isoform X1 [Apis mellifera]
gi|66547672|ref|XP_623802.1| PREDICTED: 4-nitrophenylphosphatase-like [Apis mellifera]
gi|328778928|ref|XP_003249566.1| PREDICTED: enolase-phosphatase E1-like [Apis mellifera]
gi|328778930|ref|XP_003249567.1| PREDICTED: uncharacterized protein LOC100577132 [Apis mellifera]
gi|571538588|ref|XP_006560222.1| PREDICTED: uncharacterized protein ZC84.1-like isoform X1 [Apis mellifera]
gi|328781437|ref|XP_001121132.2| PREDICTED: uncharacterized protein LOC725260 isoform X1 [Apis mellifera]
gi|328784410|ref|XP_001121133.2| PREDICTED: carbonic anhydrase 6-like [Apis mellifera]
gi|110758145|ref|XP_001121096.1| PREDICTED: TWiK family of potassium channels protein 7-like [Apis mellifera]
gi|571539788|ref|XP_006565526.1| PREDICTED: tetraspanin-5 isoform X1 [Apis mellifera]
gi|571540686|ref|XP_006568425.1| PREDICTED: PP2C-like domain-containing protein CG9801-like [Apis mellifera]
gi|328790198|ref|XP_392431.2| PREDICTED: F-box/LRR-repeat protein 16 [Apis mellifera]
gi|328777814|ref|XP_395507.4| PREDICTED: testis-specific serine/threonine-protein kinase 1-like [Apis mellifera]
gi|571542661|ref|XP_006559568.1| PREDICTED: E3 ubiquitin-protein ligase TRIM23-like [Apis mellifera]
gi|66532731|ref|XP_396720.2| PREDICTED: cytoplasmic phosphatidylinositol transfer protein 1 [Apis mellifera]
gi|328778537|ref|XP_003249512.1| PREDICTED: uncharacterized protein LOC100577582 isoform X1 [Apis mellifera]
gi|328778637|ref|XP_003249525.1| PREDICTED: uncharacterized protein LOC100576863 isoform X1 [Apis mellifera]
gi|110758776|ref|XP_001121803.1| PREDICTED: ADP-ribosylation factor-like protein 2-like [Apis mellifera]
gi|328783881|ref|XP_001123118.2| PREDICTED: slit homolog 2 protein-like isoform X1 [Apis mellifera]
gi|571544291|ref|XP_001121388.3| PREDICTED: intraflagellar transport protein 81 homolog isoform X1 [Apis mellifera]
gi|571544537|ref|XP_006563924.1| PREDICTED: potassium channel subfamily K member 18-like isoform X1 [Apis mellifera]
gi|571544547|ref|XP_006563926.1| PREDICTED: uncharacterized protein LOC413106 isoform X1 [Apis mellifera]
gi|328784849|ref|XP_392767.4| PREDICTED: acid phosphatase-like protein 2-like [Apis mellifera]
gi|571545198|ref|XP_006564678.1| PREDICTED: proteoglycan 4-like isoform X1 [Apis mellifera]
gi|571545379|ref|XP_001121847.3| PREDICTED: 5-azacytidine-induced protein 1-like [Apis mellifera]
gi|328784779|ref|XP_001122379.2| PREDICTED: uncharacterized protein LOC726658 isoform 1 [Apis mellifera]
gi|571545568|ref|XP_006564749.1| PREDICTED: uncharacterized protein LOC551409 [Apis mellifera]
gi|571545598|ref|XP_001122246.3| PREDICTED: adenylate cyclase type 5-like [Apis mellifera]
gi|571545638|ref|XP_006564763.1| PREDICTED: solute carrier family 46 member 3-like [Apis mellifera]
gi|571545727|ref|XP_006566886.1| PREDICTED: Golgi integral membrane protein 4-like isoform X3 [Apis mellifera]
gi|571545796|ref|XP_006566901.1| PREDICTED: uncharacterized protein LOC551572 isoform X1 [Apis mellifera]
gi|571546040|ref|XP_006568314.1| PREDICTED: fatty-acid amide hydrolase 2-B-like [Apis mellifera]
gi|571546213|ref|XP_006568577.1| PREDICTED: monocarboxylate transporter 12-like isoform X1 [Apis mellifera]
gi|571546494|ref|XP_006569780.1| PREDICTED: zinc finger protein 800-like isoform X1 [Apis mellifera]
gi|328790537|ref|XP_003251429.1| PREDICTED: zinc finger protein 69-like isoform X1 [Apis mellifera]
gi|328775833|ref|XP_001122675.2| PREDICTED: uncharacterized protein LOC726958 [Apis mellifera]
gi|571547187|ref|XP_006557281.1| PREDICTED: LOW QUALITY PROTEIN: septin-4-like [Apis mellifera]
gi|571549922|ref|XP_006561956.1| PREDICTED: 2',5'-phosphodiesterase 12-like [Apis mellifera]
gi|328781167|ref|XP_003249931.1| PREDICTED: uncharacterized protein LOC100577151 [Apis mellifera]
gi|328781266|ref|XP_003249953.1| PREDICTED: uncharacterized protein LOC100576192 isoform X1 [Apis mellifera]
gi|571549835|ref|XP_006561940.1| PREDICTED: uncharacterized protein LOC102653932 isoform X1 [Apis mellifera]
gi|328788164|ref|XP_001122651.2| PREDICTED: PI-PLC X domain-containing protein 1 isoform X1 [Apis mellifera]
gi|118150496|ref|NP_001071286.1| signal sequence receptor beta [Apis mellifera]
gi|571551364|ref|XP_006558409.1| PREDICTED: nuclear receptor subfamily 1 group D member 2 isoform X1 [Apis mellifera]
gi|571551516|ref|XP_006559124.1| PREDICTED: knirps-related protein isoform X1 [Apis mellifera]
gi|571552655|ref|XP_006562850.1| PREDICTED: trichoplein keratin filament-binding protein-like [Apis mellifera]
gi|571552949|ref|XP_006562904.1| PREDICTED: trimethylguanosine synthase-like isoform X1 [Apis mellifera]
gi|328782580|ref|XP_001121833.2| PREDICTED: zinc finger protein 454-like [Apis mellifera]
gi|571553535|ref|XP_006564536.1| PREDICTED: putative leucine-rich repeat-containing protein DDB_G0290503-like isoform X1 [Apis mellifera]
gi|328784643|ref|XP_003250478.1| PREDICTED: vascular endothelial growth factor A-A-like [Apis mellifera]
gi|571553693|ref|XP_006564562.1| PREDICTED: dyslexia susceptibility 1 candidate gene 1 protein homolog [Apis mellifera]
gi|571554160|ref|XP_006566050.1| PREDICTED: dopamine N-acetyltransferase isoform X2 [Apis mellifera]
gi|571555528|ref|XP_003250826.2| PREDICTED: putative odorant receptor 13a-like, partial [Apis mellifera]
gi|328786696|ref|XP_003250832.1| PREDICTED: hairy/enhancer-of-split related with YRPW motif protein-like [Apis mellifera]
gi|328786553|ref|XP_003250810.1| PREDICTED: zinc finger and BTB domain-containing protein 14-like isoform X1 [Apis mellifera]
gi|571555134|ref|XP_006566224.1| PREDICTED: probable G-protein coupled receptor CG31760-like isoform X1 [Apis mellifera]
gi|571555207|ref|XP_006566238.1| PREDICTED: ring canal kelch homolog isoform X1 [Apis mellifera]
gi|571555237|ref|XP_006566243.1| PREDICTED: uncharacterized protein LOC726201 isoform X1 [Apis mellifera]
gi|328786574|ref|XP_003250814.1| PREDICTED: uncharacterized protein LOC726268 isoform 2 [Apis mellifera]
gi|571555259|ref|XP_006566249.1| PREDICTED: uncharacterized protein LOC102656594 [Apis mellifera]
gi|328789817|ref|XP_003251325.1| PREDICTED: helix-loop-helix protein delilah-like [Apis mellifera]
gi|571556048|ref|XP_006569237.1| PREDICTED: caldesmon-like isoform X1 [Apis mellifera]
gi|571556441|ref|XP_006557482.1| PREDICTED: transcriptional protein SWT1-like [Apis mellifera]
gi|571556584|ref|XP_006557511.1| PREDICTED: uncharacterized protein LOC102654282 [Apis mellifera]
gi|571556593|ref|XP_006557512.1| PREDICTED: la-related protein 6-like [Apis mellifera]
gi|328776738|ref|XP_001121539.2| PREDICTED: protein PFF0380w-like [Apis mellifera]
gi|110760709|ref|XP_001120519.1| PREDICTED: uncharacterized protein LOC725452 [Apis mellifera]
gi|328782117|ref|XP_001123212.2| PREDICTED: uncharacterized protein LOC727502 [Apis mellifera]
gi|571558170|ref|XP_006562471.1| PREDICTED: methyltransferase-like protein 9-like isoform X1 [Apis mellifera]
gi|571560519|ref|XP_006566575.1| PREDICTED: protein scribble homolog [Apis mellifera]
gi|571560523|ref|XP_006566576.1| PREDICTED: cysteine protease ATG4D-like isoform X1 [Apis mellifera]
gi|571561478|ref|XP_006566719.1| PREDICTED: zinc finger protein 91-like isoform X1 [Apis mellifera]
gi|571561766|ref|XP_006566766.1| PREDICTED: RING finger protein PFF0165c-like [Apis mellifera]
gi|571561776|ref|XP_006566767.1| PREDICTED: protein bunched, class 2/F/G isoform isoform X1 [Apis mellifera]
gi|571562161|ref|XP_006566833.1| PREDICTED: nuclear anchorage protein 1-like [Apis mellifera]
gi|328787173|ref|XP_003250892.1| PREDICTED: uncharacterized protein LOC100576421 isoform X1 [Apis mellifera]
gi|571563076|ref|XP_006570547.1| PREDICTED: tyrosine-protein phosphatase non-receptor type 23-like [Apis mellifera]
gi|571563112|ref|XP_006570555.1| PREDICTED: ERC protein 2 [Apis mellifera]
gi|571562942|ref|XP_006570521.1| PREDICTED: uncharacterized protein LOC408333 isoform X1 [Apis mellifera]
gi|110761524|ref|XP_001120948.1| PREDICTED: putative odorant receptor 67c [Apis mellifera]
gi|571563508|ref|XP_006558900.1| PREDICTED: myosin heavy chain 95F isoform X1 [Apis mellifera]
gi|571563604|ref|XP_006559298.1| PREDICTED: uncharacterized protein LOC102654078 [Apis mellifera]
gi|571563794|ref|XP_006559337.1| PREDICTED: short transient receptor potential channel 4-like [Apis mellifera]
gi|571564195|ref|XP_006562291.1| PREDICTED: mucin-19-like isoform X1 [Apis mellifera]
gi|66521295|ref|XP_623821.1| PREDICTED: uncharacterized protein LOC551426 isoform 1 [Apis mellifera]
gi|328781866|ref|XP_003250048.1| PREDICTED: uncharacterized protein LOC100577381 isoform X1 [Apis mellifera]
gi|571565196|ref|XP_006565341.1| PREDICTED: laccase-2-like [Apis mellifera]
gi|571564944|ref|XP_006565290.1| PREDICTED: sodium- and chloride-dependent GABA transporter 1 isoform X1 [Apis mellifera]
gi|571565158|ref|XP_006565331.1| PREDICTED: zinc finger CCCH domain-containing protein 13-like [Apis mellifera]
gi|66521795|ref|XP_393861.2| PREDICTED: popeye domain-containing protein 3-like [Apis mellifera]
gi|328787476|ref|XP_001121912.2| PREDICTED: blood vessel epicardial substance-like isoform X1 [Apis mellifera]
gi|571565460|ref|XP_006566945.1| PREDICTED: alkaline phosphatase, tissue-nonspecific isozyme-like isoform X1 [Apis mellifera]
gi|571565834|ref|XP_006567021.1| PREDICTED: leucokinin receptor isoform X1 [Apis mellifera]
gi|571565950|ref|XP_006567039.1| PREDICTED: ankyrin repeat domain-containing protein 6-like isoform X1 [Apis mellifera]
gi|571566271|ref|XP_006557898.1| PREDICTED: syntenin-1-like isoform X1 [Apis mellifera]
gi|571566374|ref|XP_006557921.1| PREDICTED: uncharacterized protein LOC100577146 isoform X1 [Apis mellifera]
gi|571567172|ref|XP_001120705.3| PREDICTED: membrane metallo-endopeptidase-like 1-like isoform X1 [Apis mellifera]
gi|571567914|ref|XP_006560455.1| PREDICTED: uncharacterized protein LOC410449 isoform X1 [Apis mellifera]
gi|571567927|ref|XP_006560457.1| PREDICTED: probable nuclear hormone receptor HR38 isoform X1 [Apis mellifera]
gi|571567939|ref|XP_006560459.1| PREDICTED: GTP-binding protein ypt7 [Apis mellifera]
gi|571567971|ref|XP_006560463.1| PREDICTED: protein tyrosine phosphatase domain-containing protein 1-like isoform X1 [Apis mellifera]
gi|571568165|ref|XP_006562801.1| PREDICTED: arf-GAP with coiled-coil, ANK repeat and PH domain-containing protein 2 isoform X1 [Apis mellifera]
gi|110762287|ref|XP_001120535.1| PREDICTED: uncharacterized protein LOC724644 [Apis mellifera]
gi|571568361|ref|XP_006564118.1| PREDICTED: uncharacterized protein LOC102655841 [Apis mellifera]
gi|110762352|ref|XP_001120039.1| PREDICTED: bone morphogenetic protein 5-like [Apis mellifera]
gi|328785273|ref|XP_001120670.2| PREDICTED: uncharacterized protein LOC724773 isoform X1 [Apis mellifera]
gi|48130104|ref|XP_393312.1| PREDICTED: enhancer of split mgamma protein-like [Apis mellifera]
gi|571569433|ref|XP_006559343.1| PREDICTED: tubulin polyglutamylase TTLL4-like isoform X1 [Apis mellifera]
gi|571569484|ref|XP_006559356.1| PREDICTED: protein gooseberry-like isoform X1 [Apis mellifera]
gi|571569493|ref|XP_006559358.1| PREDICTED: protein gooseberry-neuro-like [Apis mellifera]
gi|571569497|ref|XP_006559359.1| PREDICTED: uncharacterized protein LOC100577694 [Apis mellifera]
gi|571569671|ref|XP_006560071.1| PREDICTED: maternal protein exuperantia isoform X1 [Apis mellifera]
gi|328782929|ref|XP_001121941.2| PREDICTED: uncharacterized protein LOC726184 [Apis mellifera]
gi|571571603|ref|XP_006563145.1| PREDICTED: pyroglutamylated RFamide peptide receptor-like [Apis mellifera]
gi|571570947|ref|XP_006563033.1| PREDICTED: potassium voltage-gated channel subfamily H member 7-like isoform X1 [Apis mellifera]
gi|571571286|ref|XP_006563083.1| PREDICTED: uncharacterized protein LOC100577050 isoform X1 [Apis mellifera]
gi|571571370|ref|XP_006563100.1| PREDICTED: zinc finger protein 423 isoform X1 [Apis mellifera]
gi|571572775|ref|XP_003250715.2| PREDICTED: putative leucine-rich repeat-containing protein DDB_G0290503-like [Apis mellifera]
gi|110763000|ref|XP_394040.3| PREDICTED: zucchini [Apis mellifera]
gi|571573151|ref|XP_006565859.1| PREDICTED: facilitated trehalose transporter Tret1-like isoform X1 [Apis mellifera]
gi|66523541|ref|XP_625190.1| PREDICTED: serine/threonine-protein phosphatase 6 regulatory ankyrin repeat subunit A-like isoform 2 [Apis mellifera]
gi|328776999|ref|XP_001121683.2| PREDICTED: uncharacterized protein LOC725889 [Apis mellifera]
gi|571573600|ref|XP_006559271.1| PREDICTED: leucine-rich repeat and coiled-coil domain-containing protein 1-like [Apis mellifera]
gi|571573896|ref|XP_006560736.1| PREDICTED: O-phosphoseryl-tRNA(Sec) selenium transferase-like isoform X1 [Apis mellifera]
gi|328779996|ref|XP_003249733.1| PREDICTED: F-box/LRR-repeat protein 7-like isoform 2 [Apis mellifera]
gi|328783717|ref|XP_625227.2| PREDICTED: MMS19 nucleotide excision repair protein homolog [Apis mellifera]
gi|66525397|ref|XP_625226.1| PREDICTED: ubiquitin domain-containing protein 2-like [Apis mellifera]
gi|94158832|ref|NP_001035315.1| odorant binding protein 9 precursor [Apis mellifera]
gi|571574569|ref|XP_006563495.1| PREDICTED: ETS-like protein pointed, isoform P2/D-like [Apis mellifera]
gi|571574571|ref|XP_006563496.1| PREDICTED: colorectal mutant cancer protein-like isoform X1 [Apis mellifera]
gi|571574825|ref|XP_006563594.1| PREDICTED: uncharacterized protein LOC102655585 [Apis mellifera]
gi|328783380|ref|XP_394069.4| PREDICTED: splicing regulator RBM11-like isoform 1 [Apis mellifera]
gi|328783455|ref|XP_393113.3| PREDICTED: rhotekin-2-like [Apis mellifera]
gi|571575378|ref|XP_006563795.1| PREDICTED: protein Gawky-like, partial [Apis mellifera]
gi|571575463|ref|XP_006557746.1| PREDICTED: uncharacterized protein LOC726251 isoform X1 [Apis mellifera]
gi|328776415|ref|XP_003249162.1| PREDICTED: SET and MYND domain-containing protein 4-like isoform X1 [Apis mellifera]
gi|571575545|ref|XP_006557777.1| PREDICTED: RNA-binding protein 33-like [Apis mellifera]
gi|571575649|ref|XP_006557820.1| PREDICTED: mitogen-activated protein kinase-binding protein 1-like isoform X1 [Apis mellifera]
gi|66526659|ref|XP_392103.2| PREDICTED: tektin-4-like [Apis mellifera]
gi|328778481|ref|XP_392102.3| PREDICTED: thioredoxin domain-containing protein 5-like isoform 1 [Apis mellifera]
gi|571576432|ref|XP_006563151.1| PREDICTED: X-linked retinitis pigmentosa GTPase regulator-like isoform X1 [Apis mellifera]
gi|571576573|ref|XP_006563213.1| PREDICTED: LOW QUALITY PROTEIN: calcium uptake protein 3, mitochondrial-like [Apis mellifera]
gi|571577018|ref|XP_006571921.1| PREDICTED: LOW QUALITY PROTEIN: carboxypeptidase M-like [Apis mellifera]
gi|571577479|ref|XP_006572080.1| PREDICTED: LOW QUALITY PROTEIN: GTPase-activating protein [Apis mellifera]
gi|571577605|ref|XP_006572121.1| PREDICTED: uncharacterized protein LOC726292 isoform X1 [Apis mellifera]
gi|571577641|ref|XP_006572135.1| PREDICTED: uncharacterized protein LOC100577690 [Apis mellifera]
gi|571577768|ref|XP_003251881.2| PREDICTED: LOW QUALITY PROTEIN: E3 ubiquitin-protein ligase AMFR-like, partial [Apis mellifera]
gi|328793491|ref|XP_003251885.1| PREDICTED: serine/arginine repetitive matrix protein 1-like isoform X1 [Apis mellifera]
gi|571577865|ref|XP_006572198.1| PREDICTED: sialin-like isoform X1 [Apis mellifera]
gi|571577919|ref|XP_006572216.1| PREDICTED: uncharacterized protein LOC727370 isoform X1 [Apis mellifera]
gi|571578030|ref|XP_006572256.1| PREDICTED: uncharacterized protein LOC100576438 [Apis mellifera]
gi|571578057|ref|XP_006572265.1| PREDICTED: S1 RNA-binding domain-containing protein 1-like isoform X1 [Apis mellifera]
gi|328793684|ref|XP_003251915.1| PREDICTED: uncharacterized protein LOC100578223 isoform X1 [Apis mellifera]
gi|328793912|ref|XP_003251943.1| PREDICTED: ADP-ribosylation factor-like protein 13B-like isoform X1 [Apis mellifera]
gi|571578749|ref|XP_006572490.1| PREDICTED: transcriptional regulator ATRX homolog, partial [Apis mellifera]
gi|58585222|ref|NP_001011640.1| take-out-like carrier protein precursor [Apis mellifera]
gi|328794445|ref|XP_001123028.2| PREDICTED: protein winged eye-like [Apis mellifera]

## Sheet: All Chalcid missing homologs
COMPLETE GROUP MEMBERSHIP FOR ALL PROTEINS MISSING IN ALL CHACLIDS, BUT PRESENT IN ALL NON-CHALCID GENOMES
TRgrp2_228: APME|XP_006563033.1 APME|XP_006563034.1 APME|XP_006563035.1 APME|XP_006563036.1 APME|XP_006563037.1 APME|XP_006563038.1 APME|XP_006563039.1 APME|XP_006563040.1 APME|XP_393977.5 MIDE|XP_014295289.1 MIDE|XP_014295290.1 MIDE|XP_014295291.1 MIDE|XP_014295292.1 MIDE|XP_014295293.1 MIDE|XP_014295294.1 MIDE|XP_014295295.1 MIDE|XP_014295296.1 MIDE|XP_014295297.1 MIDE|XP_014295298.1 MIDE|XP_01…
TRgrp2_237: APME|XP_006569026.1 APME|XP_006569027.1 APME|XP_006569028.1 APME|XP_006569029.1 APME|XP_006569030.1 APME|XP_006569031.1 APME|XP_006569032.1 MIDE|XP_008556601.1 MIDE|XP_008556609.1 MIDE|XP_008556617.1 MIDE|XP_008556625.1 MIDE|XP_008556630.1 MIDE|XP_008556639.1 MIDE|XP_008556642.1 MIDE|XP_008556644.1 MIDE|XP_008556651.1 MIDE|XP_008556659.1 MIDE|XP_008556663.1 MIDE|XP_008556671.1 MIDE|XP…
TRgrp2_273: APME|XP_001120948.1 APME|XP_003249264.2 APME|XP_003249278.1 APME|XP_006558390.1 APME|XP_006558166.1 APME|XP_003249230.1 APME|XP_006558391.1 APME|XP_006558387.1 APME|XP_003249267.2 APME|XP_003249268.2 APME|XP_003249282.2 APME|XP_003249281.2 APME|XP_006558388.1 APME|XP_003249229.1 APME|XP_006572613.1 APME|XP_006558389.1 APME|XP_003249279.1 MIDE|XP_014297426.1 MIDE|XP_014297485.1 MIDE|XP…
TRgrp2_475: APME|XP_006566945.1 APME|XP_006566946.1 APME|XP_006566947.1 APME|XP_006566948.1 APME|XP_006566949.1 APME|XP_006566950.1 APME|XP_006566951.1 APME|XP_006566952.1 APME|XP_006566953.1 APME|XP_006566954.1 APME|XP_006566955.1 APME|XP_006566956.1 APME|XP_006566957.1 APME|XP_006566958.1 APME|XP_006566959.1 MIDE|XP_014300868.1 MIDE|XP_014300869.1 AROS|AROS010955-PA ORAB|XP_012277705.1
TRgrp2_601: APME|XP_001120705.3 APME|XP_006560119.1 APME|XP_006560120.1 APME|XP_006562397.1 APME|XP_006562398.1 APME|XP_006562399.1 APME|XP_006562400.1 MIDE|XP_008546802.1 MIDE|XP_008546803.1 MIDE|XP_008546804.1 MIDE|XP_014297913.1 ORAB|XP_012277029.1 ORAB|XP_012277674.1 ORAB|XP_012277077.1 ORAB|XP_012277702.1 AROS|AROS008517-PA MIDE|XP_014295949.1
TRgrp2_755: APME|XP_006559343.1 APME|XP_006559344.1 APME|XP_006559345.1 APME|XP_006559346.1 APME|XP_006559347.1 APME|XP_396662.2 APME|XP_006560918.1 APME|XP_006560919.1 APME|XP_006560920.1 APME|XP_006560921.1 AROS|AROS004109-PA AROS|AROS004123-PA MIDE|XP_014298225.1 MIDE|XP_014298226.1 MIDE|XP_014298227.1 ORAB|XP_012282774.1
TRgrp2_809: APME|XP_006570521.1 APME|XP_006570522.1 APME|XP_006570523.1 APME|XP_006570524.1 APME|XP_006570525.1 APME|XP_006570526.1 APME|XP_006570527.1 APME|XP_006570528.1 APME|XP_006570529.1 MIDE|XP_008554321.1 MIDE|XP_008554324.1 MIDE|XP_008554325.1 MIDE|XP_008554326.1 MIDE|XP_008554327.1 AROS|AROS001766-PA ORAB|XP_012287884.1
TRgrp2_1031: APME|XP_001120635.2 APME|XP_006567841.1 APME|XP_006567839.1 APME|XP_006567843.1 APME|XP_006567838.1 APME|XP_006567840.1 APME|XP_006567844.1 APME|XP_006567842.1 MIDE|XP_014299316.1 MIDE|XP_014299317.1 MIDE|XP_014299318.1 MIDE|XP_014299319.1 AROS|AROS006887-PA ORAB|XP_012272349.1
TRgrp2_1165: APME|XP_006565924.1 APME|XP_006565925.1 APME|XP_006565926.1 APME|XP_623326.3 MIDE|XP_008544985.1 MIDE|XP_008544986.1 MIDE|XP_008544987.1 MIDE|XP_008544988.1 MIDE|XP_014297243.1 MIDE|XP_014297244.1 MIDE|XP_014297245.1 MIDE|XP_014297246.1 AROS|AROS009188-PA ORAB|XP_012278041.1
TRgrp2_1171: APME|XP_006567039.1 APME|XP_006567040.1 APME|XP_006567041.1 APME|XP_006567042.1 APME|XP_006567043.1 APME|XP_006567044.1 APME|XP_006567045.1 APME|XP_006567046.1 APME|XP_006567047.1 APME|XP_006567048.1 APME|XP_006567049.1 AROS|AROS004032-PA MIDE|XP_008550098.1 ORAB|XP_012278217.1
TRgrp2_1312: APME|XP_003250892.1 APME|XP_006566789.1 APME|XP_006566790.1 APME|XP_006566791.1 APME|XP_006566792.1 APME|XP_006566793.1 APME|XP_006566794.1 MIDE|XP_008557380.1 MIDE|XP_008557381.1 MIDE|XP_008557382.1 MIDE|XP_008557384.1 ORAB|XP_012284865.1 AROS|AROS004424-PA
TRgrp2_1498: APME|XP_006570068.1 APME|XP_006570069.1 APME|XP_006570070.1 APME|XP_006570071.1 APME|XP_006570072.1 MIDE|XP_008560455.1 MIDE|XP_008560458.1 MIDE|XP_008560459.1 MIDE|XP_008560460.1 MIDE|XP_014299171.1 MIDE|XP_014299172.1 AROS|AROS003896-PA ORAB|XP_012286249.1
TRgrp2_1511: APME|XP_006570981.1 APME|XP_006570982.1 APME|XP_393096.3 MIDE|XP_008547507.1 MIDE|XP_014300546.1 MIDE|XP_014300547.1 MIDE|XP_014300549.1 MIDE|XP_014300550.1 MIDE|XP_014300551.1 MIDE|XP_014300552.1 MIDE|XP_014300553.1 AROS|AROS001824-PA ORAB|XP_012270992.1
TRgrp2_1685: APME|XP_001122458.1 APME|XP_006569958.1 APME|XP_006569959.1 APME|XP_006569973.1 APME|XP_006569974.1 APME|XP_006569975.1 APME|XP_006569976.1 AROS|AROS007799-PA AROS|AROS010379-PA MIDE|XP_008555396.1 MIDE|XP_008555440.1 ORAB|XP_012285665.1
TRgrp2_1718: APME|XP_003251885.1 APME|XP_006572185.1 MIDE|XP_008543212.1 MIDE|XP_008543213.1 MIDE|XP_008543214.1 MIDE|XP_008543215.1 MIDE|XP_008543216.1 MIDE|XP_008543217.1 MIDE|XP_008543218.1 MIDE|XP_008543219.1 AROS|AROS002186-PA ORAB|XP_012284968.1
TRgrp2_1824: APME|XP_006563083.1 APME|XP_006563084.1 APME|XP_006563085.1 APME|XP_006563086.1 APME|XP_006563087.1 APME|XP_006563088.1 APME|XP_006563089.1 APME|XP_006563090.1 APME|XP_006563091.1 AROS|AROS004179-PA MIDE|XP_008557976.1 ORAB|XP_012275747.1
TRgrp2_1879: APME|XP_006566576.1 APME|XP_006566577.1 APME|XP_006566578.1 APME|XP_006566579.1 APME|XP_006566580.1 APME|XP_006566581.1 APME|XP_006566582.1 APME|XP_006566583.1 APME|XP_006566584.1 AROS|AROS005867-PA MIDE|XP_008556293.1 ORAB|XP_012278685.1
TRgrp2_2089: MIDE|XP_008551416.1 MIDE|XP_008551418.1 MIDE|XP_008551419.1 MIDE|XP_008551420.1 MIDE|XP_008551421.1 MIDE|XP_014299083.1 MIDE|XP_014299084.1 MIDE|XP_014299086.1 MIDE|XP_008551422.1 APME|XP_006572135.1 AROS|AROS004377-PA ORAB|XP_012273015.1
TRgrp2_2129: APME|NP_001265263.1 APME|NP_001265266.1 APME|XP_006571479.1 APME|XP_006571517.1 APME|XP_006571679.1 AROS|AROS001060-PA MIDE|XP_008545067.2 ORAB|XP_012273724.1 AROS|AROS001061-PA MIDE|XP_008545060.1 ORAB|XP_012273721.1
TRgrp2_2240: APME|XP_006557820.1 APME|XP_006557821.1 MIDE|XP_014295557.1 MIDE|XP_014295558.1 MIDE|XP_014295559.1 MIDE|XP_014295560.1 MIDE|XP_014295561.1 MIDE|XP_014295562.1 MIDE|XP_014295563.1 AROS|AROS003670-PA ORAB|XP_012270989.1
TRgrp2_2255: APME|XP_006558650.1 APME|XP_006558651.1 APME|XP_006558652.1 APME|XP_006558653.1 APME|XP_006558654.1 APME|XP_006558655.1 APME|XP_006558656.1 MIDE|XP_008559329.1 MIDE|XP_008559330.1 AROS|AROS006002-PA ORAB|XP_012284046.1
TRgrp2_2317: APME|XP_006561983.1 APME|XP_006561984.1 MIDE|XP_008544010.1 MIDE|XP_008544018.1 MIDE|XP_008544026.1 MIDE|XP_008544037.1 MIDE|XP_014295339.1 MIDE|XP_014295345.1 MIDE|XP_014295347.1 AROS|AROS001127-PA ORAB|XP_012286053.1
TRgrp2_2424: APME|XP_006566719.1 APME|XP_006566720.1 APME|XP_006566721.1 APME|XP_006566722.1 APME|XP_006566723.1 APME|XP_006566724.1 MIDE|XP_014297553.1 MIDE|XP_014297554.1 MIDE|XP_014297555.1 AROS|AROS005698-PA ORAB|XP_012280234.1
TRgrp2_2498: APME|XP_006570089.1 APME|XP_006570090.1 APME|XP_006570091.1 APME|XP_006570092.1 APME|XP_006570093.1 APME|XP_006570094.1 APME|XP_393520.4 MIDE|XP_008557190.1 MIDE|XP_008557191.1 AROS|AROS003755-PA ORAB|XP_012277766.1
TRgrp2_2528: APME|XP_006571481.1 APME|XP_006571482.1 APME|XP_006571483.1 APME|XP_006571484.1 APME|XP_006571485.1 APME|XP_006571486.1 APME|XP_006571487.1 APME|XP_006571488.1 AROS|AROS007801-PA MIDE|XP_008559254.1 ORAB|XP_012285814.1
TRgrp2_2548: APME|XP_006572216.1 APME|XP_006572217.1 APME|XP_006572218.1 APME|XP_006572219.1 APME|XP_006572220.1 APME|XP_006572221.1 APME|XP_006572222.1 APME|XP_006572223.1 AROS|AROS007885-PA MIDE|XP_008550939.1 ORAB|XP_012279312.1
TRgrp2_2903: APME|XP_001123028.2 APME|XP_006572511.1 MIDE|XP_008559175.1 MIDE|XP_008559176.1 MIDE|XP_008559177.1 MIDE|XP_008559178.1 MIDE|XP_008559179.1 MIDE|XP_014296892.1 AROS|AROS010963-PA ORAB|XP_012280820.1
TRgrp2_3027: APME|XP_006560222.1 APME|XP_006560223.1 APME|XP_006560224.1 APME|XP_006560225.1 APME|XP_006560226.1 APME|XP_006560227.1 APME|XP_393261.4 AROS|AROS007762-PA MIDE|XP_014295044.1 ORAB|XP_012287719.1
TRgrp2_3172: APME|XP_006566050.1 APME|XP_392876.2 APME|XP_006566051.1 MIDE|XP_014294929.1 MIDE|XP_014294937.1 MIDE|XP_014294941.1 MIDE|XP_014294945.1 MIDE|XP_014294951.1 AROS|AROS000650-PA ORAB|XP_012274306.1
TRgrp2_3179: APME|XP_006566224.1 APME|XP_006566225.1 APME|XP_006566226.1 APME|XP_006566227.1 APME|XP_006566228.1 APME|XP_006566229.1 MIDE|XP_008553129.1 MIDE|XP_008553130.1 AROS|AROS002803-PA ORAB|XP_012273164.1
TRgrp2_3248: APME|XP_006569237.1 APME|XP_006569238.1 APME|XP_006569239.1 APME|XP_006569240.1 APME|XP_006569241.1 APME|XP_006569242.1 MIDE|XP_008558807.1 MIDE|XP_008558808.1 AROS|AROS001308-PA ORAB|XP_012275180.1
TRgrp2_4129: APME|XP_006565526.1 APME|XP_006565527.1 MIDE|XP_008546865.1 MIDE|XP_008546866.1 MIDE|XP_008546869.1 MIDE|XP_008546867.1 ORAB|XP_012287197.1 APME|XP_624287.2 AROS|AROS009714-PA
TRgrp2_5108: APME|NP_001011566.1 APME|NP_001229399.1 APME|XP_006572454.1 MIDE|XP_008547307.1 MIDE|XP_008547308.1 MIDE|XP_014298063.1 AROS|AROS006925-PA ORAB|XP_012287040.1
TRgrp2_5127: APME|XP_001120680.2 APME|XP_006567360.1 APME|XP_006567361.1 APME|XP_006567362.1 APME|XP_006567363.1 AROS|AROS004813-PA MIDE|XP_008548913.1 ORAB|XP_012285643.1
TRgrp2_5161: APME|XP_003249152.1 APME|XP_006557728.1 APME|XP_006557729.1 APME|XP_006557730.1 APME|XP_006557731.1 AROS|AROS000291-PA MIDE|XP_014298347.1 ORAB|XP_012281335.1
TRgrp2_5180: APME|XP_003250810.1 APME|XP_006566221.1 APME|XP_006566222.1 APME|XP_006566223.1 MIDE|XP_008552264.1 MIDE|XP_008552265.1 AROS|AROS002802-PA ORAB|XP_012273162.1
TRgrp2_5199: APME|XP_006558900.1 APME|XP_392805.3 AROS|AROS007982-PA AROS|AROS008735-PA MIDE|XP_008557650.1 MIDE|XP_008557651.1 MIDE|XP_014298628.1 ORAB|XP_012276594.1
TRgrp2_5205: APME|XP_006559161.1 APME|XP_006559162.1 APME|XP_006559163.1 APME|XP_006559164.1 APME|XP_006559165.1 AROS|AROS007188-PA MIDE|XP_014295406.1 ORAB|XP_012280456.1
TRgrp2_5211: APME|XP_006560071.1 APME|XP_006560072.1 APME|XP_006560073.1 APME|XP_006560074.1 APME|XP_623977.2 AROS|AROS008836-PA MIDE|XP_008544023.1 ORAB|XP_012273306.1
TRgrp2_5219: APME|XP_006561334.1 APME|XP_006561335.1 APME|XP_006561336.1 MIDE|XP_014300440.1 MIDE|XP_014300441.1 MIDE|XP_014300442.1 AROS|AROS006260-PA ORAB|XP_012281744.1
TRgrp2_5246: APME|XP_006563100.1 APME|XP_006563101.1 APME|XP_006563102.1 APME|XP_006563103.1 APME|XP_006563104.1 AROS|AROS007231-PA ORAB|XP_012278604.1 MIDE|XP_008545598.2
TRgrp2_5252: APME|XP_006563926.1 APME|XP_006563927.1 APME|XP_006563928.1 APME|XP_006563929.1 APME|XP_006563930.1 MIDE|XP_008556982.1 ORAB|XP_012288576.1 AROS|AROS006695-PA
TRgrp2_5273: APME|XP_006566238.1 APME|XP_006566239.1 APME|XP_006566240.1 APME|XP_006566241.1 APME|XP_006566242.1 AROS|AROS002794-PA MIDE|XP_008552225.1 ORAB|XP_012272713.1
TRgrp2_5274: APME|XP_006566243.1 APME|XP_006566244.1 APME|XP_006566245.1 APME|XP_006566246.1 MIDE|XP_008552223.1 MIDE|XP_008552224.1 AROS|AROS002792-PA ORAB|XP_012272911.1
TRgrp2_5299: APME|XP_006568707.1 APME|XP_006568708.1 APME|XP_006568709.1 APME|XP_006568710.1 APME|XP_006568711.1 MIDE|XP_008550949.1 ORAB|XP_012279313.1 AROS|AROS007886-PA
TRgrp2_5314: APME|XP_006570732.1 APME|XP_006570733.1 APME|XP_006570734.1 APME|XP_006570735.1 APME|XP_395740.2 AROS|AROS007537-PA MIDE|XP_008556080.1 ORAB|XP_012282040.1
TRgrp2_5493: MIDE|XP_008544865.1 MIDE|XP_008544866.1 MIDE|XP_008544867.1 MIDE|XP_008544868.1 MIDE|XP_008544869.1 APME|XP_006566575.1 AROS|AROS009881-PA ORAB|XP_012278670.1
TRgrp2_5539: MIDE|XP_008554498.1 MIDE|XP_008554500.1 MIDE|XP_008554501.1 MIDE|XP_008554502.1 MIDE|XP_008554503.1 APME|XP_001123212.2 AROS|AROS002953-PA ORAB|XP_012271742.1
TRgrp2_5561: MIDE|XP_008559336.1 MIDE|XP_008559337.1 MIDE|XP_008559338.1 MIDE|XP_008559340.1 MIDE|XP_014296497.1 APME|XP_006557420.1 AROS|AROS001369-PA ORAB|XP_012284401.1
TRgrp2_6978: APME|NP_001239361.1 APME|XP_006571301.1 APME|XP_006571299.1 APME|XP_006571300.1 AROS|AROS005561-PA MIDE|XP_014296036.1 ORAB|XP_012277496.1
TRgrp2_6991: APME|XP_001121132.2 APME|XP_006561971.1 APME|XP_006561969.1 APME|XP_006561970.1 AROS|AROS010961-PA MIDE|XP_008559174.1 ORAB|XP_012280815.1
TRgrp2_6992: APME|XP_001121167.2 APME|XP_006567814.1 APME|XP_006567815.1 APME|XP_006567816.1 AROS|AROS005780-PA MIDE|XP_014298717.1 ORAB|XP_012286912.1
TRgrp2_6994: APME|XP_001121365.2 APME|XP_006562009.1 APME|XP_006562010.1 MIDE|XP_008543473.1 MIDE|XP_014296455.1 ORAB|XP_012281040.1 AROS|AROS004085-PA
TRgrp2_6998: APME|XP_001122053.2 APME|XP_006557409.1 APME|XP_006557410.1 MIDE|XP_008554293.1 MIDE|XP_008554298.1 AROS|AROS003604-PA ORAB|XP_012276549.1
TRgrp2_6999: APME|XP_001122055.3 APME|XP_006567306.1 MIDE|XP_008545304.1 MIDE|XP_008545305.1 MIDE|XP_008545306.1 AROS|AROS011107-PA ORAB|XP_012286289.1
TRgrp2_7004: APME|XP_001123118.2 APME|XP_006563858.1 APME|XP_006563859.1 APME|XP_006563860.1 AROS|AROS002678-PA MIDE|XP_008552631.1 ORAB|XP_012288712.1
TRgrp2_7020: APME|XP_003250685.2 APME|XP_006565631.1 APME|XP_006565632.1 MIDE|XP_014299384.1 MIDE|XP_014299385.1 AROS|AROS001949-PA ORAB|XP_012275794.1
TRgrp2_7043: APME|XP_006558648.1 APME|XP_006558649.1 APME|XP_395133.3 MIDE|XP_008559332.1 MIDE|XP_008559333.1 AROS|AROS006001-PA ORAB|XP_012284255.1
TRgrp2_7044: APME|XP_006558854.1 APME|XP_395056.4 MIDE|XP_008547458.1 MIDE|XP_014300605.1 MIDE|XP_014300606.1 AROS|AROS000178-PA ORAB|XP_012273703.1
TRgrp2_7045: APME|XP_006559356.1 APME|XP_006559357.1 MIDE|XP_008556410.1 MIDE|XP_008556412.1 MIDE|XP_008556413.1 AROS|AROS004120-PA ORAB|XP_012282387.1
TRgrp2_7048: APME|XP_006559869.1 APME|XP_006559870.1 APME|XP_006559871.1 APME|XP_395215.4 MIDE|XP_008556382.1 ORAB|XP_012278192.1 AROS|AROS007492-PA
TRgrp2_7054: APME|XP_006560457.1 APME|XP_006560458.1 APME|XP_006572739.1 MIDE|XP_014296393.1 MIDE|XP_014296394.1 AROS|AROS003030-PA ORAB|XP_012285623.1
TRgrp2_7063: APME|XP_006562291.1 APME|XP_006562292.1 APME|XP_006562293.1 APME|XP_006562294.1 AROS|AROS007215-PA MIDE|XP_008550234.2 ORAB|XP_012285020.1
TRgrp2_7067: APME|XP_006563496.1 APME|XP_006563497.1 APME|XP_006563498.1 MIDE|XP_014297618.1 MIDE|XP_014297619.1 AROS|AROS002361-PA ORAB|XP_012281518.1
TRgrp2_7082: APME|XP_006567021.1 APME|XP_396025.3 MIDE|XP_008550764.1 MIDE|XP_008550765.1 MIDE|XP_008550766.1 AROS|AROS002905-PA ORAB|XP_012287411.1
TRgrp2_7089: APME|XP_006569041.1 APME|XP_006569042.1 APME|XP_006569043.1 MIDE|XP_008554891.1 MIDE|XP_008554892.1 AROS|AROS007475-PA ORAB|XP_012270052.1
TRgrp2_7090: APME|XP_006569084.1 APME|XP_006569085.1 MIDE|XP_008556745.1 MIDE|XP_008556746.1 MIDE|XP_008556747.1 AROS|AROS004649-PA ORAB|XP_012280506.1
TRgrp2_7093: APME|XP_006569780.1 APME|XP_006569781.1 APME|XP_006569782.1 MIDE|XP_014297917.1 MIDE|XP_014299572.1 AROS|AROS001581-PA ORAB|XP_012271461.1
TRgrp2_7097: APME|XP_006571256.1 APME|XP_006571257.1 APME|XP_006571258.1 APME|XP_006571259.1 AROS|AROS005894-PA MIDE|XP_008554169.2 ORAB|XP_012277603.1
TRgrp2_7100: APME|XP_006572198.1 APME|XP_006572199.1 APME|XP_006572200.1 APME|XP_006572201.1 AROS|AROS005293-PA MIDE|XP_008545923.1 ORAB|XP_012285110.1
TRgrp2_7194: MIDE|XP_008546385.1 MIDE|XP_008546386.1 MIDE|XP_008546387.1 MIDE|XP_008546388.1 APME|XP_393113.3 AROS|AROS005950-PA ORAB|XP_012286986.1
TRgrp2_7220: MIDE|XP_008553271.1 MIDE|XP_008553272.1 MIDE|XP_008553273.1 MIDE|XP_008553274.1 APME|XP_006568836.1 ORAB|XP_012277456.1 AROS|AROS000658-PA
TRgrp2_7227: MIDE|XP_008554441.1 MIDE|XP_008554442.1 MIDE|XP_008554443.1 MIDE|XP_008554444.1 APME|XP_006563795.1 AROS|AROS003369-PA ORAB|XP_012273547.1
TRgrp2_7772: APME|XP_001120246.1 APME|XP_006569035.1 MIDE|XP_014296120.1 MIDE|XP_014296211.1 ORAB|XP_012288107.1 AROS|AROS009447-PA
TRgrp2_7778: APME|XP_001121388.3 APME|XP_006563874.1 APME|XP_006563875.1 AROS|AROS005621-PA MIDE|XP_014295683.1 ORAB|XP_012274186.1
TRgrp2_7779: APME|XP_001121912.2 APME|XP_006566915.1 MIDE|XP_008550769.1 MIDE|XP_008550771.1 AROS|AROS004310-PA ORAB|XP_012277107.1
TRgrp2_7782: APME|XP_001122704.2 APME|XP_006570316.1 APME|XP_006570317.1 AROS|AROS007052-PA MIDE|XP_008545394.1 ORAB|XP_012272033.1
TRgrp2_7785: APME|XP_003249162.1 APME|XP_006557752.1 MIDE|XP_008547557.1 MIDE|XP_008547558.1 AROS|AROS010990-PA ORAB|XP_012280893.1
TRgrp2_7802: APME|XP_003251193.1 APME|XP_006568247.1 APME|XP_006568248.1 AROS|AROS007135-PA MIDE|XP_008560751.1 ORAB|XP_012280150.1
TRgrp2_7803: APME|XP_003251429.1 APME|XP_006569854.1 APME|XP_006569855.1 MIDE|XP_008543637.1 ORAB|XP_012277737.1 AROS|AROS003508-PA
TRgrp2_7807: APME|XP_003251915.1 APME|XP_006572305.1 APME|XP_006572306.1 AROS|AROS002208-PA MIDE|XP_008543649.1 ORAB|XP_012281800.1
TRgrp2_7808: APME|XP_003251943.1 APME|XP_006572439.1 MIDE|XP_014300633.1 MIDE|XP_014300634.1 AROS|AROS011031-PA ORAB|XP_012284912.1
TRgrp2_7809: APME|XP_006557691.1 APME|XP_006557692.1 APME|XP_397139.2 AROS|AROS010650-PA MIDE|XP_008548361.1 ORAB|XP_012281328.1
TRgrp2_7811: APME|XP_006557898.1 APME|XP_624043.2 MIDE|XP_008550959.1 MIDE|XP_014300196.1 AROS|AROS008506-PA ORAB|XP_012285620.1
TRgrp2_7815: APME|XP_006558639.1 APME|XP_006558640.1 APME|XP_397559.1 AROS|AROS010959-PA MIDE|XP_008559171.1 ORAB|XP_012285702.1
TRgrp2_7816: APME|XP_006558657.1 APME|XP_006558658.1 APME|XP_393422.3 AROS|AROS006003-PA ORAB|XP_012284048.1 MIDE|XP_008559331.1
TRgrp2_7817: APME|XP_006559124.1 APME|XP_006559125.1 APME|XP_395932.2 AROS|AROS000301-PA MIDE|XP_008544588.1 ORAB|XP_012274218.1
TRgrp2_7820: APME|XP_006559866.1 APME|XP_006559867.1 MIDE|XP_008556402.1 MIDE|XP_008556411.1 AROS|AROS007491-PA ORAB|XP_012278340.1
TRgrp2_7822: APME|XP_006560463.1 APME|XP_006560464.1 MIDE|XP_008555866.1 MIDE|XP_008555867.1 AROS|AROS009880-PA ORAB|XP_012274770.1
TRgrp2_7824: APME|XP_006560736.1 APME|XP_006560737.1 APME|XP_625123.1 AROS|AROS003905-PA MIDE|XP_008551221.1 ORAB|XP_012283247.1
TRgrp2_7830: APME|XP_006562471.1 APME|XP_006562472.1 APME|XP_623513.3 AROS|AROS005970-PA ORAB|XP_012271888.1 MIDE|XP_008552095.1
TRgrp2_7831: APME|XP_006562904.1 APME|XP_006562905.1 MIDE|XP_014296358.1 MIDE|XP_014296359.1 AROS|AROS009563-PA ORAB|XP_012274478.1
TRgrp2_7833: APME|XP_006563151.1 APME|XP_006563152.1 APME|XP_006563153.1 AROS|AROS010736-PA ORAB|XP_012287788.1 MIDE|XP_008550734.2
TRgrp2_7836: APME|XP_006564038.1 APME|XP_395577.4 MIDE|XP_008546988.1 MIDE|XP_008546990.1 AROS|AROS004974-PA ORAB|XP_012272525.1
TRgrp2_7847: APME|XP_006565859.1 APME|XP_006565860.1 APME|XP_006565861.1 AROS|AROS007522-PA ORAB|XP_012277152.1 MIDE|XP_008559710.1
TRgrp2_7848: APME|XP_006565928.1 APME|XP_394352.4 MIDE|XP_008551672.1 MIDE|XP_014295450.1 AROS|AROS005906-PA ORAB|XP_012282262.1
TRgrp2_7850: APME|XP_006566767.1 APME|XP_006566768.1 APME|XP_395024.3 AROS|AROS011004-PA MIDE|XP_008559467.1 ORAB|XP_012274401.1
TRgrp2_7853: APME|XP_006568577.1 APME|XP_006568578.1 APME|XP_006568579.1 AROS|AROS004449-PA MIDE|XP_008555820.1 ORAB|XP_012280354.1
TRgrp2_7854: APME|XP_006569036.1 APME|XP_006569037.1 MIDE|XP_008545212.1 MIDE|XP_008545213.1 AROS|AROS009449-PA ORAB|XP_012288147.1
TRgrp2_7856: APME|XP_006569062.1 APME|XP_006569063.1 MIDE|XP_008554590.1 MIDE|XP_008554591.1 AROS|AROS007204-PA ORAB|XP_012278157.1
TRgrp2_7861: APME|XP_006570058.1 APME|XP_006570059.1 MIDE|XP_008546749.1 MIDE|XP_014297901.1 AROS|AROS004414-PA ORAB|XP_012283450.1
TRgrp2_7864: APME|XP_006570978.1 APME|XP_006570979.1 MIDE|XP_008547497.1 MIDE|XP_008547498.1 AROS|AROS001815-PA ORAB|XP_012270972.1
TRgrp2_7865: APME|XP_006570993.1 APME|XP_006570994.1 APME|XP_006570995.1 ORAB|XP_012288219.1 AROS|AROS006688-PA MIDE|XP_008557102.1
TRgrp2_7872: APME|XP_006572265.1 APME|XP_006572266.1 MIDE|XP_008559810.1 MIDE|XP_008559811.1 AROS|AROS002156-PA ORAB|XP_012288728.1
TRgrp2_7874: AROS|AROS003049-PA AROS|AROS006262-PA AROS|AROS006929-PA APME|XP_392939.2 MIDE|XP_008552832.1 ORAB|XP_012281741.1
TRgrp2_7974: MIDE|XP_008546850.1 MIDE|XP_008546851.1 MIDE|XP_008546852.1 APME|XP_001121539.2 AROS|AROS002736-PA ORAB|XP_012288944.1
TRgrp2_7977: MIDE|XP_008548817.2 MIDE|XP_014300866.1 MIDE|XP_014300867.1 APME|XP_006571921.1 AROS|AROS002192-PA ORAB|XP_012272577.1
TRgrp2_7985: MIDE|XP_008552662.1 MIDE|XP_008552663.1 MIDE|XP_014297660.1 APME|XP_001122379.2 AROS|AROS005513-PA ORAB|XP_012270821.1
TRgrp2_7996: MIDE|XP_008556407.1 MIDE|XP_008556408.1 MIDE|XP_008556409.1 APME|XP_006559359.1 AROS|AROS004116-PA ORAB|XP_012282669.1
TRgrp2_7998: MIDE|XP_008557387.1 MIDE|XP_008557388.1 MIDE|XP_008557389.1 APME|XP_006566833.1 ORAB|XP_012284771.1 AROS|AROS006556-PA
TRgrp2_8002: MIDE|XP_008558715.1 MIDE|XP_014300638.1 MIDE|XP_014300640.1 APME|XP_006557981.1 AROS|AROS011278-PA ORAB|XP_012276730.1
TRgrp2_8004: MIDE|XP_008560518.1 MIDE|XP_008560519.1 MIDE|XP_014295891.1 APME|XP_396475.4 AROS|AROS009625-PA ORAB|XP_012279541.1
TRgrp2_8006: MIDE|XP_008560978.1 MIDE|XP_008560979.1 MIDE|XP_008560980.1 APME|XP_006568425.1 AROS|AROS001390-PA ORAB|XP_012284016.1
TRgrp2_8008: MIDE|XP_008561093.1 MIDE|XP_008561094.1 MIDE|XP_008561095.1 APME|XP_001121096.1 AROS|AROS008748-PA ORAB|XP_012287204.1
TRgrp2_8015: MIDE|XP_014296803.1 MIDE|XP_014296804.1 MIDE|XP_014296805.1 APME|XP_006560610.1 AROS|AROS010589-PA ORAB|XP_012276575.1
TRgrp2_8017: MIDE|XP_014297776.1 MIDE|XP_014297777.1 MIDE|XP_014297778.1 APME|XP_394440.3 AROS|AROS000782-PA ORAB|XP_012277950.1
TRgrp2_8024: MIDE|XP_014300864.1 MIDE|XP_014300865.1 APME|XP_006569309.1 AROS|AROS000982-PA ORAB|XP_012277825.1 ORAB|XP_012277819.1
TRgrp2_8419: APME|NP_001071286.1 APME|XP_006557324.1 AROS|AROS005272-PA MIDE|XP_008550565.1 ORAB|XP_012272380.1
TRgrp2_8420: APME|NP_001073563.2 APME|XP_006568756.1 AROS|AROS009443-PA MIDE|XP_008559874.1 ORAB|XP_012287927.1
TRgrp2_8421: APME|XP_001119967.1 APME|XP_001121652.1 AROS|AROS007834-PA MIDE|XP_008545058.1 ORAB|XP_012273733.1
TRgrp2_8425: APME|XP_001120670.2 APME|XP_006565111.1 AROS|AROS010848-PA MIDE|XP_014295171.1 ORAB|XP_012274798.1
TRgrp2_8430: APME|XP_001121426.2 APME|XP_006564178.1 AROS|AROS008523-PA MIDE|XP_008543496.1 ORAB|XP_012281886.1
TRgrp2_8438: APME|XP_001122651.2 APME|XP_006567446.1 MIDE|XP_008551855.1 AROS|AROS007329-PA ORAB|XP_012284591.1
TRgrp2_8445: APME|XP_003249512.1 APME|XP_006559597.1 AROS|AROS008636-PA MIDE|XP_008554204.1 ORAB|XP_012285832.1
TRgrp2_8446: APME|XP_003249525.1 APME|XP_006559714.1 MIDE|XP_008554009.1 ORAB|XP_012288741.1 AROS|AROS003594-PA
TRgrp2_8450: APME|XP_003249953.1 APME|XP_006561939.1 AROS|AROS007783-PA MIDE|XP_008558150.1 ORAB|XP_012278402.1
TRgrp2_8451: APME|XP_003250048.1 APME|XP_006562325.1 ORAB|XP_012287958.1 MIDE|XP_008547216.1 AROS|AROS008201-PA
TRgrp2_8461: APME|XP_003251458.2 APME|XP_006569981.1 AROS|AROS003889-PA MIDE|XP_008545833.1 ORAB|XP_012275957.1
TRgrp2_8462: APME|XP_003251706.2 APME|XP_006571343.1 AROS|AROS007196-PA MIDE|XP_008548942.1 ORAB|XP_012277027.1
TRgrp2_8466: APME|XP_006558409.1 APME|XP_006558410.1 AROS|AROS000297-PA MIDE|XP_008544598.1 ORAB|XP_012274217.1
TRgrp2_8470: APME|XP_006559166.1 APME|XP_006559167.1 AROS|AROS007185-PA MIDE|XP_008545050.1 ORAB|XP_012280408.1
TRgrp2_8475: APME|XP_006560455.1 APME|XP_393929.2 MIDE|XP_008543357.1 ORAB|XP_012278731.1 AROS|AROS006214-PA
TRgrp2_8480: APME|XP_006561940.1 APME|XP_006561941.1 MIDE|XP_008558201.1 ORAB|XP_012278400.1 AROS|AROS007782-PA
TRgrp2_8481: APME|XP_006561976.1 APME|XP_392160.2 AROS|AROS010902-PA MIDE|XP_008545159.1 ORAB|XP_012271875.1
TRgrp2_8482: APME|XP_006562570.1 APME|XP_624207.3 AROS|AROS008979-PA MIDE|XP_008545358.1 ORAB|XP_012282303.1
TRgrp2_8484: APME|XP_006562801.1 APME|XP_392754.3 AROS|AROS008387-PA MIDE|XP_008553293.1 ORAB|XP_012282480.1
TRgrp2_8490: APME|XP_006563924.1 APME|XP_393264.2 AROS|AROS006690-PA MIDE|XP_014300483.1 ORAB|XP_012288241.1
TRgrp2_8493: APME|XP_006564184.1 APME|XP_392810.3 AROS|AROS002357-PA MIDE|XP_014294897.1 ORAB|XP_012275707.1
TRgrp2_8495: APME|XP_006564536.1 APME|XP_623608.2 AROS|AROS009662-PA MIDE|XP_014298886.1 ORAB|XP_012271850.1
TRgrp2_8496: APME|XP_006564678.1 APME|XP_392499.3 AROS|AROS008630-PA MIDE|XP_008554362.2 ORAB|XP_012286148.1
TRgrp2_8498: APME|XP_006565290.1 APME|XP_391929.4 AROS|AROS009642-PA MIDE|XP_014300747.1 ORAB|XP_012272454.1
TRgrp2_8504: APME|XP_006566886.1 APME|XP_006566887.1 AROS|AROS010986-PA ORAB|XP_012288382.1 MIDE|XP_008560039.1
TRgrp2_8505: APME|XP_006566901.1 APME|XP_623967.3 AROS|AROS005496-PA MIDE|XP_014296146.1 ORAB|XP_012270843.1
TRgrp2_8508: APME|XP_006567742.1 APME|XP_006567743.1 AROS|AROS004313-PA MIDE|XP_008543990.1 ORAB|XP_012285055.1
TRgrp2_8514: APME|XP_006568853.1 APME|XP_392612.2 ORAB|XP_012280679.1 AROS|AROS011668-PA MIDE|XP_008544052.1
TRgrp2_8515: APME|XP_006568983.1 APME|XP_006568984.1 MIDE|XP_008550115.1 AROS|AROS006096-PA ORAB|XP_012288186.1
TRgrp2_8517: APME|XP_006569562.1 APME|XP_394596.2 AROS|AROS004518-PA MIDE|XP_008558068.1 ORAB|XP_012286294.1
TRgrp2_8537: AROS|AROS007318-PA AROS|AROS010762-PA APME|XP_001120039.1 MIDE|XP_008560359.1 ORAB|XP_012277620.1
TRgrp2_8636: MIDE|XP_008543331.1 MIDE|XP_008543332.1 APME|XP_006572080.1 AROS|AROS009952-PA ORAB|XP_012278821.1
TRgrp2_8640: MIDE|XP_008545028.1 MIDE|XP_008545029.1 APME|XP_006563213.1 AROS|AROS007194-PA ORAB|XP_012278058.1
TRgrp2_8641: MIDE|XP_008545216.1 MIDE|XP_008545217.1 APME|XP_006570980.1 AROS|AROS001825-PA ORAB|XP_012284391.1
TRgrp2_8642: MIDE|XP_008545443.1 MIDE|XP_008545444.1 APME|XP_006569393.1 AROS|AROS005099-PA ORAB|XP_012271426.1
TRgrp2_8643: MIDE|XP_008545583.1 MIDE|XP_014295328.1 APME|XP_006570975.1 AROS|AROS009555-PA ORAB|XP_012274256.1
TRgrp2_8647: MIDE|XP_008546768.1 MIDE|XP_014297912.1 APME|XP_006557511.1 AROS|AROS010956-PA ORAB|XP_012280822.1
TRgrp2_8648: MIDE|XP_008546908.1 MIDE|XP_008546910.1 APME|XP_003249733.1 AROS|AROS001734-PA ORAB|XP_012283980.1
TRgrp2_8651: MIDE|XP_008547477.1 MIDE|XP_008547478.1 APME|XP_006569188.1 AROS|AROS009927-PA ORAB|XP_012281427.1
TRgrp2_8652: MIDE|XP_008547505.1 MIDE|XP_008547506.1 APME|XP_624541.1 AROS|AROS001823-PA ORAB|XP_012270994.1
TRgrp2_8659: MIDE|XP_008548808.1 MIDE|XP_008548809.1 APME|XP_006557281.1 AROS|AROS002193-PA ORAB|XP_012272582.1
TRgrp2_8671: MIDE|XP_008551002.1 MIDE|XP_008551003.1 APME|XP_001122582.2 AROS|AROS004915-PA ORAB|XP_012271306.1
TRgrp2_8672: MIDE|XP_008551999.1 MIDE|XP_014300538.1 APME|XP_006560459.1 AROS|AROS005622-PA ORAB|XP_012286843.1
TRgrp2_8683: MIDE|XP_008557217.1 MIDE|XP_008557218.1 APME|XP_006565341.1 AROS|AROS009643-PA ORAB|XP_012277716.1
TRgrp2_8685: MIDE|XP_008557644.1 MIDE|XP_008557645.1 APME|XP_006568314.1 AROS|AROS008736-PA ORAB|XP_012276645.1
TRgrp2_8687: MIDE|XP_008557981.1 MIDE|XP_014300696.1 APME|XP_625190.1 AROS|AROS011338-PA ORAB|XP_012278349.1
TRgrp2_8688: MIDE|XP_008558301.1 MIDE|XP_008558302.1 APME|XP_006564269.1 AROS|AROS003286-PA ORAB|XP_012271995.1
TRgrp2_8690: MIDE|XP_008560435.1 MIDE|XP_008560436.1 APME|XP_003251678.1 AROS|AROS006783-PA ORAB|XP_012287510.1
TRgrp2_8692: MIDE|XP_008561083.1 MIDE|XP_008561084.1 APME|XP_001121803.1 AROS|AROS000485-PA ORAB|XP_012288892.1
TRgrp2_8977: APME|XP_006567837.1 AROS|AROS002250-PA MIDE|XP_014299340.1 ORAB|XP_012272134.1 MIDE|XP_014297301.1
TRgrp2_8995: APME|XP_392295.2 AROS|AROS001977-PA MIDE|XP_008549974.1 ORAB|XP_012287961.1 AROS|AROS001976-PA
TRgrp2_9649: APME|NP_001011636.1 ORAB|XP_012277791.1 AROS|AROS000786-PA MIDE|XP_008553279.1
TRgrp2_9650: APME|NP_001011640.1 AROS|AROS000177-PA MIDE|XP_008557812.1 ORAB|XP_012273717.1
TRgrp2_9653: APME|NP_001035315.1 AROS|AROS006604-PA MIDE|XP_008546277.1 ORAB|XP_012281357.1
TRgrp2_9654: APME|NP_001191680.1 AROS|AROS001368-PA MIDE|XP_014296507.1 ORAB|XP_012286262.1
TRgrp2_9659: APME|XP_001120210.1 AROS|AROS002851-PA MIDE|XP_008560392.1 ORAB|XP_012282759.1
TRgrp2_9663: APME|XP_001120519.1 MIDE|XP_008556120.1 ORAB|XP_012279466.1 AROS|AROS006199-PA
TRgrp2_9664: APME|XP_001120530.1 AROS|AROS005631-PA MIDE|XP_008547323.1 ORAB|XP_012283661.1
TRgrp2_9665: APME|XP_001120535.1 AROS|AROS008386-PA MIDE|XP_014295458.1 ORAB|XP_012282883.1
TRgrp2_9666: APME|XP_001120712.2 AROS|AROS005216-PA MIDE|XP_008558394.1 ORAB|XP_012275183.1
TRgrp2_9670: APME|XP_001120937.1 AROS|AROS005998-PA MIDE|XP_008559334.1 ORAB|XP_012286393.1
TRgrp2_9671: APME|XP_001121051.2 AROS|AROS001817-PA MIDE|XP_008547495.1 ORAB|XP_012270973.1
TRgrp2_9673: APME|XP_001121102.2 MIDE|XP_008549814.1 ORAB|XP_012270886.1 AROS|AROS003952-PA
TRgrp2_9674: APME|XP_001121133.2 AROS|AROS008749-PA MIDE|XP_014295809.1 ORAB|XP_012287195.1
TRgrp2_9675: APME|XP_001121250.3 AROS|AROS009145-PA MIDE|XP_008559272.1 ORAB|XP_012273222.1
TRgrp2_9676: APME|XP_001121279.1 AROS|AROS009143-PA MIDE|XP_008559270.1 ORAB|XP_012272669.1
TRgrp2_9679: APME|XP_001121473.1 AROS|AROS010375-PA MIDE|XP_008559236.1 ORAB|XP_012273723.1
TRgrp2_9681: APME|XP_001121683.2 AROS|AROS004589-PA MIDE|XP_014297727.1 ORAB|XP_012284432.1
TRgrp2_9682: APME|XP_001121833.2 AROS|AROS010631-PA MIDE|XP_008543116.1 ORAB|XP_012274482.1
TRgrp2_9683: APME|XP_001121847.3 AROS|AROS004983-PA MIDE|XP_014300716.1 ORAB|XP_012272725.1
TRgrp2_9685: APME|XP_001121896.2 AROS|AROS000771-PA MIDE|XP_014296595.1 ORAB|XP_012277726.1
TRgrp2_9686: APME|XP_001121941.2 AROS|AROS002094-PA MIDE|XP_008560797.1 ORAB|XP_012280497.1
TRgrp2_9687: APME|XP_001121986.2 AROS|AROS009442-PA MIDE|XP_014296220.1 ORAB|XP_012280347.1
TRgrp2_9688: APME|XP_001122059.2 AROS|AROS010562-PA MIDE|XP_008555323.1 ORAB|XP_012276728.1
TRgrp2_9691: APME|XP_001122246.3 AROS|AROS005498-PA MIDE|XP_014296191.1 ORAB|XP_012270784.1
TRgrp2_9692: APME|XP_001122298.3 AROS|AROS010972-PA MIDE|XP_008554582.1 ORAB|XP_012277476.1
TRgrp2_9693: APME|XP_001122483.1 AROS|AROS000289-PA MIDE|XP_008548409.1 ORAB|XP_012281333.1
TRgrp2_9694: APME|XP_001122675.2 AROS|AROS009481-PA MIDE|XP_008552472.1 ORAB|XP_012279724.1
TRgrp2_9696: APME|XP_003249110.1 AROS|AROS003926-PA MIDE|XP_008559374.1 ORAB|XP_012284433.1
TRgrp2_9698: APME|XP_003249359.1 AROS|AROS010958-PA MIDE|XP_008559173.1 ORAB|XP_012285705.1
TRgrp2_9701: APME|XP_003249566.1 AROS|AROS000173-PA MIDE|XP_014300502.1 ORAB|XP_012273684.1
TRgrp2_9702: APME|XP_003249567.1 MIDE|XP_014300482.1 ORAB|XP_012273672.1 AROS|AROS000174-PA
TRgrp2_9705: APME|XP_003249699.1 AROS|AROS004532-PA MIDE|XP_008549075.1 ORAB|XP_012276657.1
TRgrp2_9708: APME|XP_003249931.1 AROS|AROS006185-PA MIDE|XP_008543328.1 ORAB|XP_012284585.1
TRgrp2_9714: APME|XP_003250478.1 AROS|AROS007289-PA MIDE|XP_008561190.1 ORAB|XP_012270410.1
TRgrp2_9718: APME|XP_003250715.2 AROS|AROS011624-PA MIDE|XP_014295264.1 ORAB|XP_012276346.1
TRgrp2_9722: APME|XP_003250814.1 AROS|AROS002789-PA MIDE|XP_008552222.1 ORAB|XP_012272913.1
TRgrp2_9723: APME|XP_003250826.2 AROS|AROS009650-PA MIDE|XP_014297324.1 ORAB|XP_012286502.1
TRgrp2_9724: APME|XP_003250832.1 AROS|AROS011149-PA MIDE|XP_014297054.1 ORAB|XP_012284578.1
TRgrp2_9726: APME|XP_003251325.1 AROS|AROS009490-PA MIDE|XP_008546473.1 ORAB|XP_012279964.1
TRgrp2_9727: APME|XP_003251506.1 AROS|AROS001096-PA MIDE|XP_008561114.1 ORAB|XP_012288860.1
TRgrp2_9728: APME|XP_003251726.2 AROS|AROS000541-PA MIDE|XP_008544089.1 ORAB|XP_012280610.1
TRgrp2_9729: APME|XP_003251728.1 AROS|AROS000540-PA MIDE|XP_008551738.1 ORAB|XP_012280790.1
TRgrp2_9730: APME|XP_003251739.1 AROS|AROS007859-PA MIDE|XP_008544492.1 ORAB|XP_012277011.1
TRgrp2_9731: APME|XP_003251881.2 AROS|AROS008208-PA MIDE|XP_014297767.1 ORAB|XP_012272038.1
TRgrp2_9733: APME|XP_006557315.1 AROS|AROS007288-PA MIDE|XP_014297953.1 ORAB|XP_012278312.1
TRgrp2_9734: APME|XP_006557395.1 AROS|AROS008250-PA MIDE|XP_008555708.1 ORAB|XP_012276351.1
TRgrp2_9735: APME|XP_006557482.1 AROS|AROS000724-PA MIDE|XP_008553893.1 ORAB|XP_012287331.1
TRgrp2_9736: APME|XP_006557512.1 AROS|AROS009676-PA MIDE|XP_008559293.1 ORAB|XP_012281299.1
TRgrp2_9738: APME|XP_006557746.1 AROS|AROS010468-PA MIDE|XP_008547562.1 ORAB|XP_012281003.1
TRgrp2_9740: APME|XP_006557777.1 AROS|AROS008621-PA MIDE|XP_008557201.1 ORAB|XP_012270866.1
TRgrp2_9743: APME|XP_006557921.1 AROS|AROS007574-PA MIDE|XP_014299269.1 ORAB|XP_012282334.1
TRgrp2_9750: APME|XP_006559271.1 AROS|AROS001885-PA MIDE|XP_014298446.1 ORAB|XP_012274450.1
TRgrp2_9751: APME|XP_006559298.1 AROS|AROS002109-PA MIDE|XP_008561131.1 ORAB|XP_012283236.1
TRgrp2_9753: APME|XP_006559337.1 AROS|AROS000246-PA MIDE|XP_014297897.1 ORAB|XP_012283354.1
TRgrp2_9755: APME|XP_006559358.1 AROS|AROS004118-PA MIDE|XP_008556415.1 ORAB|XP_012282435.1
TRgrp2_9756: APME|XP_006559568.1 AROS|AROS003563-PA MIDE|XP_008559930.1 ORAB|XP_012271063.1
TRgrp2_9760: APME|XP_006560615.1 AROS|AROS004533-PA MIDE|XP_008549072.1 ORAB|XP_012276799.1
TRgrp2_9762: APME|XP_006560984.1 AROS|AROS003458-PA MIDE|XP_008559453.1 ORAB|XP_012272442.1
TRgrp2_9769: APME|XP_006561956.1 AROS|AROS005448-PA MIDE|XP_008547306.1 ORAB|XP_012284829.1
TRgrp2_9773: APME|XP_006562043.1 AROS|AROS011282-PA MIDE|XP_008550216.1 ORAB|XP_012278526.1
TRgrp2_9777: APME|XP_006562680.1 AROS|AROS011033-PA MIDE|XP_008555172.1 ORAB|XP_012276259.1
TRgrp2_9780: APME|XP_006562850.1 AROS|AROS002088-PA ORAB|XP_012271981.1 MIDE|XP_014295318.1
TRgrp2_9787: APME|XP_006563145.1 AROS|AROS007480-PA MIDE|XP_014295263.1 ORAB|XP_012270260.1
TRgrp2_9790: APME|XP_006563495.1 AROS|AROS002359-PA MIDE|XP_008546275.1 ORAB|XP_012281326.1
TRgrp2_9792: APME|XP_006563594.1 AROS|AROS002640-PA MIDE|XP_008553739.1 ORAB|XP_012288628.1
TRgrp2_9796: APME|XP_006564118.1 AROS|AROS009100-PA MIDE|XP_008558627.1 ORAB|XP_012282579.1
TRgrp2_9799: APME|XP_006564562.1 AROS|AROS007290-PA MIDE|XP_014296280.1 ORAB|XP_012270409.1
TRgrp2_9800: APME|XP_006564749.1 AROS|AROS005502-PA MIDE|XP_008559973.1 ORAB|XP_012270817.1
TRgrp2_9801: APME|XP_006564763.1 AROS|AROS005497-PA MIDE|XP_014296192.1 ORAB|XP_012270788.1
TRgrp2_9807: APME|XP_006565331.1 AROS|AROS003441-PA ORAB|XP_012279904.1 MIDE|XP_008545113.1
TRgrp2_9808: APME|XP_006565392.1 AROS|AROS002490-PA MIDE|XP_008559187.1 ORAB|XP_012276066.1
TRgrp2_9815: APME|XP_006566249.1 AROS|AROS002788-PA MIDE|XP_008552219.1 ORAB|XP_012272912.1
TRgrp2_9818: APME|XP_006566766.1 AROS|AROS000871-PA MIDE|XP_008559311.1 ORAB|XP_012284277.1
TRgrp2_9822: APME|XP_006567708.1 AROS|AROS001016-PA MIDE|XP_014300852.1 ORAB|XP_012274862.1
TRgrp2_9827: APME|XP_006568295.1 AROS|AROS010809-PA MIDE|XP_008551900.1 ORAB|XP_012280287.1
TRgrp2_9828: APME|XP_006568312.1 AROS|AROS001287-PA ORAB|XP_012274571.1 MIDE|XP_014295735.1
TRgrp2_9830: APME|XP_006568861.1 AROS|AROS009908-PA MIDE|XP_008559925.1 ORAB|XP_012288898.1
TRgrp2_9836: APME|XP_006569951.1 MIDE|XP_014297945.1 ORAB|XP_012287045.1 AROS|AROS002055-PA
TRgrp2_9837: APME|XP_006569963.1 AROS|AROS009725-PA MIDE|XP_008543904.1 ORAB|XP_012276295.1
TRgrp2_9838: AROS|AROS007952-PA MIDE|XP_008555413.1 APME|XP_006572490.1 ORAB|XP_012276294.1
TRgrp2_9841: APME|XP_006570074.1 AROS|AROS006644-PA MIDE|XP_014300619.1 ORAB|XP_012286266.1
TRgrp2_9843: APME|XP_006570298.1 AROS|AROS010757-PA MIDE|XP_008546042.1 ORAB|XP_012286597.1
TRgrp2_9846: APME|XP_006570547.1 ORAB|XP_012273301.1 AROS|AROS006227-PA MIDE|XP_008551441.1
TRgrp2_9847: APME|XP_006570555.1 AROS|AROS009427-PA MIDE|XP_008548725.1 ORAB|XP_012286366.1
TRgrp2_9848: APME|XP_006570602.1 AROS|AROS003064-PA MIDE|XP_014300880.1 ORAB|XP_012281706.1
TRgrp2_9849: APME|XP_006570977.1 AROS|AROS001814-PA MIDE|XP_008547493.1 ORAB|XP_012270974.1
TRgrp2_9850: APME|XP_006571023.1 AROS|AROS000032-PA MIDE|XP_014300364.1 ORAB|XP_012285589.1
TRgrp2_9851: APME|XP_006571033.1 AROS|AROS001844-PA MIDE|XP_008558525.1 ORAB|XP_012288716.1
TRgrp2_9854: APME|XP_006572121.1 AROS|AROS011478-PA MIDE|XP_014296179.1 ORAB|XP_012288072.1
TRgrp2_9855: APME|XP_006572256.1 AROS|AROS002699-PA MIDE|XP_008551327.1 ORAB|XP_012287190.1
TRgrp2_9859: APME|XP_392102.3 AROS|AROS001047-PA MIDE|XP_014298231.1 ORAB|XP_012286500.1
TRgrp2_9860: APME|XP_392103.2 AROS|AROS001050-PA MIDE|XP_014298184.1 ORAB|XP_012286481.1
TRgrp2_9861: APME|XP_392116.3 AROS|AROS008158-PA MIDE|XP_008551727.1 ORAB|XP_012277600.1
TRgrp2_9862: APME|XP_392319.3 MIDE|XP_014297339.1 ORAB|XP_012271236.1 AROS|AROS008596-PA
TRgrp2_9863: APME|XP_392398.3 AROS|AROS005316-PA MIDE|XP_008555455.1 ORAB|XP_012275413.1
TRgrp2_9864: APME|XP_392431.2 AROS|AROS003045-PA MIDE|XP_014295254.1 ORAB|XP_012284022.1
TRgrp2_9865: APME|XP_392626.3 AROS|AROS010892-PA MIDE|XP_008551270.1 ORAB|XP_012286267.1
TRgrp2_9866: APME|XP_392767.4 AROS|AROS004115-PA MIDE|XP_008556406.1 ORAB|XP_012282578.1
TRgrp2_9867: APME|XP_393156.4 AROS|AROS003121-PA ORAB|XP_012271202.1 MIDE|XP_008545520.1
TRgrp2_9868: APME|XP_393224.2 AROS|AROS007037-PA MIDE|XP_008543318.1 ORAB|XP_012276045.1
TRgrp2_9869: APME|XP_393312.1 AROS|AROS004126-PA MIDE|XP_008550025.1 ORAB|XP_012282778.1
TRgrp2_9871: APME|XP_393861.2 AROS|AROS004312-PA MIDE|XP_008550768.1 ORAB|XP_012276990.1
TRgrp2_9872: APME|XP_394040.3 AROS|AROS001089-PA MIDE|XP_008548497.1 ORAB|XP_012278184.1
TRgrp2_9873: APME|XP_394069.4 AROS|AROS004056-PA MIDE|XP_008553795.1 ORAB|XP_012288747.1
TRgrp2_9876: APME|XP_394564.1 AROS|AROS009057-PA MIDE|XP_008550413.1 ORAB|XP_012276051.1
TRgrp2_9877: APME|XP_395507.4 AROS|AROS009478-PA MIDE|XP_014298095.1 ORAB|XP_012279712.1
TRgrp2_9879: APME|XP_396349.3 AROS|AROS003120-PA MIDE|XP_008545510.1 ORAB|XP_012271232.1
TRgrp2_9880: APME|XP_396720.2 AROS|AROS002190-PA MIDE|XP_008548807.1 ORAB|XP_012272585.1
TRgrp2_9882: APME|XP_623134.1 AROS|AROS001088-PA MIDE|XP_008548496.1 ORAB|XP_012278186.1
TRgrp2_9883: APME|XP_623499.1 AROS|AROS002653-PA MIDE|XP_008557070.1 ORAB|XP_012288220.1
TRgrp2_9884: APME|XP_623568.1 AROS|AROS003739-PA MIDE|XP_008553052.1 ORAB|XP_012275048.1
TRgrp2_9885: APME|XP_623670.3 AROS|AROS007183-PA MIDE|XP_008552590.1 ORAB|XP_012280414.1
TRgrp2_9886: APME|XP_623802.1 AROS|AROS007493-PA MIDE|XP_014300503.1 ORAB|XP_012278249.1
TRgrp2_9887: APME|XP_623821.1 AROS|AROS010664-PA MIDE|XP_008550256.1 ORAB|XP_012276547.1
TRgrp2_9889: APME|XP_624434.2 AROS|AROS008954-PA MIDE|XP_008553551.1 ORAB|XP_012286506.1
TRgrp2_9891: APME|XP_625226.1 AROS|AROS007748-PA MIDE|XP_008546181.1 ORAB|XP_012281420.1
TRgrp2_9892: APME|XP_625227.2 AROS|AROS007747-PA MIDE|XP_008546182.1 ORAB|XP_012281413.1

## Sheet: Chalcid Unique Genes
COMPLETE GROUP MEMBERSHIP FOR ALL PROTEINS UNIQUE TO AND PRESENT IN ALL CHACLIDS
TRgrp2_1555: CESO|XP_011499109.1 CESO|XP_011499117.1 CESO|XP_011499125.1 CESO|XP_011499134.1 COFL|XP_014206219.1 COFL|XP_014206220.1 COFL|XP_014206221.1 COFL|XP_014206223.1 COFL|XP_014206224.1 COFL|XP_014206225.1 COFL|XP_014206226.1 NAVI|Nasvi2EG016563 TPRE|TPRE002933-PA
TRgrp2_4298: CESO|XP_011493986.1 CESO|XP_011493987.1 COFL|XP_014205920.1 COFL|XP_014205929.1 COFL|XP_014205954.1 COFL|XP_014205937.1 COFL|XP_014205946.1 TPRE|TPRE002047-PA NAVI|Nasvi2EG009458
TRgrp2_4576: COFL|XP_014212379.1 COFL|XP_014214616.1 COFL|XP_014215940.1 COFL|XP_014214888.1 NAVI|Nasvi2EG027231 TPRE|TPRE005413-PA CESO|XP_011502127.1 NAVI|Nasvi2EG023189 NAVI|Nasvi2EG021502
TRgrp2_4598: COFL|XP_014214035.1 COFL|XP_014214036.1 COFL|XP_014214037.1 COFL|XP_014214038.1 COFL|XP_014214039.1 COFL|XP_014214040.1 CESO|XP_011501227.1 NAVI|Nasvi2EG010233 TPRE|TPRE010104-PA
TRgrp2_4998: NAVI|Nasvi2EG000723 NAVI|Nasvi2EG021400 NAVI|Nasvi2EG000724 NAVI|Nasvi2EG000726 NAVI|Nasvi2EG000725 TPRE|TPRE010179-PA TPRE|TPRE010180-PA CESO|XP_011496367.1 COFL|XP_014208120.1
TRgrp2_5361: CESO|XP_011497427.1 CESO|XP_011497428.1 TPRE|TPRE001560-PA TPRE|TPRE001561-PA COFL|XP_014203395.1 NAVI|Nasvi2EG013643 NAVI|Nasvi2EG018573 NAVI|Nasvi2EG013642
TRgrp2_5391: CESO|XP_011503702.1 CESO|XP_011503703.1 CESO|XP_011503704.1 COFL|XP_014206178.1 COFL|XP_014206179.1 COFL|XP_014206180.1 NAVI|Nasvi2EG002471 TPRE|TPRE010997-PA
TRgrp2_5399: CESO|XP_011505336.1 CESO|XP_011505337.1 CESO|XP_011505338.1 CESO|XP_011505339.1 CESO|XP_011505340.1 COFL|XP_014214720.1 TPRE|TPRE008376-PA NAVI|Nasvi2EG017616
TRgrp2_5444: COFL|XP_014210880.1 COFL|XP_014210881.1 COFL|XP_014210882.1 COFL|XP_014210883.1 COFL|XP_014210884.1 CESO|XP_011499757.1 NAVI|Nasvi2EG004679 TPRE|TPRE009077-PA
TRgrp2_5454: COFL|XP_014212269.1 COFL|XP_014212270.1 COFL|XP_014214688.1 NAVI|Nasvi2EG003947 NAVI|Nasvi2EG023070 TPRE|TPRE011659-PA CESO|XP_011506403.1 COFL|XP_014212242.1
TRgrp2_7134: CESO|XP_011506091.1 CESO|XP_011506092.1 CESO|XP_011506093.1 COFL|XP_014206950.1 COFL|XP_014206951.1 TPRE|TPRE009744-PA NAVI|Nasvi2EG002851
TRgrp2_7257: NAVI|Nasvi2EG001529 NAVI|Nasvi2EG001530 CESO|XP_011500851.1 TPRE|TPRE007469-PA COFL|XP_014205462.1 CESO|XP_011500886.1 COFL|XP_014205460.1
TRgrp2_7886: CESO|XP_011494633.1 CESO|XP_011501375.1 NAVI|Nasvi2EG006336 NAVI|Nasvi2EG006337 COFL|XP_014212362.1 TPRE|TPRE007926-PA
TRgrp2_7892: CESO|XP_011497849.1 CESO|XP_011497857.1 COFL|XP_014209940.1 COFL|XP_014209941.1 NAVI|Nasvi2EG008428 TPRE|TPRE006233-PA
TRgrp2_7899: CESO|XP_011502058.1 CESO|XP_011502059.1 CESO|XP_011502060.1 NAVI|Nasvi2EG012207 TPRE|TPRE003521-PA COFL|XP_014211100.1
TRgrp2_7905: CESO|XP_011503586.1 CESO|XP_011503587.1 COFL|XP_014218464.1 COFL|XP_014218465.1 NAVI|Nasvi2EG002984 TPRE|TPRE007187-PA
TRgrp2_7908: CESO|XP_011504359.1 CESO|XP_011504360.1 CESO|XP_011504361.1 NAVI|Nasvi2EG037161 COFL|XP_014205923.1 TPRE|TPRE008359-PA
TRgrp2_7912: CESO|XP_011506122.1 CESO|XP_011506123.1 COFL|XP_014206944.1 COFL|XP_014206945.1 NAVI|Nasvi2EG003808 TPRE|TPRE011497-PA
TRgrp2_7924: COFL|XP_014207695.1 COFL|XP_014207696.1 COFL|XP_014207697.1 CESO|XP_011495046.1 NAVI|Nasvi2EG006760 TPRE|TPRE009314-PA
TRgrp2_7927: COFL|XP_014208742.1 COFL|XP_014208743.1 COFL|XP_014208744.1 CESO|XP_011500760.1 NAVI|Nasvi2EG012102 TPRE|TPRE006847-PA
TRgrp2_7930: COFL|XP_014209040.1 COFL|XP_014209042.1 COFL|XP_014209043.1 NAVI|Nasvi2EG017763 CESO|XP_011504791.1 TPRE|TPRE000369-PA
TRgrp2_7940: COFL|XP_014212248.1 COFL|XP_014212249.1 COFL|XP_014212250.1 CESO|XP_011500480.1 TPRE|TPRE010287-PA NAVI|Nasvi2EG012614
TRgrp2_7946: COFL|XP_014214194.1 COFL|XP_014214195.1 COFL|XP_014214196.1 CESO|XP_011499998.1 NAVI|Nasvi2EG004466 TPRE|TPRE001492-PA
TRgrp2_7947: COFL|XP_014214379.1 COFL|XP_014214380.1 COFL|XP_014214382.1 CESO|XP_011506205.1 NAVI|Nasvi2EG003670 TPRE|TPRE004389-PA
TRgrp2_7958: COFL|XP_014217784.1 COFL|XP_014218361.1 CESO|XP_011504814.1 NAVI|Nasvi2EG037239 TPRE|TPRE004516-PA NAVI|Nasvi2EG037240
TRgrp2_7962: COFL|XP_014219587.1 COFL|XP_014219588.1 COFL|XP_014219589.1 CESO|XP_011498291.1 NAVI|Nasvi2EG009632 TPRE|TPRE003399-PA
TRgrp2_8544: CESO|XP_011495873.1 CESO|XP_011495874.1 COFL|XP_014217586.1 NAVI|Nasvi2EG016321 TPRE|TPRE006621-PA
TRgrp2_8552: CESO|XP_011499423.1 CESO|XP_011499424.1 COFL|XP_014213960.1 NAVI|Nasvi2EG010105 TPRE|TPRE001433-PA
TRgrp2_8563: CESO|XP_011503796.1 CESO|XP_011503804.1 COFL|XP_014205779.1 NAVI|Nasvi2EG012288 TPRE|TPRE001362-PA
TRgrp2_8564: CESO|XP_011505117.1 CESO|XP_011505125.1 TPRE|TPRE010001-PA COFL|XP_014219935.1 NAVI|Nasvi2EG036957
TRgrp2_8565: CESO|XP_011505204.1 CESO|XP_011505205.1 COFL|XP_014212886.1 NAVI|Nasvi2EG014011 TPRE|TPRE008524-PA
TRgrp2_8566: CESO|XP_011505344.1 CESO|XP_011505345.1 COFL|XP_014219812.1 NAVI|Nasvi2EG017606 TPRE|TPRE012451-PA
TRgrp2_8567: CESO|XP_011505865.1 CESO|XP_011505867.1 COFL|XP_014217970.1 NAVI|Nasvi2EG019951 TPRE|TPRE004324-PA
TRgrp2_8568: COFL|XP_014203343.1 COFL|XP_014203344.1 CESO|XP_011504748.1 NAVI|Nasvi2EG007543 TPRE|TPRE002544-PA
TRgrp2_8571: COFL|XP_014203748.1 COFL|XP_014203749.1 CESO|XP_011497971.1 NAVI|Nasvi2EG000953 TPRE|TPRE001675-PA
TRgrp2_8588: COFL|XP_014207397.1 COFL|XP_014207398.1 CESO|XP_011498089.1 NAVI|Nasvi2EG016493 TPRE|TPRE008168-PA
TRgrp2_8593: COFL|XP_014208308.1 COFL|XP_014208309.1 CESO|XP_011496548.1 NAVI|Nasvi2EG023385 TPRE|TPRE008649-PA
TRgrp2_8602: COFL|XP_014209425.1 COFL|XP_014209426.1 CESO|XP_011494372.1 NAVI|Nasvi2EG009515 TPRE|TPRE002085-PA
TRgrp2_8604: COFL|XP_014209677.1 COFL|XP_014209678.1 CESO|XP_011495618.1 NAVI|Nasvi2EG013780 TPRE|TPRE007831-PA
TRgrp2_8609: COFL|XP_014211120.1 COFL|XP_014211121.1 TPRE|TPRE004897-PA CESO|XP_011502036.1 NAVI|Nasvi2EG011964
TRgrp2_8611: COFL|XP_014211948.1 COFL|XP_014211949.1 CESO|XP_011495054.1 TPRE|TPRE002637-PA NAVI|Nasvi2EG021313
TRgrp2_8612: COFL|XP_014212036.1 COFL|XP_014212037.1 CESO|XP_011505588.1 NAVI|Nasvi2EG003364 TPRE|TPRE007077-PA
TRgrp2_8617: COFL|XP_014213020.1 COFL|XP_014213021.1 CESO|XP_011502243.1 NAVI|Nasvi2EG008510 TPRE|TPRE003005-PA
TRgrp2_8618: COFL|XP_014213218.1 COFL|XP_014213219.1 CESO|XP_011494204.1 NAVI|Nasvi2EG004413 TPRE|TPRE005068-PA
TRgrp2_8620: COFL|XP_014214943.1 COFL|XP_014214944.1 CESO|XP_011500627.1 NAVI|Nasvi2EG002451 TPRE|TPRE010847-PA
TRgrp2_8622: COFL|XP_014215237.1 COFL|XP_014215238.1 CESO|XP_011501104.1 NAVI|Nasvi2EG007422 TPRE|TPRE007639-PA
TRgrp2_8623: COFL|XP_014215505.1 COFL|XP_014215506.1 CESO|XP_011497994.1 NAVI|Nasvi2EG016530 TPRE|TPRE010332-PA
TRgrp2_8624: COFL|XP_014215715.1 COFL|XP_014215716.1 CESO|XP_011498996.1 NAVI|Nasvi2EG000256 TPRE|TPRE011523-PA
TRgrp2_8625: COFL|XP_014215858.1 COFL|XP_014215859.1 CESO|XP_011505307.1 NAVI|Nasvi2EG004866 TPRE|TPRE008979-PA
TRgrp2_8628: COFL|XP_014217283.1 COFL|XP_014217286.1 CESO|XP_011495727.1 NAVI|Nasvi2EG004836 TPRE|TPRE008966-PA
TRgrp2_8630: COFL|XP_014218154.1 COFL|XP_014218155.1 CESO|XP_011500705.1 NAVI|Nasvi2EG001291 TPRE|TPRE007398-PA
TRgrp2_8631: COFL|XP_014218285.1 COFL|XP_014218286.1 CESO|XP_011500693.1 NAVI|Nasvi2EG001333 TPRE|TPRE001118-PA
TRgrp2_8632: COFL|XP_014218608.1 COFL|XP_014218610.1 CESO|XP_011504144.1 NAVI|Nasvi2EG002959 TPRE|TPRE007112-PA
TRgrp2_8633: COFL|XP_014218906.1 COFL|XP_014218907.1 CESO|XP_011501521.1 NAVI|Nasvi2EG013442 TPRE|TPRE002674-PA
TRgrp2_8710: NAVI|Nasvi2EG000773 NAVI|Nasvi2EG020642 CESO|XP_011496256.1 COFL|XP_014212604.1 TPRE|TPRE006325-PA
TRgrp2_8903: COFL|XP_014209125.1 CESO|XP_011496562.1 COFL|XP_014217252.1 NAVI|Nasvi2EG026142 TPRE|TPRE002193-PA
TRgrp2_9090: CESO|XP_011498251.1 COFL|XP_014213531.1 NAVI|Nasvi2EG004149 TPRE|TPRE004913-PA COFL|XP_014213544.1
TRgrp2_9100: CESO|XP_011500978.1 COFL|XP_014205456.1 NAVI|Nasvi2EG001478 TPRE|TPRE004143-PA NAVI|Nasvi2EG001479
TRgrp2_9109: CESO|XP_011502952.1 COFL|XP_014215508.1 NAVI|Nasvi2EG008754 TPRE|TPRE002943-PA TPRE|TPRE007294-PA
TRgrp2_9648: CESO|XP_011505749.1 COFL|XP_014208125.1 NAVI|Nasvi2EG021850 TPRE|TPRE012069-PA
TRgrp2_9652: COFL|XP_014207736.1 TPRE|TPRE010552-PA CESO|XP_011505300.1 NAVI|Nasvi2EG021394
TRgrp2_9656: CESO|XP_011500249.1 COFL|XP_014213121.1 NAVI|Nasvi2EG010662 TPRE|TPRE012871-PA
TRgrp2_9662: CESO|XP_011501165.1 TPRE|TPRE000058-PA COFL|XP_014210125.1 NAVI|Nasvi2EG011255
TRgrp2_9669: TPRE|TPRE012545-PA CESO|XP_011501763.1 COFL|XP_014203456.1 NAVI|Nasvi2EG018997
TRgrp2_9697: CESO|XP_011503244.1 COFL|XP_014203899.1 NAVI|Nasvi2EG008796 TPRE|TPRE006335-PA
TRgrp2_9703: CESO|XP_011503569.1 COFL|XP_014207972.1 TPRE|TPRE002352-PA NAVI|Nasvi2EG037276
TRgrp2_9707: CESO|XP_011503033.1 COFL|XP_014219367.1 NAVI|Nasvi2EG004307 TPRE|TPRE003482-PA
TRgrp2_9713: NAVI|Nasvi2EG010146 CESO|XP_011499885.1 COFL|XP_014207637.1 TPRE|TPRE006680-PA
TRgrp2_9719: COFL|XP_014210915.1 TPRE|TPRE011476-PA CESO|XP_011506551.1 NAVI|Nasvi2EG003851
TRgrp2_9741: CESO|XP_011502565.1 COFL|XP_014212340.1 NAVI|Nasvi2EG017416 TPRE|TPRE009447-PA
TRgrp2_9749: CESO|XP_011505706.1 NAVI|Nasvi2EG005965 TPRE|TPRE008505-PA COFL|XP_014219903.1
TRgrp2_9761: COFL|XP_014217694.1 CESO|XP_011500645.1 TPRE|TPRE007396-PA NAVI|Nasvi2EG001275
TRgrp2_9765: CESO|XP_011504228.1 COFL|XP_014208277.1 TPRE|TPRE001390-PA NAVI|Nasvi2EG013182
TRgrp2_9771: CESO|XP_011496536.1 COFL|XP_014205763.1 NAVI|Nasvi2EG011640 TPRE|TPRE005305-PA
TRgrp2_9781: TPRE|TPRE004044-PA CESO|XP_011505771.1 COFL|XP_014213093.1 NAVI|Nasvi2EG008341
TRgrp2_9785: TPRE|TPRE006289-PA CESO|XP_011502282.1 COFL|XP_014213618.1 NAVI|Nasvi2EG008977
TRgrp2_9788: COFL|XP_014210577.1 NAVI|Nasvi2EG005137 CESO|XP_011497665.1 TPRE|TPRE000721-PA
TRgrp2_9804: NAVI|Nasvi2EG004827 CESO|XP_011497196.1 COFL|XP_014217279.1 TPRE|TPRE009005-PA
TRgrp2_9810: TPRE|TPRE011888-PA CESO|XP_011496064.1 COFL|XP_014208939.1 NAVI|Nasvi2EG016163
TRgrp2_9811: NAVI|Nasvi2EG000877 TPRE|TPRE000936-PA CESO|XP_011498123.1 COFL|XP_014211758.1
TRgrp2_9817: NAVI|Nasvi2EG017795 CESO|XP_011501623.1 COFL|XP_014213456.1 TPRE|TPRE005332-PA
TRgrp2_9834: COFL|XP_014214795.1 NAVI|Nasvi2EG004116 CESO|XP_011503541.1 TPRE|TPRE004922-PA
TRgrp2_9853: NAVI|Nasvi2EG020524 TPRE|TPRE007318-PA CESO|XP_011503074.1 COFL|XP_014215027.1
TRgrp2_9874: CESO|XP_011499718.1 COFL|XP_014206777.1 NAVI|Nasvi2EG000701 TPRE|TPRE009140-PA
TRgrp2_9875: CESO|XP_011498909.1 COFL|XP_014218350.1 NAVI|Nasvi2EG037075 TPRE|TPRE004726-PA
TRgrp2_9881: CESO|XP_011498603.1 COFL|XP_014205860.1 NAVI|Nasvi2EG011103 TPRE|TPRE003608-PA
TRgrp2_9903: CESO|XP_011506575.1 COFL|XP_014212327.1 NAVI|Nasvi2EG019910 TPRE|TPRE004288-PA
TRgrp2_9916: NAVI|Nasvi2EG019659 CESO|XP_011496908.1 TPRE|TPRE008067-PA COFL|XP_014216274.1
TRgrp2_9932: CESO|XP_011501270.1 COFL|XP_014213565.1 NAVI|Nasvi2EG009119 TPRE|TPRE003513-PA
TRgrp2_9940: TPRE|TPRE010846-PA CESO|XP_011500514.1 NAVI|Nasvi2EG008144 COFL|XP_014204974.1
TRgrp2_9941: CESO|XP_011501714.1 COFL|XP_014213403.1 NAVI|Nasvi2EG023765 TPRE|TPRE004555-PA
TRgrp2_9945: CESO|XP_011505708.1 COFL|XP_014219654.1 NAVI|Nasvi2EG013311 TPRE|TPRE001929-PA
TRgrp2_9970: CESO|XP_011493870.1 COFL|XP_014212237.1 NAVI|Nasvi2EG004071 TPRE|TPRE011627-PA
TRgrp2_9971: CESO|XP_011494099.1 COFL|XP_014206440.1 NAVI|Nasvi2EG009654 TPRE|TPRE003316-PA
TRgrp2_9972: CESO|XP_011494386.1 NAVI|Nasvi2EG014247 COFL|XP_014219349.1 TPRE|TPRE003218-PA
TRgrp2_9973: CESO|XP_011494429.1 NAVI|Nasvi2EG004203 TPRE|TPRE003415-PA COFL|XP_014216987.1
TRgrp2_9977: CESO|XP_011495170.1 COFL|XP_014218920.1 NAVI|Nasvi2EG007152 TPRE|TPRE008123-PA
TRgrp2_9978: CESO|XP_011495179.1 COFL|XP_014218918.1 NAVI|Nasvi2EG016355 TPRE|TPRE008137-PA
TRgrp2_9979: CESO|XP_011495180.1 COFL|XP_014218839.1 NAVI|Nasvi2EG016361 TPRE|TPRE008138-PA
TRgrp2_9980: CESO|XP_011495192.1 COFL|XP_014215887.1 NAVI|Nasvi2EG037228 TPRE|TPRE012920-PA
TRgrp2_9981: CESO|XP_011495645.1 COFL|XP_014211696.1 NAVI|Nasvi2EG007041 TPRE|TPRE007958-PA
TRgrp2_9982: CESO|XP_011495815.1 COFL|XP_014218746.1 NAVI|Nasvi2EG017050 TPRE|TPRE005192-PA
TRgrp2_9983: CESO|XP_011496135.1 NAVI|Nasvi2EG011550 TPRE|TPRE006679-PA COFL|XP_014212120.1
TRgrp2_9984: CESO|XP_011496249.1 COFL|XP_014205947.1 NAVI|Nasvi2EG013144 TPRE|TPRE005298-PA
TRgrp2_9985: CESO|XP_011496465.1 COFL|XP_014207489.1 NAVI|Nasvi2EG008370 TPRE|TPRE006340-PA
TRgrp2_9986: CESO|XP_011496624.1 COFL|XP_014214538.1 NAVI|Nasvi2EG003298 TPRE|TPRE010717-PA
TRgrp2_9987: CESO|XP_011496646.1 COFL|XP_014210201.1 NAVI|Nasvi2EG001021 TPRE|TPRE000694-PA
TRgrp2_9988: CESO|XP_011496971.1 COFL|XP_014217408.1 NAVI|Nasvi2EG019678 TPRE|TPRE008057-PA
TRgrp2_9989: CESO|XP_011496973.1 NAVI|Nasvi2EG006613 TPRE|TPRE009365-PA COFL|XP_014217141.1
TRgrp2_9990: CESO|XP_011497183.1 COFL|XP_014211784.1 NAVI|Nasvi2EG004996 TPRE|TPRE012562-PA
TRgrp2_9991: CESO|XP_011497211.1 COFL|XP_014205389.1 TPRE|TPRE005948-PA NAVI|Nasvi2EG007914
TRgrp2_9992: CESO|XP_011497244.1 COFL|XP_014212943.1 NAVI|Nasvi2EG001554 TPRE|TPRE008085-PA
TRgrp2_9993: CESO|XP_011497245.1 COFL|XP_014212937.1 NAVI|Nasvi2EG036967 TPRE|TPRE009403-PA
TRgrp2_9994: CESO|XP_011497475.1 TPRE|TPRE000727-PA COFL|XP_014210154.1 NAVI|Nasvi2EG005133
TRgrp2_9995: CESO|XP_011497531.1 NAVI|Nasvi2EG005079 COFL|XP_014218030.1 TPRE|TPRE000757-PA
TRgrp2_9996: CESO|XP_011497664.1 COFL|XP_014212603.1 NAVI|Nasvi2EG008871 TPRE|TPRE007302-PA
TRgrp2_9999: CESO|XP_011497959.1 NAVI|Nasvi2EG001111 COFL|XP_014213700.1 TPRE|TPRE005609-PA
TRgrp2_10002: CESO|XP_011498111.1 COFL|XP_014216704.1 NAVI|Nasvi2EG007844 TPRE|TPRE006003-PA
TRgrp2_10003: CESO|XP_011498138.1 COFL|XP_014206583.1 NAVI|Nasvi2EG007973 TPRE|TPRE005573-PA
TRgrp2_10005: CESO|XP_011498530.1 COFL|XP_014204762.1 NAVI|Nasvi2EG005410 TPRE|TPRE005889-PA
TRgrp2_10007: CESO|XP_011498965.1 COFL|XP_014207493.1 NAVI|Nasvi2EG020467 TPRE|TPRE003943-PA
TRgrp2_10008: CESO|XP_011499108.1 COFL|XP_014206779.1 NAVI|Nasvi2EG000198 TPRE|TPRE006100-PA
TRgrp2_10009: CESO|XP_011499272.1 COFL|XP_014215690.1 NAVI|Nasvi2EG000253 TPRE|TPRE011541-PA
TRgrp2_10011: CESO|XP_011499454.1 COFL|XP_014209190.1 NAVI|Nasvi2EG009114 TPRE|TPRE010088-PA
TRgrp2_10012: CESO|XP_011499628.1 COFL|XP_014210768.1 NAVI|Nasvi2EG013010 TPRE|TPRE010185-PA
TRgrp2_10013: CESO|XP_011499684.1 COFL|XP_014206801.1 NAVI|Nasvi2EG019007 TPRE|TPRE005124-PA
TRgrp2_10014: CESO|XP_011499706.1 COFL|XP_014218773.1 NAVI|Nasvi2EG012931 TPRE|TPRE011912-PA
TRgrp2_10015: CESO|XP_011499707.1 COFL|XP_014218675.1 NAVI|Nasvi2EG012930 TPRE|TPRE011911-PA
TRgrp2_10019: CESO|XP_011500253.1 COFL|XP_014212146.1 NAVI|Nasvi2EG006465 TPRE|TPRE009954-PA
TRgrp2_10022: CESO|XP_011500316.1 COFL|XP_014214108.1 NAVI|Nasvi2EG006409 TPRE|TPRE004107-PA
TRgrp2_10023: CESO|XP_011500350.1 COFL|XP_014214047.1 NAVI|Nasvi2EG009827 TPRE|TPRE000538-PA
TRgrp2_10024: CESO|XP_011500449.1 NAVI|Nasvi2EG037151 COFL|XP_014210097.1 TPRE|TPRE002484-PA
TRgrp2_10027: CESO|XP_011501139.1 COFL|XP_014217234.1 NAVI|Nasvi2EG001415 TPRE|TPRE010034-PA
TRgrp2_10029: CESO|XP_011501251.1 COFL|XP_014218197.1 NAVI|Nasvi2EG001593 TPRE|TPRE004035-PA
TRgrp2_10030: CESO|XP_011501525.1 COFL|XP_014209638.1 NAVI|Nasvi2EG014930 TPRE|TPRE002802-PA
TRgrp2_10031: CESO|XP_011501577.1 COFL|XP_014219790.1 NAVI|Nasvi2EG015527 TPRE|TPRE004506-PA
TRgrp2_10032: CESO|XP_011501773.1 COFL|XP_014207415.1 NAVI|Nasvi2EG000170 TPRE|TPRE012573-PA
TRgrp2_10033: CESO|XP_011501834.1 COFL|XP_014203467.1 NAVI|Nasvi2EG004676 TPRE|TPRE012548-PA
TRgrp2_10034: CESO|XP_011501866.1 COFL|XP_014208806.1 NAVI|Nasvi2EG010813 TPRE|TPRE008795-PA
TRgrp2_10035: CESO|XP_011502037.1 COFL|XP_014214973.1 NAVI|Nasvi2EG002404 TPRE|TPRE004393-PA
TRgrp2_10036: CESO|XP_011502148.1 COFL|XP_014212815.1 NAVI|Nasvi2EG016459 TPRE|TPRE006333-PA
TRgrp2_10037: CESO|XP_011502160.1 COFL|XP_014216110.1 TPRE|TPRE003989-PA NAVI|Nasvi2EG008752
TRgrp2_10038: CESO|XP_011502312.1 COFL|XP_014213094.1 NAVI|Nasvi2EG008716 TPRE|TPRE003983-PA
TRgrp2_10039: CESO|XP_011502488.1 COFL|XP_014207323.1 NAVI|Nasvi2EG008987 TPRE|TPRE006343-PA
TRgrp2_10040: CESO|XP_011502551.1 COFL|XP_014214099.1 NAVI|Nasvi2EG037311 TPRE|TPRE006015-PA
TRgrp2_10041: CESO|XP_011502603.1 COFL|XP_014209838.1 NAVI|Nasvi2EG008437 TPRE|TPRE006235-PA
TRgrp2_10043: CESO|XP_011502672.1 COFL|XP_014207325.1 NAVI|Nasvi2EG016498 TPRE|TPRE008172-PA
TRgrp2_10044: CESO|XP_011502677.1 COFL|XP_014212505.1 NAVI|Nasvi2EG013070 TPRE|TPRE005242-PA
TRgrp2_10046: CESO|XP_011503428.1 COFL|XP_014212488.1 NAVI|Nasvi2EG005257 TPRE|TPRE004236-PA
TRgrp2_10047: CESO|XP_011503540.1 COFL|XP_014204506.1 NAVI|Nasvi2EG037025 TPRE|TPRE001481-PA
TRgrp2_10049: CESO|XP_011504231.1 COFL|XP_014207066.1 NAVI|Nasvi2EG013174 TPRE|TPRE001383-PA
TRgrp2_10051: CESO|XP_011504735.1 NAVI|Nasvi2EG007596 TPRE|TPRE002515-PA COFL|XP_014214435.1
TRgrp2_10054: CESO|XP_011505186.1 COFL|XP_014219837.1 NAVI|Nasvi2EG005627 TPRE|TPRE003769-PA
TRgrp2_10055: CESO|XP_011505435.1 COFL|XP_014211621.1 NAVI|Nasvi2EG013926 TPRE|TPRE009666-PA
TRgrp2_10056: CESO|XP_011505638.1 COFL|XP_014204975.1 NAVI|Nasvi2EG014458 TPRE|TPRE010517-PA
TRgrp2_10057: CESO|XP_011505670.1 NAVI|Nasvi2EG015452 TPRE|TPRE004487-PA COFL|XP_014219762.1
TRgrp2_10058: CESO|XP_011505765.1 COFL|XP_014207707.1 NAVI|Nasvi2EG023140 TPRE|TPRE006057-PA
TRgrp2_10063: CESO|XP_011506085.1 COFL|XP_014207009.1 NAVI|Nasvi2EG002856 TPRE|TPRE009747-PA
TRgrp2_10066: CESO|XP_011506470.1 COFL|XP_014205537.1 NAVI|Nasvi2EG001462 TPRE|TPRE004131-PA
