# Supplementary material for: Comparative genomics of the miniature wasp and pest control agent Trichogramma pretiosum
Source: BMC Biol. 2018 May 18;16:54. doi: 10.1186/s12915-018-0520-9 (PMC5960102; doi:10.1186/s12915-018-0520-9)
Supplement: Supplementary file 3 — Table S14. Trichogramma singleton genes identified by OrthoMCL, and the GO terms overrepresented in that set. (XLSX 97 kb) [file 12915_2018_520_MOESM3_ESM.xlsx]

## Sheet: TPRE singleton (OrthoMCL) GO
GO-ID	p-value	corr p-value	Description	Genes
90304	6.2051e-29	2.3108e-25	nucleic acid metabolic process	TPRE006516-PA|TPRE002670-PA|TPRE006654-PA|TPRE005122-PA|TPRE002590-PA|TPRE010737-PA|TPRE007509-PA|TPRE009106-PA|TPRE009863-PA|TPRE009324-PA|TPRE008136-PA|TPRE013109-PA|TPRE011845-PA|TPRE012140-PA|TPRE012655-PA|TPRE008239-PA|TPRE008812-PA|TPRE013030-PA|TPRE006436-PA|TPRE007349-PA|TPRE012426-PA|TPRE006162-PA|TPRE011456-PA|TPRE001093-PA|TPRE003834-PA|TPRE004804-PA|TPRE012334-PA|TPRE000327-PA|TPRE003…
6259	2.2265e-26	4.1457e-23	DNA metabolic process	TPRE002045-PA|TPRE002670-PA|TPRE000001-PA|TPRE005122-PA|TPRE002183-PA|TPRE010737-PA|TPRE002767-PA|TPRE004100-PA|TPRE009106-PA|TPRE009863-PA|TPRE009324-PA|TPRE003898-PA|TPRE004845-PA|TPRE006167-PA|TPRE012901-PA|TPRE013185-PA|TPRE012140-PA|TPRE011084-PA|TPRE012655-PA|TPRE008921-PA|TPRE008239-PA|TPRE013030-PA|TPRE006436-PA|TPRE012426-PA|TPRE000975-PA|TPRE006162-PA|TPRE011456-PA|TPRE003360-PA|TPRE001…
6807	2.2345e-25	2.7738e-22	nitrogen compound metabolic process	TPRE008617-PA|TPRE006516-PA|TPRE002670-PA|TPRE006654-PA|TPRE005168-PA|TPRE005122-PA|TPRE002590-PA|TPRE008159-PA|TPRE010737-PA|TPRE007509-PA|TPRE009106-PA|TPRE009863-PA|TPRE009324-PA|TPRE008136-PA|TPRE013109-PA|TPRE011845-PA|TPRE012140-PA|TPRE012655-PA|TPRE008239-PA|TPRE008812-PA|TPRE013030-PA|TPRE006436-PA|TPRE007349-PA|TPRE012426-PA|TPRE006162-PA|TPRE011456-PA|TPRE000923-PA|TPRE001093-PA|TPRE003…
34641	7.0492e-25	6.5628e-22	cellular nitrogen compound metabolic process	TPRE008617-PA|TPRE006516-PA|TPRE002670-PA|TPRE006654-PA|TPRE005168-PA|TPRE005122-PA|TPRE002590-PA|TPRE008159-PA|TPRE010737-PA|TPRE007509-PA|TPRE009106-PA|TPRE009863-PA|TPRE009324-PA|TPRE008136-PA|TPRE013109-PA|TPRE011845-PA|TPRE012140-PA|TPRE012655-PA|TPRE008239-PA|TPRE008812-PA|TPRE013030-PA|TPRE006436-PA|TPRE007349-PA|TPRE012426-PA|TPRE006162-PA|TPRE011456-PA|TPRE001093-PA|TPRE003834-PA|TPRE004…
6139	3.7911e-24	2.8236e-21	nucleobase, nucleoside, nucleotide and nucleic acid metabolic process	TPRE006516-PA|TPRE002670-PA|TPRE006654-PA|TPRE005168-PA|TPRE005122-PA|TPRE002590-PA|TPRE010737-PA|TPRE007509-PA|TPRE009106-PA|TPRE009863-PA|TPRE009324-PA|TPRE008136-PA|TPRE013109-PA|TPRE011845-PA|TPRE012140-PA|TPRE012655-PA|TPRE008239-PA|TPRE008812-PA|TPRE013030-PA|TPRE006436-PA|TPRE007349-PA|TPRE012426-PA|TPRE006162-PA|TPRE011456-PA|TPRE001093-PA|TPRE003834-PA|TPRE004804-PA|TPRE012334-PA|TPRE000…
15074	9.9745e-23	6.1909e-20	DNA integration	TPRE012498-PA|TPRE002670-PA|TPRE000001-PA|TPRE000714-PA|TPRE002767-PA|TPRE007691-PA|TPRE009106-PA|TPRE009324-PA|TPRE007095-PA|TPRE003898-PA|TPRE004845-PA|TPRE011401-PA|TPRE006167-PA|TPRE009866-PA|TPRE012901-PA|TPRE013185-PA|TPRE012655-PA|TPRE008921-PA|TPRE005670-PA|TPRE006436-PA|TPRE002942-PA|TPRE012426-PA|TPRE006162-PA|TPRE005417-PA|TPRE011456-PA|TPRE003360-PA|TPRE003425-PA|TPRE001324-PA|TPRE010…
45449	1.872e-20	9.9589e-18	regulation of transcription	TPRE007406-PA|TPRE002045-PA|TPRE007429-PA|TPRE006516-PA|TPRE001212-PA|TPRE008216-PA|TPRE008755-PA|TPRE006218-PA|TPRE011839-PA|TPRE005947-PA|TPRE005254-PA|TPRE002590-PA|TPRE002183-PA|TPRE003800-PA|TPRE004880-PA|TPRE007412-PA|TPRE007509-PA|TPRE011948-PA|TPRE009920-PA|TPRE008136-PA|TPRE008543-PA|TPRE011931-PA|TPRE013109-PA|TPRE012054-PA|TPRE010800-PA|TPRE010686-PA|TPRE012523-PA|TPRE011874-PA|TPRE013…
6355	3.8371e-20	1.7862e-17	regulation of transcription, DNA-dependent	TPRE007406-PA|TPRE002045-PA|TPRE007429-PA|TPRE006516-PA|TPRE001212-PA|TPRE008216-PA|TPRE008755-PA|TPRE006218-PA|TPRE011839-PA|TPRE005947-PA|TPRE005254-PA|TPRE002590-PA|TPRE002183-PA|TPRE003800-PA|TPRE004880-PA|TPRE007412-PA|TPRE007509-PA|TPRE009920-PA|TPRE008136-PA|TPRE008543-PA|TPRE011931-PA|TPRE013109-PA|TPRE012054-PA|TPRE010800-PA|TPRE010686-PA|TPRE012523-PA|TPRE011874-PA|TPRE013030-PA|TPRE001…
51252	8.3435e-20	3.4524e-17	regulation of RNA metabolic process	TPRE007406-PA|TPRE002045-PA|TPRE007429-PA|TPRE006516-PA|TPRE001212-PA|TPRE008216-PA|TPRE008755-PA|TPRE006218-PA|TPRE011839-PA|TPRE005947-PA|TPRE005254-PA|TPRE002590-PA|TPRE002183-PA|TPRE003800-PA|TPRE004880-PA|TPRE007412-PA|TPRE008027-PA|TPRE007509-PA|TPRE009920-PA|TPRE008136-PA|TPRE008543-PA|TPRE011931-PA|TPRE013109-PA|TPRE012054-PA|TPRE010800-PA|TPRE010686-PA|TPRE012523-PA|TPRE011874-PA|TPRE013…
9889	5.6861e-19	1.925e-16	regulation of biosynthetic process	TPRE007406-PA|TPRE002045-PA|TPRE007429-PA|TPRE006516-PA|TPRE001212-PA|TPRE008216-PA|TPRE008755-PA|TPRE006218-PA|TPRE011839-PA|TPRE005947-PA|TPRE005254-PA|TPRE002590-PA|TPRE002183-PA|TPRE003800-PA|TPRE004880-PA|TPRE007412-PA|TPRE007509-PA|TPRE011948-PA|TPRE009920-PA|TPRE008136-PA|TPRE008543-PA|TPRE011931-PA|TPRE013109-PA|TPRE012054-PA|TPRE010800-PA|TPRE013185-PA|TPRE010686-PA|TPRE012523-PA|TPRE011…
31326	5.6861e-19	1.925e-16	regulation of cellular biosynthetic process	TPRE007406-PA|TPRE002045-PA|TPRE007429-PA|TPRE006516-PA|TPRE001212-PA|TPRE008216-PA|TPRE008755-PA|TPRE006218-PA|TPRE011839-PA|TPRE005947-PA|TPRE005254-PA|TPRE002590-PA|TPRE002183-PA|TPRE003800-PA|TPRE004880-PA|TPRE007412-PA|TPRE007509-PA|TPRE011948-PA|TPRE009920-PA|TPRE008136-PA|TPRE008543-PA|TPRE011931-PA|TPRE013109-PA|TPRE012054-PA|TPRE010800-PA|TPRE013185-PA|TPRE010686-PA|TPRE012523-PA|TPRE011…
10556	1.3355e-18	4.1445e-16	regulation of macromolecule biosynthetic process	TPRE007406-PA|TPRE002045-PA|TPRE007429-PA|TPRE006516-PA|TPRE001212-PA|TPRE008216-PA|TPRE008755-PA|TPRE006218-PA|TPRE011839-PA|TPRE005947-PA|TPRE005254-PA|TPRE002590-PA|TPRE002183-PA|TPRE003800-PA|TPRE004880-PA|TPRE007412-PA|TPRE007509-PA|TPRE011948-PA|TPRE009920-PA|TPRE008136-PA|TPRE008543-PA|TPRE011931-PA|TPRE013109-PA|TPRE012054-PA|TPRE010800-PA|TPRE013185-PA|TPRE010686-PA|TPRE012523-PA|TPRE011…
51171	3.7223e-17	9.9012e-15	regulation of nitrogen compound metabolic process	TPRE007406-PA|TPRE002045-PA|TPRE007429-PA|TPRE006516-PA|TPRE001212-PA|TPRE008216-PA|TPRE008755-PA|TPRE006218-PA|TPRE011839-PA|TPRE005947-PA|TPRE005254-PA|TPRE002590-PA|TPRE002183-PA|TPRE003800-PA|TPRE004880-PA|TPRE007412-PA|TPRE008027-PA|TPRE007509-PA|TPRE011948-PA|TPRE009920-PA|TPRE008136-PA|TPRE008543-PA|TPRE011931-PA|TPRE013109-PA|TPRE012054-PA|TPRE010800-PA|TPRE010686-PA|TPRE012523-PA|TPRE011…
19219	3.7223e-17	9.9012e-15	regulation of nucleobase, nucleoside, nucleotide and nucleic acid metabolic process	TPRE007406-PA|TPRE002045-PA|TPRE007429-PA|TPRE006516-PA|TPRE001212-PA|TPRE008216-PA|TPRE008755-PA|TPRE006218-PA|TPRE011839-PA|TPRE005947-PA|TPRE005254-PA|TPRE002590-PA|TPRE002183-PA|TPRE003800-PA|TPRE004880-PA|TPRE007412-PA|TPRE008027-PA|TPRE007509-PA|TPRE011948-PA|TPRE009920-PA|TPRE008136-PA|TPRE008543-PA|TPRE011931-PA|TPRE013109-PA|TPRE012054-PA|TPRE010800-PA|TPRE010686-PA|TPRE012523-PA|TPRE011…
10468	4.6511e-16	1.1547e-13	regulation of gene expression	TPRE007406-PA|TPRE002045-PA|TPRE007429-PA|TPRE006516-PA|TPRE001212-PA|TPRE008216-PA|TPRE008755-PA|TPRE006218-PA|TPRE011839-PA|TPRE005947-PA|TPRE005254-PA|TPRE002590-PA|TPRE002183-PA|TPRE003800-PA|TPRE004880-PA|TPRE007412-PA|TPRE008027-PA|TPRE007509-PA|TPRE011948-PA|TPRE009920-PA|TPRE008136-PA|TPRE008543-PA|TPRE011931-PA|TPRE013109-PA|TPRE012054-PA|TPRE010800-PA|TPRE013185-PA|TPRE010686-PA|TPRE012…
60255	2.3987e-15	5.5829e-13	regulation of macromolecule metabolic process	TPRE007406-PA|TPRE002045-PA|TPRE007429-PA|TPRE006516-PA|TPRE001212-PA|TPRE008216-PA|TPRE008755-PA|TPRE006218-PA|TPRE011839-PA|TPRE005947-PA|TPRE005254-PA|TPRE002590-PA|TPRE002183-PA|TPRE003800-PA|TPRE004880-PA|TPRE007412-PA|TPRE008027-PA|TPRE007509-PA|TPRE011948-PA|TPRE009920-PA|TPRE008136-PA|TPRE008543-PA|TPRE011931-PA|TPRE013109-PA|TPRE012054-PA|TPRE010800-PA|TPRE013185-PA|TPRE010686-PA|TPRE012…
32774	4.4248e-14	9.6929e-12	RNA biosynthetic process	TPRE002809-PA|TPRE006516-PA|TPRE001212-PA|TPRE008887-PA|TPRE011075-PA|TPRE011839-PA|TPRE005254-PA|TPRE002590-PA|TPRE002183-PA|TPRE004880-PA|TPRE007509-PA|TPRE010191-PA|TPRE008136-PA|TPRE012876-PA|TPRE010345-PA|TPRE009734-PA|TPRE011931-PA|TPRE013109-PA|TPRE012054-PA|TPRE004287-PA|TPRE001037-PA|TPRE010800-PA|TPRE010686-PA|TPRE003711-PA|TPRE006748-PA|TPRE008812-PA|TPRE010516-PA|TPRE003085-PA|TPRE010…
160	1.4526e-13	3.0053e-11	two-component signal transduction system (phosphorelay)	TPRE007347-PA|TPRE011405-PA|TPRE004123-PA|TPRE005005-PA|TPRE002796-PA|TPRE004545-PA|TPRE009773-PA|TPRE012744-PA|TPRE007859-PA|TPRE006424-PA|TPRE000326-PA|TPRE009247-PA|TPRE012657-PA|TPRE003682-PA|TPRE002957-PA|TPRE007775-PA|TPRE004331-PA|TPRE010000-PA|TPRE011857-PA|TPRE006596-PA|TPRE008064-PA|TPRE006682-PA|TPRE009216-PA|TPRE005790-PA|TPRE008639-PA|TPRE004028-PA|TPRE002164-PA|TPRE002952-PA|TPRE011…
80090	1.9594e-13	3.7842e-11	regulation of primary metabolic process	TPRE007406-PA|TPRE007429-PA|TPRE006516-PA|TPRE008216-PA|TPRE008755-PA|TPRE006218-PA|TPRE005947-PA|TPRE002590-PA|TPRE003800-PA|TPRE007509-PA|TPRE011948-PA|TPRE009920-PA|TPRE008136-PA|TPRE013109-PA|TPRE013030-PA|TPRE005764-PA|TPRE010864-PA|TPRE012426-PA|TPRE007293-PA|TPRE012105-PA|TPRE008366-PA|TPRE000327-PA|TPRE007361-PA|TPRE003708-PA|TPRE001253-PA|TPRE003731-PA|TPRE002063-PA|TPRE006322-PA|TPRE007…
6350	2.0323e-13	3.7842e-11	transcription	TPRE002809-PA|TPRE006516-PA|TPRE001212-PA|TPRE008887-PA|TPRE011075-PA|TPRE011839-PA|TPRE005254-PA|TPRE002590-PA|TPRE002183-PA|TPRE004880-PA|TPRE007509-PA|TPRE010191-PA|TPRE008136-PA|TPRE012876-PA|TPRE010345-PA|TPRE009734-PA|TPRE011931-PA|TPRE013109-PA|TPRE012054-PA|TPRE004287-PA|TPRE001037-PA|TPRE010800-PA|TPRE010686-PA|TPRE003711-PA|TPRE006748-PA|TPRE008812-PA|TPRE003085-PA|TPRE010285-PA|TPRE011…
6351	2.2115e-13	3.9217e-11	transcription, DNA-dependent	TPRE002809-PA|TPRE006516-PA|TPRE001212-PA|TPRE008887-PA|TPRE011075-PA|TPRE011839-PA|TPRE005254-PA|TPRE002590-PA|TPRE002183-PA|TPRE004880-PA|TPRE007509-PA|TPRE010191-PA|TPRE008136-PA|TPRE012876-PA|TPRE010345-PA|TPRE009734-PA|TPRE011931-PA|TPRE013109-PA|TPRE012054-PA|TPRE004287-PA|TPRE001037-PA|TPRE010800-PA|TPRE010686-PA|TPRE003711-PA|TPRE006748-PA|TPRE008812-PA|TPRE003085-PA|TPRE010285-PA|TPRE011…
6357	7.1838e-13	1.216e-10	regulation of transcription from RNA polymerase II promoter	TPRE007406-PA|TPRE002045-PA|TPRE008216-PA|TPRE008755-PA|TPRE006218-PA|TPRE011075-PA|TPRE005947-PA|TPRE011688-PA|TPRE010191-PA|TPRE008136-PA|TPRE002272-PA|TPRE011931-PA|TPRE001874-PA|TPRE004264-PA|TPRE012054-PA|TPRE010686-PA|TPRE006748-PA|TPRE012523-PA|TPRE013030-PA|TPRE005764-PA|TPRE007293-PA|TPRE007965-PA|TPRE010285-PA|TPRE000044-PA|TPRE007447-PA|TPRE007361-PA|TPRE003708-PA|TPRE003731-PA|TPRE001…
31323	1.6287e-12	2.637e-10	regulation of cellular metabolic process	TPRE007406-PA|TPRE007429-PA|TPRE006516-PA|TPRE008216-PA|TPRE008755-PA|TPRE006218-PA|TPRE005947-PA|TPRE002590-PA|TPRE003800-PA|TPRE007509-PA|TPRE011948-PA|TPRE009920-PA|TPRE008136-PA|TPRE013109-PA|TPRE013030-PA|TPRE005764-PA|TPRE010864-PA|TPRE012426-PA|TPRE007293-PA|TPRE012105-PA|TPRE008366-PA|TPRE000327-PA|TPRE007361-PA|TPRE003708-PA|TPRE001253-PA|TPRE003731-PA|TPRE008744-PA|TPRE002063-PA|TPRE006…
19222	1.6748e-11	2.5988e-09	regulation of metabolic process	TPRE007406-PA|TPRE007429-PA|TPRE006516-PA|TPRE008216-PA|TPRE008755-PA|TPRE006218-PA|TPRE005947-PA|TPRE002590-PA|TPRE003800-PA|TPRE007509-PA|TPRE011948-PA|TPRE009920-PA|TPRE008136-PA|TPRE013109-PA|TPRE013030-PA|TPRE005764-PA|TPRE010864-PA|TPRE012426-PA|TPRE007293-PA|TPRE012105-PA|TPRE008366-PA|TPRE000327-PA|TPRE007361-PA|TPRE003708-PA|TPRE001253-PA|TPRE003731-PA|TPRE008744-PA|TPRE002063-PA|TPRE006…
43170	1.9356e-11	2.8833e-09	macromolecule metabolic process	TPRE006516-PA|TPRE007922-PA|TPRE002670-PA|TPRE008216-PA|TPRE000294-PA|TPRE003720-PA|TPRE002590-PA|TPRE010737-PA|TPRE009106-PA|TPRE011948-PA|TPRE009863-PA|TPRE008136-PA|TPRE012163-PA|TPRE012678-PA|TPRE008812-PA|TPRE006436-PA|TPRE008537-PA|TPRE006162-PA|TPRE000923-PA|TPRE003834-PA|TPRE010268-PA|TPRE004804-PA|TPRE012071-PA|TPRE000327-PA|TPRE001825-PA|TPRE007715-PA|TPRE002543-PA|TPRE006230-PA|TPRE012…
6310	1.5236e-10	2.1823e-08	DNA recombination	TPRE000001-PA|TPRE005122-PA|TPRE002767-PA|TPRE004100-PA|TPRE009863-PA|TPRE003898-PA|TPRE011401-PA|TPRE003568-PA|TPRE013030-PA|TPRE005670-PA|TPRE012426-PA|TPRE011456-PA|TPRE003425-PA|TPRE010952-PA|TPRE001093-PA|TPRE010413-PA|TPRE008192-PA|TPRE000327-PA|TPRE012002-PA|TPRE010683-PA|TPRE003142-PA|TPRE000224-PA|TPRE004093-PA|TPRE001450-PA|TPRE012566-PA|TPRE001150-PA|TPRE007729-PA|TPRE003938-PA|TPRE001…
6278	5.5474e-10	7.6513e-08	RNA-dependent DNA replication	TPRE011428-PA|TPRE000001-PA|TPRE003827-PA|TPRE012106-PA|TPRE012645-PA|TPRE002767-PA|TPRE008919-PA|TPRE006163-PA|TPRE011401-PA|TPRE009087-PA|TPRE012901-PA|TPRE005919-PA|TPRE010152-PA|TPRE006971-PA|TPRE005670-PA|TPRE009910-PA|TPRE012848-PA|TPRE009688-PA|TPRE012017-PA|TPRE012692-PA|TPRE001324-PA|TPRE001093-PA|TPRE003828-PA|TPRE000715-PA|TPRE013154-PA|TPRE001423-PA|TPRE003820-PA|TPRE013150-PA|TPRE010…
44260	9.0817e-09	1.2079e-06	cellular macromolecule metabolic process	TPRE006516-PA|TPRE002670-PA|TPRE008216-PA|TPRE000294-PA|TPRE002590-PA|TPRE010737-PA|TPRE009106-PA|TPRE011948-PA|TPRE009863-PA|TPRE008136-PA|TPRE012163-PA|TPRE012678-PA|TPRE008812-PA|TPRE006436-PA|TPRE008537-PA|TPRE006162-PA|TPRE003834-PA|TPRE004804-PA|TPRE012071-PA|TPRE000327-PA|TPRE002543-PA|TPRE006230-PA|TPRE012002-PA|TPRE013179-PA|TPRE000259-PA|TPRE003251-PA|TPRE006322-PA|TPRE001150-PA|TPRE002…
44238	1.0339e-08	1.3277e-06	primary metabolic process	TPRE008617-PA|TPRE006516-PA|TPRE007922-PA|TPRE002670-PA|TPRE008216-PA|TPRE000294-PA|TPRE003720-PA|TPRE002796-PA|TPRE002590-PA|TPRE010737-PA|TPRE009106-PA|TPRE007200-PA|TPRE011948-PA|TPRE009863-PA|TPRE008136-PA|TPRE012163-PA|TPRE012678-PA|TPRE008812-PA|TPRE006436-PA|TPRE008537-PA|TPRE006162-PA|TPRE000923-PA|TPRE003834-PA|TPRE010268-PA|TPRE004804-PA|TPRE012071-PA|TPRE000327-PA|TPRE001825-PA|TPRE007…
10628	3.6422e-08	4.5211e-06	positive regulation of gene expression	TPRE008216-PA|TPRE008755-PA|TPRE006218-PA|TPRE007425-PA|TPRE009750-PA|TPRE002299-PA|TPRE012054-PA|TPRE008902-PA|TPRE006748-PA|TPRE007440-PA|TPRE005707-PA|TPRE001339-PA|TPRE003629-PA|TPRE001815-PA|TPRE002772-PA|TPRE010052-PA|TPRE000650-PA|TPRE010694-PA|TPRE010285-PA|TPRE000044-PA|TPRE007447-PA|TPRE004846-PA|TPRE007361-PA|TPRE003708-PA|TPRE001200-PA|TPRE003848-PA|TPRE006322-PA|TPRE002289-PA|TPRE005…
6260	4.3759e-08	5.2568e-06	DNA replication	TPRE011430-PA|TPRE000001-PA|TPRE005051-PA|TPRE002183-PA|TPRE002767-PA|TPRE011401-PA|TPRE009087-PA|TPRE012901-PA|TPRE005829-PA|TPRE012140-PA|TPRE008239-PA|TPRE013030-PA|TPRE005670-PA|TPRE010516-PA|TPRE009688-PA|TPRE000975-PA|TPRE001324-PA|TPRE001093-PA|TPRE003828-PA|TPRE001594-PA|TPRE003820-PA|TPRE013150-PA|TPRE006571-PA|TPRE001662-PA|TPRE012334-PA|TPRE010067-PA|TPRE003731-PA|TPRE006494-PA|TPRE013…
10557	5.1435e-08	5.9857e-06	positive regulation of macromolecule biosynthetic process	TPRE008216-PA|TPRE008755-PA|TPRE006218-PA|TPRE012908-PA|TPRE007425-PA|TPRE009750-PA|TPRE002299-PA|TPRE012054-PA|TPRE008902-PA|TPRE013185-PA|TPRE006748-PA|TPRE007440-PA|TPRE005707-PA|TPRE001339-PA|TPRE003629-PA|TPRE001815-PA|TPRE002772-PA|TPRE010052-PA|TPRE000650-PA|TPRE010694-PA|TPRE010285-PA|TPRE000044-PA|TPRE007447-PA|TPRE004846-PA|TPRE007361-PA|TPRE003708-PA|TPRE001200-PA|TPRE003848-PA|TPRE006…
51254	1.0246e-07	1.1086e-05	positive regulation of RNA metabolic process	TPRE008216-PA|TPRE008755-PA|TPRE006218-PA|TPRE007425-PA|TPRE009750-PA|TPRE002299-PA|TPRE011931-PA|TPRE012054-PA|TPRE008902-PA|TPRE006748-PA|TPRE007440-PA|TPRE005707-PA|TPRE001339-PA|TPRE003629-PA|TPRE001815-PA|TPRE002772-PA|TPRE010052-PA|TPRE000650-PA|TPRE010694-PA|TPRE010285-PA|TPRE000044-PA|TPRE007447-PA|TPRE004846-PA|TPRE007361-PA|TPRE003708-PA|TPRE001200-PA|TPRE003848-PA|TPRE006322-PA|TPRE002…
45893	1.0419e-07	1.1086e-05	positive regulation of transcription, DNA-dependent	TPRE008216-PA|TPRE008755-PA|TPRE006218-PA|TPRE007425-PA|TPRE009750-PA|TPRE002299-PA|TPRE012054-PA|TPRE008902-PA|TPRE006748-PA|TPRE007440-PA|TPRE005707-PA|TPRE001339-PA|TPRE003629-PA|TPRE001815-PA|TPRE002772-PA|TPRE010052-PA|TPRE000650-PA|TPRE010694-PA|TPRE010285-PA|TPRE000044-PA|TPRE007447-PA|TPRE004846-PA|TPRE007361-PA|TPRE003708-PA|TPRE001200-PA|TPRE003848-PA|TPRE006322-PA|TPRE002289-PA|TPRE005…
45941	1.0419e-07	1.1086e-05	positive regulation of transcription	TPRE008216-PA|TPRE008755-PA|TPRE006218-PA|TPRE007425-PA|TPRE009750-PA|TPRE002299-PA|TPRE012054-PA|TPRE008902-PA|TPRE006748-PA|TPRE007440-PA|TPRE005707-PA|TPRE001339-PA|TPRE003629-PA|TPRE001815-PA|TPRE002772-PA|TPRE010052-PA|TPRE000650-PA|TPRE010694-PA|TPRE010285-PA|TPRE000044-PA|TPRE007447-PA|TPRE004846-PA|TPRE007361-PA|TPRE003708-PA|TPRE001200-PA|TPRE003848-PA|TPRE006322-PA|TPRE002289-PA|TPRE005…
51704	2.473e-07	2.5581e-05	multi-organism process	TPRE006352-PA|TPRE003086-PA|TPRE002693-PA|TPRE012561-PA|TPRE007425-PA|TPRE011052-PA|TPRE008396-PA|TPRE004264-PA|TPRE012328-PA|TPRE009379-PA|TPRE002517-PA|TPRE007440-PA|TPRE001302-PA|TPRE004591-PA|TPRE003904-PA|TPRE012365-PA|TPRE000302-PA|TPRE010264-PA|TPRE007050-PA|TPRE006404-PA|TPRE003545-PA|TPRE010868-PA|TPRE002543-PA|TPRE000528-PA|TPRE009787-PA|TPRE001450-PA|TPRE007729-PA|TPRE001866-PA|TPRE007…
71103	3.8907e-07	3.9159e-05	DNA conformation change	TPRE009687-PA|TPRE011453-PA|TPRE009683-PA|TPRE012914-PA|TPRE010737-PA|TPRE004100-PA|TPRE003223-PA|TPRE009863-PA|TPRE006721-PA|TPRE012712-PA|TPRE000772-PA|TPRE011084-PA|TPRE010894-PA|TPRE000701-PA|TPRE009706-PA|TPRE013030-PA|TPRE011838-PA|TPRE005956-PA|TPRE006487-PA|TPRE005087-PA|TPRE011446-PA|TPRE009609-PA|TPRE003545-PA|TPRE009589-PA|TPRE011502-PA|TPRE003544-PA|TPRE008758-PA|TPRE003075-PA|TPRE006…
9891	4.6588e-07	4.2315e-05	positive regulation of biosynthetic process	TPRE008216-PA|TPRE008755-PA|TPRE006218-PA|TPRE012908-PA|TPRE007425-PA|TPRE009750-PA|TPRE002299-PA|TPRE012054-PA|TPRE008902-PA|TPRE013185-PA|TPRE006748-PA|TPRE007440-PA|TPRE005707-PA|TPRE001339-PA|TPRE003629-PA|TPRE001815-PA|TPRE002772-PA|TPRE010052-PA|TPRE000650-PA|TPRE010694-PA|TPRE010285-PA|TPRE000044-PA|TPRE007447-PA|TPRE004846-PA|TPRE007361-PA|TPRE003708-PA|TPRE001200-PA|TPRE003848-PA|TPRE006…
51173	4.6588e-07	4.2315e-05	positive regulation of nitrogen compound metabolic process	TPRE008216-PA|TPRE008755-PA|TPRE006218-PA|TPRE007425-PA|TPRE009750-PA|TPRE002299-PA|TPRE011931-PA|TPRE012054-PA|TPRE008902-PA|TPRE006748-PA|TPRE007440-PA|TPRE005707-PA|TPRE001339-PA|TPRE004893-PA|TPRE003629-PA|TPRE001815-PA|TPRE002772-PA|TPRE010052-PA|TPRE000650-PA|TPRE010694-PA|TPRE010285-PA|TPRE000044-PA|TPRE007447-PA|TPRE004846-PA|TPRE007361-PA|TPRE003708-PA|TPRE001200-PA|TPRE003848-PA|TPRE006…
45935	4.6588e-07	4.2315e-05	positive regulation of nucleobase, nucleoside, nucleotide and nucleic acid metabolic process	TPRE008216-PA|TPRE008755-PA|TPRE006218-PA|TPRE007425-PA|TPRE009750-PA|TPRE002299-PA|TPRE011931-PA|TPRE012054-PA|TPRE008902-PA|TPRE006748-PA|TPRE007440-PA|TPRE005707-PA|TPRE001339-PA|TPRE004893-PA|TPRE003629-PA|TPRE001815-PA|TPRE002772-PA|TPRE010052-PA|TPRE000650-PA|TPRE010694-PA|TPRE010285-PA|TPRE000044-PA|TPRE007447-PA|TPRE004846-PA|TPRE007361-PA|TPRE003708-PA|TPRE001200-PA|TPRE003848-PA|TPRE006…
31328	4.6588e-07	4.2315e-05	positive regulation of cellular biosynthetic process	TPRE008216-PA|TPRE008755-PA|TPRE006218-PA|TPRE012908-PA|TPRE007425-PA|TPRE009750-PA|TPRE002299-PA|TPRE012054-PA|TPRE008902-PA|TPRE013185-PA|TPRE006748-PA|TPRE007440-PA|TPRE005707-PA|TPRE001339-PA|TPRE003629-PA|TPRE001815-PA|TPRE002772-PA|TPRE010052-PA|TPRE000650-PA|TPRE010694-PA|TPRE010285-PA|TPRE000044-PA|TPRE007447-PA|TPRE004846-PA|TPRE007361-PA|TPRE003708-PA|TPRE001200-PA|TPRE003848-PA|TPRE006…
34645	8.6175e-07	7.4896e-05	cellular macromolecule biosynthetic process	TPRE006516-PA|TPRE001212-PA|TPRE000001-PA|TPRE006654-PA|TPRE003474-PA|TPRE008887-PA|TPRE011839-PA|TPRE005254-PA|TPRE002590-PA|TPRE002183-PA|TPRE004880-PA|TPRE002767-PA|TPRE007509-PA|TPRE009731-PA|TPRE008136-PA|TPRE011931-PA|TPRE013109-PA|TPRE012054-PA|TPRE012901-PA|TPRE010800-PA|TPRE012140-PA|TPRE010686-PA|TPRE008239-PA|TPRE008812-PA|TPRE013030-PA|TPRE008537-PA|TPRE000975-PA|TPRE006271-PA|TPRE003…
9059	8.648e-07	7.4896e-05	macromolecule biosynthetic process	TPRE006516-PA|TPRE006654-PA|TPRE002590-PA|TPRE007509-PA|TPRE008136-PA|TPRE013109-PA|TPRE012140-PA|TPRE008239-PA|TPRE008812-PA|TPRE013030-PA|TPRE008537-PA|TPRE001093-PA|TPRE004804-PA|TPRE012334-PA|TPRE000327-PA|TPRE003708-PA|TPRE003731-PA|TPRE006494-PA|TPRE013179-PA|TPRE002063-PA|TPRE006322-PA|TPRE000224-PA|TPRE006848-PA|TPRE007510-PA|TPRE001150-PA|TPRE002864-PA|TPRE008800-PA|TPRE006472-PA|TPRE001…
9405	1.3729e-06	0.0001162	pathogenesis	TPRE006352-PA|TPRE006651-PA|TPRE003469-PA|TPRE012365-PA|TPRE003086-PA|TPRE010264-PA|TPRE007050-PA|TPRE002265-PA|TPRE008396-PA|TPRE003267-PA|TPRE002517-PA|TPRE001450-PA|TPRE005119-PA|TPRE005766-PA|TPRE003904-PA
23014	1.5695e-06	0.00012908	signal transmission via phosphorylation event	TPRE007347-PA|TPRE011405-PA|TPRE004123-PA|TPRE005005-PA|TPRE002796-PA|TPRE002183-PA|TPRE005601-PA|TPRE004545-PA|TPRE010491-PA|TPRE009773-PA|TPRE007859-PA|TPRE006424-PA|TPRE004287-PA|TPRE004285-PA|TPRE009247-PA|TPRE012523-PA|TPRE007806-PA|TPRE012142-PA|TPRE003682-PA|TPRE007775-PA|TPRE007514-PA|TPRE010000-PA|TPRE011857-PA|TPRE006596-PA|TPRE008064-PA|TPRE006682-PA|TPRE009869-PA|TPRE005790-PA|TPRE007…
45944	1.6156e-06	0.00012908	positive regulation of transcription from RNA polymerase II promoter	TPRE002259-PA|TPRE008619-PA|TPRE008216-PA|TPRE001866-PA|TPRE008755-PA|TPRE006218-PA|TPRE000680-PA|TPRE010607-PA|TPRE009750-PA|TPRE012054-PA|TPRE005128-PA|TPRE005091-PA|TPRE006748-PA|TPRE007806-PA|TPRE007440-PA|TPRE005707-PA|TPRE001339-PA|TPRE006651-PA|TPRE008452-PA|TPRE001815-PA|TPRE002772-PA|TPRE010052-PA|TPRE010694-PA|TPRE009147-PA|TPRE010285-PA|TPRE000044-PA|TPRE007447-PA|TPRE004846-PA|TPRE011…
16070	1.6291e-06	0.00012908	RNA metabolic process	TPRE006516-PA|TPRE001212-PA|TPRE006654-PA|TPRE008887-PA|TPRE011839-PA|TPRE005254-PA|TPRE002590-PA|TPRE002183-PA|TPRE004880-PA|TPRE007509-PA|TPRE005013-PA|TPRE008136-PA|TPRE011931-PA|TPRE013109-PA|TPRE012054-PA|TPRE010800-PA|TPRE011845-PA|TPRE010686-PA|TPRE008812-PA|TPRE004090-PA|TPRE007349-PA|TPRE006271-PA|TPRE003085-PA|TPRE010285-PA|TPRE011794-PA|TPRE007447-PA|TPRE004804-PA|TPRE005346-PA|TPRE000…
50794	1.9358e-06	0.00015019	regulation of cellular process	TPRE007406-PA|TPRE008617-PA|TPRE007429-PA|TPRE006516-PA|TPRE008216-PA|TPRE008755-PA|TPRE006218-PA|TPRE002796-PA|TPRE011707-PA|TPRE005947-PA|TPRE002590-PA|TPRE003800-PA|TPRE006012-PA|TPRE007509-PA|TPRE011948-PA|TPRE009920-PA|TPRE008136-PA|TPRE013109-PA|TPRE013030-PA|TPRE005764-PA|TPRE010864-PA|TPRE012426-PA|TPRE007178-PA|TPRE007293-PA|TPRE012105-PA|TPRE008366-PA|TPRE010233-PA|TPRE000327-PA|TPRE007…
50789	2.9946e-06	0.00022759	regulation of biological process	TPRE007406-PA|TPRE008617-PA|TPRE007429-PA|TPRE006516-PA|TPRE008216-PA|TPRE008755-PA|TPRE006218-PA|TPRE002796-PA|TPRE011707-PA|TPRE005947-PA|TPRE002590-PA|TPRE003800-PA|TPRE006012-PA|TPRE007509-PA|TPRE011948-PA|TPRE009920-PA|TPRE008136-PA|TPRE013109-PA|TPRE013030-PA|TPRE005764-PA|TPRE010864-PA|TPRE012426-PA|TPRE007178-PA|TPRE007293-PA|TPRE012105-PA|TPRE008366-PA|TPRE010233-PA|TPRE000327-PA|TPRE007…
65007	8.0561e-06	0.00060002	biological regulation	TPRE007406-PA|TPRE008617-PA|TPRE007429-PA|TPRE006516-PA|TPRE008216-PA|TPRE008755-PA|TPRE006218-PA|TPRE002796-PA|TPRE011707-PA|TPRE005947-PA|TPRE002590-PA|TPRE003800-PA|TPRE006012-PA|TPRE007509-PA|TPRE011948-PA|TPRE009920-PA|TPRE009863-PA|TPRE008136-PA|TPRE013109-PA|TPRE013030-PA|TPRE005764-PA|TPRE010864-PA|TPRE012426-PA|TPRE006162-PA|TPRE007178-PA|TPRE007293-PA|TPRE012105-PA|TPRE008366-PA|TPRE010…
50896	8.5396e-06	0.00062356	response to stimulus	TPRE002211-PA|TPRE005787-PA|TPRE002693-PA|TPRE008887-PA|TPRE008755-PA|TPRE011707-PA|TPRE010926-PA|TPRE005036-PA|TPRE008732-PA|TPRE005122-PA|TPRE002590-PA|TPRE002183-PA|TPRE007509-PA|TPRE004100-PA|TPRE011948-PA|TPRE009863-PA|TPRE001161-PA|TPRE012328-PA|TPRE011084-PA|TPRE008239-PA|TPRE013030-PA|TPRE007178-PA|TPRE005346-PA|TPRE001253-PA|TPRE008056-PA|TPRE001200-PA|TPRE003050-PA|TPRE002543-PA|TPRE006…
44237	8.8864e-06	0.0006364	cellular metabolic process	TPRE005787-PA|TPRE008617-PA|TPRE006516-PA|TPRE002670-PA|TPRE008216-PA|TPRE000294-PA|TPRE002796-PA|TPRE002590-PA|TPRE010737-PA|TPRE009106-PA|TPRE007200-PA|TPRE011948-PA|TPRE009863-PA|TPRE008136-PA|TPRE012163-PA|TPRE012678-PA|TPRE009073-PA|TPRE008812-PA|TPRE009748-PA|TPRE006436-PA|TPRE008537-PA|TPRE006162-PA|TPRE003834-PA|TPRE004804-PA|TPRE012071-PA|TPRE000327-PA|TPRE002543-PA|TPRE006230-PA|TPRE012…
31324	1.3399e-05	0.00094144	negative regulation of cellular metabolic process	TPRE007406-PA|TPRE002045-PA|TPRE011075-PA|TPRE005731-PA|TPRE008430-PA|TPRE010686-PA|TPRE003568-PA|TPRE007440-PA|TPRE013030-PA|TPRE002094-PA|TPRE010694-PA|TPRE013035-PA|TPRE007405-PA|TPRE009609-PA|TPRE010585-PA|TPRE000044-PA|TPRE004846-PA|TPRE007361-PA|TPRE011502-PA|TPRE003569-PA|TPRE001200-PA|TPRE006322-PA|TPRE002289-PA|TPRE005394-PA|TPRE001789-PA|TPRE011915-PA|TPRE002259-PA|TPRE005762-PA|TPRE008…
71554	1.4378e-05	0.00099156	cell wall organization or biogenesis	TPRE006651-PA|TPRE009402-PA|TPRE002504-PA|TPRE000044-PA|TPRE004804-PA|TPRE003899-PA|TPRE013004-PA|TPRE003930-PA|TPRE006232-PA|TPRE001608-PA|TPRE002902-PA|TPRE012142-PA|TPRE002321-PA
10604	1.4984e-05	0.0010146	positive regulation of macromolecule metabolic process	TPRE008216-PA|TPRE008755-PA|TPRE006218-PA|TPRE012908-PA|TPRE007425-PA|TPRE009750-PA|TPRE002299-PA|TPRE008430-PA|TPRE011931-PA|TPRE012054-PA|TPRE008902-PA|TPRE013185-PA|TPRE006748-PA|TPRE007440-PA|TPRE005707-PA|TPRE001339-PA|TPRE004893-PA|TPRE003629-PA|TPRE001815-PA|TPRE002772-PA|TPRE010052-PA|TPRE000650-PA|TPRE010694-PA|TPRE010285-PA|TPRE000044-PA|TPRE007447-PA|TPRE004846-PA|TPRE007361-PA|TPRE003…
32501	2.0303e-05	0.0013501	multicellular organismal process	TPRE002211-PA|TPRE002693-PA|TPRE008887-PA|TPRE008755-PA|TPRE011707-PA|TPRE005036-PA|TPRE008732-PA|TPRE005254-PA|TPRE002590-PA|TPRE008027-PA|TPRE009920-PA|TPRE010686-PA|TPRE012523-PA|TPRE011874-PA|TPRE001509-PA|TPRE010864-PA|TPRE010325-PA|TPRE007293-PA|TPRE006099-PA|TPRE008062-PA|TPRE007447-PA|TPRE005346-PA|TPRE000327-PA|TPRE001825-PA|TPRE007361-PA|TPRE001253-PA|TPRE008056-PA|TPRE002275-PA|TPRE004…
45892	2.5267e-05	0.0016507	negative regulation of transcription, DNA-dependent	TPRE002259-PA|TPRE007406-PA|TPRE002045-PA|TPRE005762-PA|TPRE008619-PA|TPRE000433-PA|TPRE003613-PA|TPRE001866-PA|TPRE007815-PA|TPRE011075-PA|TPRE012897-PA|TPRE006052-PA|TPRE001446-PA|TPRE010686-PA|TPRE003568-PA|TPRE007806-PA|TPRE007440-PA|TPRE011484-PA|TPRE002303-PA|TPRE006651-PA|TPRE011618-PA|TPRE010694-PA|TPRE013035-PA|TPRE007405-PA|TPRE009147-PA|TPRE009609-PA|TPRE010585-PA|TPRE004139-PA|TPRE000…
51253	3.1244e-05	0.0020061	negative regulation of RNA metabolic process	TPRE002259-PA|TPRE007406-PA|TPRE002045-PA|TPRE005762-PA|TPRE008619-PA|TPRE000433-PA|TPRE003613-PA|TPRE001866-PA|TPRE007815-PA|TPRE011075-PA|TPRE012897-PA|TPRE006052-PA|TPRE001446-PA|TPRE010686-PA|TPRE003568-PA|TPRE007806-PA|TPRE007440-PA|TPRE011484-PA|TPRE013030-PA|TPRE002303-PA|TPRE006651-PA|TPRE011618-PA|TPRE010694-PA|TPRE013035-PA|TPRE007405-PA|TPRE009147-PA|TPRE009609-PA|TPRE010585-PA|TPRE004…
16481	3.3064e-05	0.0020869	negative regulation of transcription	TPRE002259-PA|TPRE007406-PA|TPRE002045-PA|TPRE005762-PA|TPRE008619-PA|TPRE000433-PA|TPRE003613-PA|TPRE001866-PA|TPRE007815-PA|TPRE011075-PA|TPRE012897-PA|TPRE006052-PA|TPRE001446-PA|TPRE010686-PA|TPRE003568-PA|TPRE007806-PA|TPRE007440-PA|TPRE011484-PA|TPRE002303-PA|TPRE006651-PA|TPRE011618-PA|TPRE010694-PA|TPRE013035-PA|TPRE007405-PA|TPRE009147-PA|TPRE009609-PA|TPRE010585-PA|TPRE004139-PA|TPRE000…
9890	3.755e-05	0.0022924	negative regulation of biosynthetic process	TPRE007406-PA|TPRE002045-PA|TPRE011075-PA|TPRE005731-PA|TPRE010686-PA|TPRE003568-PA|TPRE007440-PA|TPRE010694-PA|TPRE013035-PA|TPRE007405-PA|TPRE009609-PA|TPRE010585-PA|TPRE000044-PA|TPRE004846-PA|TPRE007361-PA|TPRE011502-PA|TPRE003569-PA|TPRE001200-PA|TPRE006322-PA|TPRE002289-PA|TPRE005394-PA|TPRE001789-PA|TPRE011915-PA|TPRE002259-PA|TPRE005762-PA|TPRE008619-PA|TPRE000433-PA|TPRE003613-PA|TPRE010…
31327	3.755e-05	0.0022924	negative regulation of cellular biosynthetic process	TPRE007406-PA|TPRE002045-PA|TPRE011075-PA|TPRE005731-PA|TPRE010686-PA|TPRE003568-PA|TPRE007440-PA|TPRE010694-PA|TPRE013035-PA|TPRE007405-PA|TPRE009609-PA|TPRE010585-PA|TPRE000044-PA|TPRE004846-PA|TPRE007361-PA|TPRE011502-PA|TPRE003569-PA|TPRE001200-PA|TPRE006322-PA|TPRE002289-PA|TPRE005394-PA|TPRE001789-PA|TPRE011915-PA|TPRE002259-PA|TPRE005762-PA|TPRE008619-PA|TPRE000433-PA|TPRE003613-PA|TPRE010…
34728	3.9412e-05	0.0023673	nucleosome organization	TPRE004336-PA|TPRE005956-PA|TPRE000629-PA|TPRE003223-PA|TPRE003545-PA|TPRE007361-PA|TPRE012712-PA|TPRE003544-PA|TPRE000772-PA|TPRE009055-PA|TPRE003075-PA|TPRE012514-PA|TPRE010894-PA|TPRE004352-PA|TPRE009704-PA|TPRE000701-PA|TPRE009706-PA|TPRE010893-PA|TPRE012714-PA
9892	4.289e-05	0.0024628	negative regulation of metabolic process	TPRE007406-PA|TPRE002045-PA|TPRE011075-PA|TPRE005731-PA|TPRE000737-PA|TPRE008430-PA|TPRE010686-PA|TPRE003568-PA|TPRE012523-PA|TPRE007440-PA|TPRE001339-PA|TPRE013030-PA|TPRE002094-PA|TPRE010694-PA|TPRE013035-PA|TPRE007405-PA|TPRE009609-PA|TPRE010585-PA|TPRE000044-PA|TPRE004846-PA|TPRE007361-PA|TPRE011502-PA|TPRE003569-PA|TPRE001200-PA|TPRE006322-PA|TPRE002289-PA|TPRE005394-PA|TPRE001789-PA|TPRE011…
51172	4.2987e-05	0.0024628	negative regulation of nitrogen compound metabolic process	TPRE007406-PA|TPRE002045-PA|TPRE011075-PA|TPRE010686-PA|TPRE003568-PA|TPRE007440-PA|TPRE013030-PA|TPRE010694-PA|TPRE013035-PA|TPRE007405-PA|TPRE009609-PA|TPRE010585-PA|TPRE000044-PA|TPRE004846-PA|TPRE007361-PA|TPRE011502-PA|TPRE003569-PA|TPRE001200-PA|TPRE006322-PA|TPRE002289-PA|TPRE005394-PA|TPRE001789-PA|TPRE011915-PA|TPRE002259-PA|TPRE005762-PA|TPRE008619-PA|TPRE000433-PA|TPRE003613-PA|TPRE001…
45934	4.2987e-05	0.0024628	negative regulation of nucleobase, nucleoside, nucleotide and nucleic acid metabolic process	TPRE007406-PA|TPRE002045-PA|TPRE011075-PA|TPRE010686-PA|TPRE003568-PA|TPRE007440-PA|TPRE013030-PA|TPRE010694-PA|TPRE013035-PA|TPRE007405-PA|TPRE009609-PA|TPRE010585-PA|TPRE000044-PA|TPRE004846-PA|TPRE007361-PA|TPRE011502-PA|TPRE003569-PA|TPRE001200-PA|TPRE006322-PA|TPRE002289-PA|TPRE005394-PA|TPRE001789-PA|TPRE011915-PA|TPRE002259-PA|TPRE005762-PA|TPRE008619-PA|TPRE000433-PA|TPRE003613-PA|TPRE001…
10605	5.0634e-05	0.002857	negative regulation of macromolecule metabolic process	TPRE007406-PA|TPRE002045-PA|TPRE011075-PA|TPRE000737-PA|TPRE008430-PA|TPRE010686-PA|TPRE003568-PA|TPRE012523-PA|TPRE007440-PA|TPRE001339-PA|TPRE013030-PA|TPRE002094-PA|TPRE010694-PA|TPRE013035-PA|TPRE007405-PA|TPRE009609-PA|TPRE010585-PA|TPRE000044-PA|TPRE004846-PA|TPRE007361-PA|TPRE011502-PA|TPRE003569-PA|TPRE001200-PA|TPRE006322-PA|TPRE002289-PA|TPRE005394-PA|TPRE001789-PA|TPRE011915-PA|TPRE002…
31497	5.6033e-05	0.0031144	chromatin assembly	TPRE004336-PA|TPRE005956-PA|TPRE000629-PA|TPRE009609-PA|TPRE003223-PA|TPRE003545-PA|TPRE012712-PA|TPRE003544-PA|TPRE000772-PA|TPRE009055-PA|TPRE003075-PA|TPRE010894-PA|TPRE004352-PA|TPRE009704-PA|TPRE000701-PA|TPRE009706-PA|TPRE010893-PA|TPRE012714-PA
6333	6.7526e-05	0.003698	chromatin assembly or disassembly	TPRE004336-PA|TPRE005956-PA|TPRE000629-PA|TPRE009609-PA|TPRE003223-PA|TPRE003545-PA|TPRE007361-PA|TPRE012712-PA|TPRE003544-PA|TPRE000772-PA|TPRE009055-PA|TPRE003075-PA|TPRE010894-PA|TPRE004352-PA|TPRE009704-PA|TPRE000701-PA|TPRE009706-PA|TPRE010893-PA|TPRE012714-PA
8152	6.8882e-05	0.0037176	metabolic process	TPRE005787-PA|TPRE006516-PA|TPRE002670-PA|TPRE006757-PA|TPRE002796-PA|TPRE010737-PA|TPRE009106-PA|TPRE007200-PA|TPRE011948-PA|TPRE008938-PA|TPRE009863-PA|TPRE008136-PA|TPRE009073-PA|TPRE008812-PA|TPRE009748-PA|TPRE008537-PA|TPRE000923-PA|TPRE012071-PA|TPRE006070-PA|TPRE004323-PA|TPRE007715-PA|TPRE002543-PA|TPRE006230-PA|TPRE012002-PA|TPRE013179-PA|TPRE000259-PA|TPRE003251-PA|TPRE000488-PA|TPRE003…
6334	7.9613e-05	0.0042354	nucleosome assembly	TPRE004336-PA|TPRE005956-PA|TPRE000629-PA|TPRE003223-PA|TPRE003545-PA|TPRE012712-PA|TPRE003544-PA|TPRE000772-PA|TPRE009055-PA|TPRE003075-PA|TPRE010894-PA|TPRE004352-PA|TPRE009704-PA|TPRE000701-PA|TPRE009706-PA|TPRE010893-PA|TPRE012714-PA
10629	8.0875e-05	0.004242	negative regulation of gene expression	TPRE007406-PA|TPRE002045-PA|TPRE011075-PA|TPRE000737-PA|TPRE010686-PA|TPRE003568-PA|TPRE012523-PA|TPRE007440-PA|TPRE001339-PA|TPRE010694-PA|TPRE013035-PA|TPRE007405-PA|TPRE009609-PA|TPRE010585-PA|TPRE000044-PA|TPRE004846-PA|TPRE007361-PA|TPRE003569-PA|TPRE001200-PA|TPRE006322-PA|TPRE002289-PA|TPRE005394-PA|TPRE001789-PA|TPRE011915-PA|TPRE002259-PA|TPRE005762-PA|TPRE008619-PA|TPRE000433-PA|TPRE003…
44249	0.00010654	0.0054499	cellular biosynthetic process	TPRE002211-PA|TPRE008617-PA|TPRE006516-PA|TPRE002693-PA|TPRE006654-PA|TPRE005168-PA|TPRE002590-PA|TPRE007509-PA|TPRE007200-PA|TPRE008136-PA|TPRE013109-PA|TPRE012140-PA|TPRE008239-PA|TPRE008812-PA|TPRE013030-PA|TPRE008537-PA|TPRE001093-PA|TPRE004804-PA|TPRE012334-PA|TPRE000327-PA|TPRE003708-PA|TPRE003731-PA|TPRE006494-PA|TPRE013179-PA|TPRE002063-PA|TPRE006322-PA|TPRE000488-PA|TPRE000224-PA|TPRE006…
10558	0.00010961	0.0054499	negative regulation of macromolecule biosynthetic process	TPRE007406-PA|TPRE002045-PA|TPRE011075-PA|TPRE010686-PA|TPRE003568-PA|TPRE007440-PA|TPRE010694-PA|TPRE013035-PA|TPRE007405-PA|TPRE009609-PA|TPRE010585-PA|TPRE000044-PA|TPRE004846-PA|TPRE007361-PA|TPRE011502-PA|TPRE003569-PA|TPRE001200-PA|TPRE006322-PA|TPRE002289-PA|TPRE005394-PA|TPRE001789-PA|TPRE011915-PA|TPRE002259-PA|TPRE005762-PA|TPRE008619-PA|TPRE000433-PA|TPRE003613-PA|TPRE010626-PA|TPRE001…
6313	0.00010976	0.0054499	transposition, DNA-mediated	TPRE010756-PA|TPRE008344-PA|TPRE002427-PA|TPRE003938-PA|TPRE008369-PA|TPRE008365-PA|TPRE000001-PA|TPRE010693-PA|TPRE009142-PA|TPRE006163-PA|TPRE003783-PA|TPRE012005-PA|TPRE003816-PA|TPRE000582-PA|TPRE003818-PA|TPRE010665-PA|TPRE009180-PA|TPRE010187-PA|TPRE001111-PA|TPRE002883-PA|TPRE012426-PA|TPRE011456-PA|TPRE007321-PA|TPRE010952-PA|TPRE010413-PA|TPRE011458-PA|TPRE000327-PA|TPRE012594-PA|TPRE012…
32196	0.00010976	0.0054499	transposition	TPRE010756-PA|TPRE008344-PA|TPRE002427-PA|TPRE003938-PA|TPRE008369-PA|TPRE008365-PA|TPRE000001-PA|TPRE010693-PA|TPRE009142-PA|TPRE006163-PA|TPRE003783-PA|TPRE012005-PA|TPRE003816-PA|TPRE000582-PA|TPRE003818-PA|TPRE010665-PA|TPRE009180-PA|TPRE010187-PA|TPRE001111-PA|TPRE002883-PA|TPRE012426-PA|TPRE011456-PA|TPRE007321-PA|TPRE010952-PA|TPRE010413-PA|TPRE011458-PA|TPRE000327-PA|TPRE012594-PA|TPRE012…
9893	0.00011129	0.0054533	positive regulation of metabolic process	TPRE008216-PA|TPRE008755-PA|TPRE006218-PA|TPRE012908-PA|TPRE007425-PA|TPRE009750-PA|TPRE002299-PA|TPRE008430-PA|TPRE011931-PA|TPRE012054-PA|TPRE008902-PA|TPRE013185-PA|TPRE006748-PA|TPRE007440-PA|TPRE005707-PA|TPRE001339-PA|TPRE004893-PA|TPRE003629-PA|TPRE001815-PA|TPRE002772-PA|TPRE010052-PA|TPRE000650-PA|TPRE010694-PA|TPRE010285-PA|TPRE000044-PA|TPRE007447-PA|TPRE004846-PA|TPRE007361-PA|TPRE003…
6323	0.00014531	0.0070279	DNA packaging	TPRE004336-PA|TPRE005956-PA|TPRE000629-PA|TPRE009609-PA|TPRE003223-PA|TPRE003545-PA|TPRE006313-PA|TPRE008414-PA|TPRE012712-PA|TPRE003544-PA|TPRE000772-PA|TPRE009055-PA|TPRE002411-PA|TPRE003075-PA|TPRE000527-PA|TPRE010894-PA|TPRE004352-PA|TPRE009704-PA|TPRE000701-PA|TPRE009706-PA|TPRE010893-PA|TPRE012714-PA
122	0.00015153	0.0072348	negative regulation of transcription from RNA polymerase II promoter	TPRE002259-PA|TPRE007406-PA|TPRE002045-PA|TPRE005762-PA|TPRE008619-PA|TPRE000433-PA|TPRE003613-PA|TPRE001866-PA|TPRE007815-PA|TPRE011075-PA|TPRE001446-PA|TPRE010686-PA|TPRE007440-PA|TPRE011484-PA|TPRE002303-PA|TPRE006651-PA|TPRE011618-PA|TPRE007405-PA|TPRE009147-PA|TPRE004139-PA|TPRE000044-PA|TPRE004846-PA|TPRE011515-PA|TPRE007361-PA|TPRE001200-PA|TPRE003976-PA|TPRE004395-PA|TPRE006322-PA|TPRE002…
31325	0.00015793	0.0074447	positive regulation of cellular metabolic process	TPRE008216-PA|TPRE008755-PA|TPRE006218-PA|TPRE012908-PA|TPRE007425-PA|TPRE009750-PA|TPRE002299-PA|TPRE008430-PA|TPRE011931-PA|TPRE012054-PA|TPRE008902-PA|TPRE013185-PA|TPRE006748-PA|TPRE007440-PA|TPRE005707-PA|TPRE001339-PA|TPRE004893-PA|TPRE003629-PA|TPRE001815-PA|TPRE002772-PA|TPRE010052-PA|TPRE000650-PA|TPRE010694-PA|TPRE010285-PA|TPRE000044-PA|TPRE007447-PA|TPRE004846-PA|TPRE007361-PA|TPRE003…
9058	0.0001702	0.0079229	biosynthetic process	TPRE002211-PA|TPRE008617-PA|TPRE006516-PA|TPRE002693-PA|TPRE006654-PA|TPRE005168-PA|TPRE002590-PA|TPRE007509-PA|TPRE007200-PA|TPRE002372-PA|TPRE008136-PA|TPRE013109-PA|TPRE012140-PA|TPRE008239-PA|TPRE008812-PA|TPRE013030-PA|TPRE008537-PA|TPRE000820-PA|TPRE001093-PA|TPRE004804-PA|TPRE012334-PA|TPRE000327-PA|TPRE003708-PA|TPRE003731-PA|TPRE006494-PA|TPRE013179-PA|TPRE002063-PA|TPRE006322-PA|TPRE000…
7417	0.00019191	0.008823	central nervous system development	TPRE005871-PA|TPRE003613-PA|TPRE007433-PA|TPRE007815-PA|TPRE007425-PA|TPRE001101-PA|TPRE009861-PA|TPRE010831-PA|TPRE007440-PA|TPRE007628-PA|TPRE010896-PA|TPRE010864-PA|TPRE006112-PA|TPRE002094-PA|TPRE007923-PA|TPRE003614-PA|TPRE004141-PA|TPRE006515-PA|TPRE007434-PA|TPRE000264-PA|TPRE009147-PA|TPRE007558-PA|TPRE004414-PA|TPRE004846-PA|TPRE001825-PA|TPRE007361-PA|TPRE008848-PA|TPRE012193-PA|TPRE003…
44036	0.00021326	0.0096849	cell wall macromolecule metabolic process	TPRE006232-PA|TPRE001608-PA|TPRE002902-PA|TPRE000044-PA|TPRE004804-PA|TPRE003899-PA|TPRE013004-PA|TPRE002321-PA|TPRE003930-PA
7420	0.00022718	0.010193	brain development	TPRE010864-PA|TPRE006112-PA|TPRE005871-PA|TPRE002094-PA|TPRE007923-PA|TPRE003613-PA|TPRE007434-PA|TPRE009147-PA|TPRE007433-PA|TPRE007425-PA|TPRE004414-PA|TPRE001101-PA|TPRE004846-PA|TPRE001825-PA|TPRE007361-PA|TPRE008848-PA|TPRE010831-PA|TPRE007440-PA|TPRE007628-PA|TPRE012193-PA|TPRE003848-PA|TPRE002170-PA|TPRE010896-PA|TPRE009630-PA
60041	0.00023905	0.010598	retina development in camera-type eye	TPRE008619-PA|TPRE002556-PA|TPRE002271-PA|TPRE007628-PA|TPRE001054-PA|TPRE009319-PA|TPRE006051-PA|TPRE001508-PA
30198	0.0003119	0.013665	extracellular matrix organization	TPRE006638-PA|TPRE003267-PA|TPRE006397-PA|TPRE006737-PA|TPRE007278-PA|TPRE007806-PA|TPRE008374-PA|TPRE004414-PA|TPRE001619-PA|TPRE006024-PA|TPRE002189-PA
5976	0.00034566	0.014968	polysaccharide metabolic process	TPRE002691-PA|TPRE005162-PA|TPRE002505-PA|TPRE003720-PA|TPRE005844-PA|TPRE007590-PA|TPRE013116-PA|TPRE003741-PA|TPRE003726-PA|TPRE003728-PA|TPRE009238-PA|TPRE010341-PA|TPRE003930-PA|TPRE011440-PA|TPRE001037-PA|TPRE001608-PA|TPRE012244-PA|TPRE007310-PA|TPRE005450-PA|TPRE000284-PA|TPRE003730-PA|TPRE011891-PA|TPRE013034-PA|TPRE002990-PA|TPRE007239-PA|TPRE001781-PA|TPRE006922-PA|TPRE000923-PA|TPRE003…
32392	0.00045952	0.019446	DNA geometric change	TPRE009687-PA|TPRE011453-PA|TPRE012637-PA|TPRE012511-PA|TPRE007427-PA|TPRE009683-PA|TPRE012914-PA|TPRE004100-PA|TPRE012633-PA|TPRE000324-PA|TPRE009863-PA|TPRE012836-PA|TPRE006052-PA|TPRE010229-PA|TPRE006721-PA|TPRE008715-PA|TPRE007580-PA|TPRE012647-PA|TPRE011084-PA|TPRE006476-PA|TPRE001111-PA|TPRE013030-PA|TPRE008908-PA|TPRE011914-PA|TPRE008147-PA|TPRE004909-PA|TPRE011838-PA|TPRE013091-PA|TPRE003…
32508	0.00045952	0.019446	DNA duplex unwinding	TPRE009687-PA|TPRE011453-PA|TPRE012637-PA|TPRE012511-PA|TPRE007427-PA|TPRE009683-PA|TPRE012914-PA|TPRE004100-PA|TPRE012633-PA|TPRE000324-PA|TPRE009863-PA|TPRE012836-PA|TPRE006052-PA|TPRE010229-PA|TPRE006721-PA|TPRE008715-PA|TPRE007580-PA|TPRE012647-PA|TPRE011084-PA|TPRE006476-PA|TPRE001111-PA|TPRE013030-PA|TPRE008908-PA|TPRE011914-PA|TPRE008147-PA|TPRE004909-PA|TPRE011838-PA|TPRE013091-PA|TPRE003…
32502	0.00057915	0.024233	developmental process	TPRE002211-PA|TPRE002693-PA|TPRE008887-PA|TPRE005254-PA|TPRE002590-PA|TPRE008027-PA|TPRE009920-PA|TPRE010686-PA|TPRE012523-PA|TPRE011874-PA|TPRE001509-PA|TPRE010864-PA|TPRE007293-PA|TPRE006099-PA|TPRE000327-PA|TPRE001825-PA|TPRE007361-PA|TPRE002275-PA|TPRE004267-PA|TPRE001613-PA|TPRE012002-PA|TPRE001676-PA|TPRE003142-PA|TPRE006322-PA|TPRE005300-PA|TPRE002698-PA|TPRE002417-PA|TPRE006241-PA|TPRE010…
30155	0.00063388	0.026228	regulation of cell adhesion	TPRE010052-PA|TPRE005091-PA|TPRE010113-PA|TPRE012523-PA|TPRE002540-PA|TPRE001806-PA|TPRE006012-PA|TPRE010114-PA|TPRE001619-PA|TPRE006024-PA|TPRE002189-PA
10033	0.00066296	0.026849	response to organic substance	TPRE002211-PA|TPRE002809-PA|TPRE008619-PA|TPRE010626-PA|TPRE001866-PA|TPRE010926-PA|TPRE002590-PA|TPRE002851-PA|TPRE005731-PA|TPRE011688-PA|TPRE010607-PA|TPRE007509-PA|TPRE011052-PA|TPRE011948-PA|TPRE004264-PA|TPRE012328-PA|TPRE005128-PA|TPRE003300-PA|TPRE001446-PA|TPRE005563-PA|TPRE005789-PA|TPRE006159-PA|TPRE004193-PA|TPRE002094-PA|TPRE011618-PA|TPRE007405-PA|TPRE007558-PA|TPRE008374-PA|TPRE001…
10216	0.00067531	0.026849	maintenance of DNA methylation	TPRE002045-PA|TPRE011618-PA|TPRE001200-PA|TPRE002289-PA|TPRE002303-PA
21953	0.00067531	0.026849	central nervous system neuron differentiation	TPRE007361-PA|TPRE004141-PA|TPRE006515-PA|TPRE009861-PA|TPRE004846-PA
48513	0.00067771	0.026849	organ development	TPRE010265-PA|TPRE008887-PA|TPRE011075-PA|TPRE008027-PA|TPRE010686-PA|TPRE006748-PA|TPRE012523-PA|TPRE004591-PA|TPRE010864-PA|TPRE002094-PA|TPRE007293-PA|TPRE000044-PA|TPRE001825-PA|TPRE007361-PA|TPRE002275-PA|TPRE003848-PA|TPRE006322-PA|TPRE005300-PA|TPRE002417-PA|TPRE005762-PA|TPRE008619-PA|TPRE003613-PA|TPRE007433-PA|TPRE007815-PA|TPRE004366-PA|TPRE002406-PA|TPRE001101-PA|TPRE005795-PA|TPRE005…
51716	0.00074836	0.029336	cellular response to stimulus	TPRE011453-PA|TPRE005787-PA|TPRE002809-PA|TPRE009683-PA|TPRE008755-PA|TPRE010926-PA|TPRE005051-PA|TPRE005122-PA|TPRE002590-PA|TPRE002183-PA|TPRE011688-PA|TPRE007509-PA|TPRE004100-PA|TPRE011052-PA|TPRE009863-PA|TPRE004264-PA|TPRE012328-PA|TPRE006342-PA|TPRE011084-PA|TPRE009597-PA|TPRE008239-PA|TPRE013030-PA|TPRE008575-PA|TPRE002094-PA|TPRE005956-PA|TPRE006404-PA|TPRE000044-PA|TPRE005257-PA|TPRE001…
42221	0.00078306	0.030376	response to chemical stimulus	TPRE002211-PA|TPRE002809-PA|TPRE012148-PA|TPRE011707-PA|TPRE010926-PA|TPRE005036-PA|TPRE002590-PA|TPRE011688-PA|TPRE007509-PA|TPRE011052-PA|TPRE011948-PA|TPRE010993-PA|TPRE004264-PA|TPRE000280-PA|TPRE012328-PA|TPRE004727-PA|TPRE005829-PA|TPRE002094-PA|TPRE005956-PA|TPRE007178-PA|TPRE006404-PA|TPRE000044-PA|TPRE005346-PA|TPRE009483-PA|TPRE008056-PA|TPRE010299-PA|TPRE008219-PA|TPRE002543-PA|TPRE011…
9887	0.00083038	0.03188	organ morphogenesis	TPRE007425-PA|TPRE010341-PA|TPRE008902-PA|TPRE012523-PA|TPRE007440-PA|TPRE007628-PA|TPRE004591-PA|TPRE002772-PA|TPRE010585-PA|TPRE000044-PA|TPRE004846-PA|TPRE002275-PA|TPRE002271-PA|TPRE003848-PA|TPRE006322-PA|TPRE005300-PA|TPRE002417-PA|TPRE011915-PA|TPRE001508-PA|TPRE005871-PA|TPRE005762-PA|TPRE008619-PA|TPRE003613-PA|TPRE007433-PA|TPRE004366-PA|TPRE001054-PA|TPRE002406-PA|TPRE009861-PA|TPRE005…
48598	0.00086919	0.032394	embryonic morphogenesis	TPRE005871-PA|TPRE008619-PA|TPRE003613-PA|TPRE003614-PA|TPRE009147-PA|TPRE007815-PA|TPRE004366-PA|TPRE010585-PA|TPRE007493-PA|TPRE002275-PA|TPRE002271-PA|TPRE000553-PA|TPRE012523-PA|TPRE007008-PA|TPRE007628-PA|TPRE005707-PA|TPRE003848-PA|TPRE006322-PA|TPRE005300-PA|TPRE003165-PA|TPRE003570-PA|TPRE004332-PA|TPRE004591-PA|TPRE001508-PA
42546	0.00087857	0.032394	cell wall biogenesis	TPRE006651-PA|TPRE012142-PA|TPRE000044-PA|TPRE004804-PA|TPRE003899-PA|TPRE002321-PA
70882	0.00087857	0.032394	cellular cell wall organization or biogenesis	TPRE006651-PA|TPRE012142-PA|TPRE000044-PA|TPRE004804-PA|TPRE003899-PA|TPRE002321-PA
6941	0.00087857	0.032394	striated muscle contraction	TPRE010960-PA|TPRE007659-PA|TPRE002416-PA|TPRE004374-PA|TPRE003465-PA|TPRE003570-PA
272	0.00089786	0.032514	polysaccharide catabolic process	TPRE000923-PA|TPRE003720-PA|TPRE005844-PA|TPRE003727-PA|TPRE002504-PA|TPRE012420-PA|TPRE001187-PA|TPRE003726-PA|TPRE003728-PA|TPRE003729-PA|TPRE009238-PA|TPRE013004-PA|TPRE003930-PA|TPRE006232-PA|TPRE002786-PA|TPRE011440-PA|TPRE001608-PA|TPRE012244-PA|TPRE002902-PA|TPRE003730-PA|TPRE011891-PA|TPRE001341-PA|TPRE013034-PA
9064	0.00089928	0.032514	glutamine family amino acid metabolic process	TPRE011583-PA|TPRE003767-PA|TPRE000600-PA|TPRE006424-PA|TPRE007908-PA|TPRE003411-PA|TPRE004887-PA|TPRE003099-PA|TPRE012629-PA|TPRE000527-PA|TPRE012514-PA|TPRE001222-PA|TPRE008011-PA|TPRE007069-PA|TPRE002712-PA|TPRE012861-PA|TPRE000599-PA
43010	0.001222	0.043339	camera-type eye development	TPRE008619-PA|TPRE002556-PA|TPRE002271-PA|TPRE007628-PA|TPRE001054-PA|TPRE008549-PA|TPRE009319-PA|TPRE006051-PA|TPRE001508-PA
3012	0.001222	0.043339	muscle system process	TPRE004193-PA|TPRE010960-PA|TPRE007659-PA|TPRE002416-PA|TPRE004374-PA|TPRE003465-PA|TPRE010607-PA|TPRE008062-PA|TPRE003570-PA
8652	0.0014068	0.049425	cellular amino acid biosynthetic process	TPRE008617-PA|TPRE000061-PA|TPRE006424-PA|TPRE010502-PA|TPRE000527-PA|TPRE001222-PA|TPRE009597-PA|TPRE010114-PA|TPRE008011-PA|TPRE002712-PA|TPRE000902-PA|TPRE013060-PA|TPRE001187-PA|TPRE003767-PA|TPRE000600-PA|TPRE007908-PA|TPRE012652-PA|TPRE009818-PA|TPRE010767-PA|TPRE008716-PA|TPRE012629-PA|TPRE001139-PA|TPRE006324-PA|TPRE007069-PA|TPRE006957-PA|TPRE000599-PA

## Sheet: TPRE true species specific GO
GO-ID	p-value	corr p-value	Description	Genes
160	1.1435e-11	2.2973e-08	two-component signal transduction system (phosphorelay)	TPRE007347-PA|TPRE011405-PA|TPRE004123-PA|TPRE006596-PA|TPRE008064-PA|TPRE004545-PA|TPRE009216-PA|TPRE005790-PA|TPRE008639-PA|TPRE007859-PA|TPRE004028-PA|TPRE002952-PA|TPRE003815-PA|TPRE012657-PA|TPRE011083-PA|TPRE001139-PA|TPRE011938-PA|TPRE004093-PA|TPRE002957-PA
6807	2.9084e-09	2.003e-06	nitrogen compound metabolic process	TPRE008617-PA|TPRE000001-PA|TPRE001212-PA|TPRE006654-PA|TPRE002183-PA|TPRE004880-PA|TPRE008159-PA|TPRE004100-PA|TPRE011759-PA|TPRE009863-PA|TPRE008136-PA|TPRE012821-PA|TPRE010502-PA|TPRE010800-PA|TPRE011977-PA|TPRE010686-PA|TPRE008239-PA|TPRE007349-PA|TPRE000975-PA|TPRE004804-PA|TPRE009244-PA|TPRE003708-PA|TPRE003565-PA|TPRE002550-PA|TPRE003731-PA|TPRE002543-PA|TPRE000528-PA|TPRE000259-PA|TPRE005…
34641	2.991e-09	2.003e-06	cellular nitrogen compound metabolic process	TPRE008617-PA|TPRE000001-PA|TPRE001212-PA|TPRE006654-PA|TPRE002183-PA|TPRE004880-PA|TPRE008159-PA|TPRE004100-PA|TPRE011759-PA|TPRE009863-PA|TPRE008136-PA|TPRE012821-PA|TPRE010502-PA|TPRE010800-PA|TPRE011977-PA|TPRE010686-PA|TPRE008239-PA|TPRE007349-PA|TPRE000975-PA|TPRE004804-PA|TPRE009244-PA|TPRE003708-PA|TPRE003565-PA|TPRE002550-PA|TPRE003731-PA|TPRE002543-PA|TPRE000528-PA|TPRE000259-PA|TPRE005…
9405	8.3082e-09	4.1527e-06	pathogenesis	TPRE006651-PA|TPRE006352-PA|TPRE003267-PA|TPRE012365-PA|TPRE003086-PA|TPRE010264-PA|TPRE007185-PA|TPRE002517-PA|TPRE005119-PA|TPRE008396-PA|TPRE005766-PA
8152	1.1006e-08	4.1527e-06	metabolic process	TPRE008617-PA|TPRE009828-PA|TPRE006654-PA|TPRE003720-PA|TPRE008159-PA|TPRE010714-PA|TPRE007200-PA|TPRE009863-PA|TPRE004679-PA|TPRE008136-PA|TPRE009886-PA|TPRE002074-PA|TPRE012116-PA|TPRE008239-PA|TPRE008514-PA|TPRE007349-PA|TPRE000820-PA|TPRE004804-PA|TPRE008526-PA|TPRE011960-PA|TPRE004323-PA|TPRE009244-PA|TPRE003708-PA|TPRE003731-PA|TPRE002543-PA|TPRE000259-PA|TPRE005673-PA|TPRE002063-PA|TPRE008…
6519	1.2402e-08	4.1527e-06	cellular amino acid and derivative metabolic process	TPRE008617-PA|TPRE002511-PA|TPRE006654-PA|TPRE010695-PA|TPRE008159-PA|TPRE006094-PA|TPRE010229-PA|TPRE003411-PA|TPRE003099-PA|TPRE010502-PA|TPRE011977-PA|TPRE009597-PA|TPRE007519-PA|TPRE001222-PA|TPRE009075-PA|TPRE008011-PA|TPRE006063-PA|TPRE012861-PA|TPRE012126-PA|TPRE011618-PA|TPRE004204-PA|TPRE013060-PA|TPRE001187-PA|TPRE009216-PA|TPRE003767-PA|TPRE000600-PA|TPRE003708-PA|TPRE004887-PA|TPRE010…
32774	2.1388e-08	6.1385e-06	RNA biosynthetic process	TPRE010888-PA|TPRE001212-PA|TPRE012668-PA|TPRE002183-PA|TPRE004880-PA|TPRE008136-PA|TPRE012876-PA|TPRE008430-PA|TPRE009734-PA|TPRE001037-PA|TPRE007010-PA|TPRE010800-PA|TPRE010686-PA|TPRE011581-PA|TPRE002963-PA|TPRE003576-PA|TPRE010843-PA|TPRE009216-PA|TPRE008639-PA|TPRE011517-PA|TPRE003708-PA|TPRE004887-PA|TPRE006091-PA|TPRE008758-PA|TPRE000528-PA|TPRE012514-PA|TPRE002063-PA|TPRE008706-PA|TPRE005…
6351	4.2498e-08	1.0672e-05	transcription, DNA-dependent	TPRE010888-PA|TPRE001212-PA|TPRE012668-PA|TPRE002183-PA|TPRE004880-PA|TPRE008136-PA|TPRE012876-PA|TPRE008430-PA|TPRE009734-PA|TPRE001037-PA|TPRE007010-PA|TPRE010800-PA|TPRE010686-PA|TPRE011581-PA|TPRE002963-PA|TPRE003576-PA|TPRE010843-PA|TPRE009216-PA|TPRE008639-PA|TPRE011517-PA|TPRE003708-PA|TPRE004887-PA|TPRE006091-PA|TPRE008758-PA|TPRE000528-PA|TPRE012514-PA|TPRE002063-PA|TPRE008706-PA|TPRE005…
6350	5.3745e-08	1.1997e-05	transcription	TPRE010888-PA|TPRE001212-PA|TPRE012668-PA|TPRE002183-PA|TPRE004880-PA|TPRE008136-PA|TPRE012876-PA|TPRE008430-PA|TPRE009734-PA|TPRE001037-PA|TPRE007010-PA|TPRE010800-PA|TPRE010686-PA|TPRE011581-PA|TPRE002963-PA|TPRE003576-PA|TPRE010843-PA|TPRE009216-PA|TPRE008639-PA|TPRE011517-PA|TPRE003708-PA|TPRE004887-PA|TPRE006091-PA|TPRE008758-PA|TPRE000528-PA|TPRE012514-PA|TPRE002063-PA|TPRE008706-PA|TPRE005…
55114	3.1115e-07	6.0924e-05	oxidation reduction	TPRE006352-PA|TPRE003474-PA|TPRE012154-PA|TPRE001589-PA|TPRE002183-PA|TPRE012574-PA|TPRE007200-PA|TPRE009863-PA|TPRE009886-PA|TPRE011954-PA|TPRE010502-PA|TPRE006881-PA|TPRE005537-PA|TPRE011595-PA|TPRE011977-PA|TPRE005703-PA|TPRE003994-PA|TPRE001222-PA|TPRE006063-PA|TPRE001543-PA|TPRE009854-PA|TPRE007239-PA|TPRE003803-PA|TPRE004204-PA|TPRE008106-PA|TPRE005182-PA|TPRE002984-PA|TPRE010321-PA|TPRE003…
9308	3.3358e-07	6.0924e-05	amine metabolic process	TPRE008617-PA|TPRE006654-PA|TPRE010695-PA|TPRE008159-PA|TPRE003741-PA|TPRE006094-PA|TPRE003411-PA|TPRE003099-PA|TPRE010502-PA|TPRE011977-PA|TPRE000284-PA|TPRE009597-PA|TPRE007519-PA|TPRE001222-PA|TPRE009075-PA|TPRE008011-PA|TPRE006063-PA|TPRE012861-PA|TPRE012126-PA|TPRE011618-PA|TPRE004204-PA|TPRE013060-PA|TPRE001926-PA|TPRE001187-PA|TPRE004804-PA|TPRE009216-PA|TPRE003767-PA|TPRE003899-PA|TPRE000…
44106	4.5423e-07	7.6046e-05	cellular amine metabolic process	TPRE008617-PA|TPRE006654-PA|TPRE010695-PA|TPRE008159-PA|TPRE006094-PA|TPRE003411-PA|TPRE003099-PA|TPRE010502-PA|TPRE011977-PA|TPRE009597-PA|TPRE007519-PA|TPRE001222-PA|TPRE009075-PA|TPRE008011-PA|TPRE006063-PA|TPRE012861-PA|TPRE012126-PA|TPRE004204-PA|TPRE013060-PA|TPRE001187-PA|TPRE009216-PA|TPRE003767-PA|TPRE000600-PA|TPRE004887-PA|TPRE010767-PA|TPRE008716-PA|TPRE003142-PA|TPRE012514-PA|TPRE007…
71554	5.8555e-07	9.049e-05	cell wall organization or biogenesis	TPRE006651-PA|TPRE002902-PA|TPRE002504-PA|TPRE007519-PA|TPRE004804-PA|TPRE003899-PA|TPRE013004-PA|TPRE002321-PA|TPRE011940-PA
9058	8.2948e-07	0.00011903	biosynthetic process	TPRE008617-PA|TPRE000001-PA|TPRE001212-PA|TPRE003474-PA|TPRE006654-PA|TPRE012154-PA|TPRE010695-PA|TPRE005051-PA|TPRE002183-PA|TPRE004880-PA|TPRE012051-PA|TPRE007200-PA|TPRE009731-PA|TPRE008136-PA|TPRE012876-PA|TPRE009734-PA|TPRE001037-PA|TPRE010502-PA|TPRE010800-PA|TPRE010686-PA|TPRE009597-PA|TPRE007198-PA|TPRE008239-PA|TPRE012475-PA|TPRE009854-PA|TPRE000975-PA|TPRE000820-PA|TPRE002243-PA|TPRE010…
16070	9.8436e-07	0.00013184	RNA metabolic process	TPRE001212-PA|TPRE006654-PA|TPRE010695-PA|TPRE002183-PA|TPRE004880-PA|TPRE008136-PA|TPRE012876-PA|TPRE009734-PA|TPRE004264-PA|TPRE001037-PA|TPRE010800-PA|TPRE010686-PA|TPRE012320-PA|TPRE007349-PA|TPRE010843-PA|TPRE004804-PA|TPRE003708-PA|TPRE006091-PA|TPRE002543-PA|TPRE008758-PA|TPRE000528-PA|TPRE012514-PA|TPRE002063-PA|TPRE012933-PA|TPRE008706-PA|TPRE002259-PA|TPRE001407-PA|TPRE003088-PA|TPRE007…
6520	1.1991e-06	0.00014358	cellular amino acid metabolic process	TPRE008617-PA|TPRE006654-PA|TPRE010695-PA|TPRE008159-PA|TPRE003411-PA|TPRE003099-PA|TPRE010502-PA|TPRE011977-PA|TPRE009597-PA|TPRE007519-PA|TPRE001222-PA|TPRE009075-PA|TPRE008011-PA|TPRE006063-PA|TPRE012861-PA|TPRE004204-PA|TPRE013060-PA|TPRE001187-PA|TPRE009216-PA|TPRE003767-PA|TPRE000600-PA|TPRE004887-PA|TPRE010767-PA|TPRE008716-PA|TPRE012514-PA|TPRE007902-PA|TPRE001139-PA|TPRE009930-PA|TPRE006…
6139	1.2423e-06	0.00014358	nucleobase, nucleoside, nucleotide and nucleic acid metabolic process	TPRE000001-PA|TPRE001212-PA|TPRE006654-PA|TPRE010695-PA|TPRE005051-PA|TPRE002183-PA|TPRE004880-PA|TPRE004100-PA|TPRE011759-PA|TPRE009863-PA|TPRE008136-PA|TPRE012876-PA|TPRE009734-PA|TPRE004264-PA|TPRE012821-PA|TPRE001037-PA|TPRE010800-PA|TPRE010686-PA|TPRE009597-PA|TPRE008239-PA|TPRE012320-PA|TPRE007349-PA|TPRE009854-PA|TPRE000975-PA|TPRE010843-PA|TPRE004804-PA|TPRE005257-PA|TPRE008192-PA|TPRE009…
9309	1.2864e-06	0.00014358	amine biosynthetic process	TPRE012126-PA|TPRE008617-PA|TPRE013060-PA|TPRE001187-PA|TPRE006094-PA|TPRE003767-PA|TPRE000600-PA|TPRE010502-PA|TPRE010767-PA|TPRE008716-PA|TPRE007902-PA|TPRE009597-PA|TPRE001222-PA|TPRE001139-PA|TPRE006324-PA|TPRE008011-PA|TPRE007069-PA|TPRE006957-PA
90304	1.5006e-06	0.00015867	nucleic acid metabolic process	TPRE000001-PA|TPRE001212-PA|TPRE006654-PA|TPRE010695-PA|TPRE005051-PA|TPRE002183-PA|TPRE004880-PA|TPRE004100-PA|TPRE011759-PA|TPRE009863-PA|TPRE008136-PA|TPRE012876-PA|TPRE009734-PA|TPRE004264-PA|TPRE012821-PA|TPRE001037-PA|TPRE010800-PA|TPRE010686-PA|TPRE009597-PA|TPRE008239-PA|TPRE012320-PA|TPRE007349-PA|TPRE000975-PA|TPRE010843-PA|TPRE004804-PA|TPRE005257-PA|TPRE008192-PA|TPRE009244-PA|TPRE003…
8652	2.3269e-06	0.00023373	cellular amino acid biosynthetic process	TPRE008617-PA|TPRE013060-PA|TPRE001187-PA|TPRE003767-PA|TPRE000600-PA|TPRE010502-PA|TPRE010767-PA|TPRE008716-PA|TPRE007902-PA|TPRE009597-PA|TPRE001222-PA|TPRE001139-PA|TPRE006324-PA|TPRE008011-PA|TPRE007069-PA|TPRE006957-PA
44249	2.6434e-06	0.00025289	cellular biosynthetic process	TPRE008617-PA|TPRE000001-PA|TPRE001212-PA|TPRE003474-PA|TPRE006654-PA|TPRE012154-PA|TPRE010695-PA|TPRE005051-PA|TPRE002183-PA|TPRE004880-PA|TPRE012051-PA|TPRE007200-PA|TPRE009731-PA|TPRE008136-PA|TPRE012876-PA|TPRE009734-PA|TPRE001037-PA|TPRE010502-PA|TPRE010800-PA|TPRE010686-PA|TPRE009597-PA|TPRE008239-PA|TPRE012475-PA|TPRE009854-PA|TPRE000975-PA|TPRE002243-PA|TPRE010843-PA|TPRE004804-PA|TPRE010…
5975	3.2133e-06	0.00029343	carbohydrate metabolic process	TPRE008617-PA|TPRE012937-PA|TPRE003720-PA|TPRE007200-PA|TPRE009238-PA|TPRE009731-PA|TPRE011940-PA|TPRE011954-PA|TPRE001037-PA|TPRE010502-PA|TPRE012244-PA|TPRE000284-PA|TPRE007519-PA|TPRE006885-PA|TPRE002972-PA|TPRE007239-PA|TPRE004204-PA|TPRE004804-PA|TPRE013004-PA|TPRE002786-PA|TPRE008758-PA|TPRE001341-PA|TPRE007902-PA|TPRE009428-PA|TPRE002417-PA|TPRE002321-PA|TPRE005130-PA|TPRE002691-PA|TPRE002…
9432	6.6733e-06	0.0005829	SOS response	TPRE011838-PA|TPRE012514-PA|TPRE007902-PA|TPRE004100-PA|TPRE002100-PA
44271	1.458e-05	0.0012204	cellular nitrogen compound biosynthetic process	TPRE008617-PA|TPRE012746-PA|TPRE012154-PA|TPRE006094-PA|TPRE003007-PA|TPRE003411-PA|TPRE010502-PA|TPRE009597-PA|TPRE001222-PA|TPRE008011-PA|TPRE012475-PA|TPRE012861-PA|TPRE012126-PA|TPRE009854-PA|TPRE007239-PA|TPRE013060-PA|TPRE005184-PA|TPRE001926-PA|TPRE001187-PA|TPRE004999-PA|TPRE003767-PA|TPRE000600-PA|TPRE006936-PA|TPRE010767-PA|TPRE002550-PA|TPRE008716-PA|TPRE007902-PA|TPRE001139-PA|TPRE006…
71555	2.2096e-05	0.0017757	cell wall organization	TPRE002504-PA|TPRE007519-PA|TPRE003899-PA|TPRE002321-PA|TPRE011940-PA
44281	3.3975e-05	0.0026253	small molecule metabolic process	TPRE008617-PA|TPRE008344-PA|TPRE002129-PA|TPRE006654-PA|TPRE010695-PA|TPRE007557-PA|TPRE002183-PA|TPRE008159-PA|TPRE012574-PA|TPRE007200-PA|TPRE003099-PA|TPRE010502-PA|TPRE011977-PA|TPRE001065-PA|TPRE009597-PA|TPRE007519-PA|TPRE001222-PA|TPRE010246-PA|TPRE011581-PA|TPRE008514-PA|TPRE006063-PA|TPRE012126-PA|TPRE009854-PA|TPRE007239-PA|TPRE004204-PA|TPRE009216-PA|TPRE003767-PA|TPRE006813-PA|TPRE010…
5976	3.5913e-05	0.0026722	polysaccharide metabolic process	TPRE002691-PA|TPRE007239-PA|TPRE003720-PA|TPRE002505-PA|TPRE002504-PA|TPRE003741-PA|TPRE001187-PA|TPRE009238-PA|TPRE004804-PA|TPRE003899-PA|TPRE013004-PA|TPRE011940-PA|TPRE002786-PA|TPRE001037-PA|TPRE012244-PA|TPRE002902-PA|TPRE007310-PA|TPRE000284-PA|TPRE001341-PA|TPRE007519-PA|TPRE002417-PA|TPRE002321-PA
23014	4.821e-05	0.0034591	signal transmission via phosphorylation event	TPRE007347-PA|TPRE011405-PA|TPRE004123-PA|TPRE002183-PA|TPRE006596-PA|TPRE008064-PA|TPRE004545-PA|TPRE010491-PA|TPRE005790-PA|TPRE007859-PA|TPRE002952-PA|TPRE003815-PA|TPRE011083-PA|TPRE001139-PA|TPRE011938-PA|TPRE004093-PA
9064	5.4461e-05	0.0037728	glutamine family amino acid metabolic process	TPRE003411-PA|TPRE004887-PA|TPRE003099-PA|TPRE012514-PA|TPRE001222-PA|TPRE003767-PA|TPRE008011-PA|TPRE007069-PA|TPRE012861-PA|TPRE000600-PA
45449	6.0578e-05	0.0040567	regulation of transcription	TPRE010888-PA|TPRE001212-PA|TPRE012668-PA|TPRE008206-PA|TPRE002183-PA|TPRE004880-PA|TPRE008136-PA|TPRE004996-PA|TPRE000737-PA|TPRE008430-PA|TPRE009734-PA|TPRE004264-PA|TPRE001037-PA|TPRE007010-PA|TPRE010800-PA|TPRE002276-PA|TPRE010686-PA|TPRE005703-PA|TPRE009597-PA|TPRE006063-PA|TPRE005764-PA|TPRE012365-PA|TPRE000650-PA|TPRE002963-PA|TPRE003576-PA|TPRE000105-PA|TPRE000381-PA|TPRE010843-PA|TPRE004…
271	6.2859e-05	0.0040737	polysaccharide biosynthetic process	TPRE002691-PA|TPRE007239-PA|TPRE001037-PA|TPRE007310-PA|TPRE002505-PA|TPRE007519-PA|TPRE004804-PA|TPRE003899-PA|TPRE002321-PA
46394	7.0565e-05	0.0042959	carboxylic acid biosynthetic process	TPRE008617-PA|TPRE013060-PA|TPRE001187-PA|TPRE003767-PA|TPRE000600-PA|TPRE007526-PA|TPRE010502-PA|TPRE010767-PA|TPRE004621-PA|TPRE008716-PA|TPRE008146-PA|TPRE007902-PA|TPRE009597-PA|TPRE001222-PA|TPRE001139-PA|TPRE006882-PA|TPRE006324-PA|TPRE008011-PA|TPRE007069-PA|TPRE006957-PA
16053	7.0565e-05	0.0042959	organic acid biosynthetic process	TPRE008617-PA|TPRE013060-PA|TPRE001187-PA|TPRE003767-PA|TPRE000600-PA|TPRE007526-PA|TPRE010502-PA|TPRE010767-PA|TPRE004621-PA|TPRE008716-PA|TPRE008146-PA|TPRE007902-PA|TPRE009597-PA|TPRE001222-PA|TPRE001139-PA|TPRE006882-PA|TPRE006324-PA|TPRE008011-PA|TPRE007069-PA|TPRE006957-PA
9073	8.5798e-05	0.0049248	aromatic amino acid family biosynthetic process	TPRE008617-PA|TPRE007902-PA|TPRE001187-PA|TPRE001139-PA
46417	8.5798e-05	0.0049248	chorismate metabolic process	TPRE008617-PA|TPRE007902-PA|TPRE001187-PA|TPRE001139-PA
42180	0.00011159	0.0062276	cellular ketone metabolic process	TPRE008617-PA|TPRE006654-PA|TPRE010695-PA|TPRE008159-PA|TPRE012574-PA|TPRE007200-PA|TPRE003411-PA|TPRE003099-PA|TPRE010502-PA|TPRE011977-PA|TPRE001065-PA|TPRE008577-PA|TPRE009597-PA|TPRE007519-PA|TPRE001222-PA|TPRE009075-PA|TPRE008011-PA|TPRE006063-PA|TPRE012861-PA|TPRE012126-PA|TPRE004204-PA|TPRE013060-PA|TPRE001187-PA|TPRE009216-PA|TPRE003767-PA|TPRE011515-PA|TPRE000600-PA|TPRE007526-PA|TPRE003…
9059	0.00011904	0.0064633	macromolecule biosynthetic process	TPRE000001-PA|TPRE001212-PA|TPRE003474-PA|TPRE006654-PA|TPRE010695-PA|TPRE005051-PA|TPRE002183-PA|TPRE004880-PA|TPRE012051-PA|TPRE009731-PA|TPRE008136-PA|TPRE012876-PA|TPRE009734-PA|TPRE001037-PA|TPRE010800-PA|TPRE010686-PA|TPRE009597-PA|TPRE008239-PA|TPRE000975-PA|TPRE010843-PA|TPRE004804-PA|TPRE010363-PA|TPRE003708-PA|TPRE006091-PA|TPRE003731-PA|TPRE008758-PA|TPRE000528-PA|TPRE010683-PA|TPRE012…
10556	0.00013222	0.0069904	regulation of macromolecule biosynthetic process	TPRE010888-PA|TPRE010624-PA|TPRE001212-PA|TPRE012668-PA|TPRE010695-PA|TPRE008206-PA|TPRE002183-PA|TPRE004880-PA|TPRE008136-PA|TPRE004996-PA|TPRE000737-PA|TPRE008430-PA|TPRE009734-PA|TPRE004264-PA|TPRE001037-PA|TPRE007010-PA|TPRE010800-PA|TPRE002276-PA|TPRE010686-PA|TPRE005703-PA|TPRE009597-PA|TPRE006063-PA|TPRE005764-PA|TPRE012365-PA|TPRE000650-PA|TPRE002963-PA|TPRE003576-PA|TPRE000105-PA|TPRE000…
44237	0.0001416	0.007294	cellular metabolic process	TPRE008617-PA|TPRE000001-PA|TPRE001212-PA|TPRE004123-PA|TPRE003474-PA|TPRE006654-PA|TPRE002183-PA|TPRE004880-PA|TPRE008159-PA|TPRE010714-PA|TPRE004100-PA|TPRE011759-PA|TPRE007200-PA|TPRE009863-PA|TPRE009731-PA|TPRE008136-PA|TPRE007859-PA|TPRE010171-PA|TPRE012821-PA|TPRE010502-PA|TPRE010800-PA|TPRE011977-PA|TPRE010686-PA|TPRE008239-PA|TPRE008514-PA|TPRE007349-PA|TPRE000975-PA|TPRE010812-PA|TPRE004…
6355	0.00015879	0.0078937	regulation of transcription, DNA-dependent	TPRE010888-PA|TPRE001212-PA|TPRE012668-PA|TPRE008206-PA|TPRE002183-PA|TPRE004880-PA|TPRE008136-PA|TPRE004996-PA|TPRE000737-PA|TPRE008430-PA|TPRE009734-PA|TPRE004264-PA|TPRE001037-PA|TPRE007010-PA|TPRE010800-PA|TPRE002276-PA|TPRE010686-PA|TPRE005703-PA|TPRE009597-PA|TPRE006063-PA|TPRE005764-PA|TPRE012365-PA|TPRE000650-PA|TPRE002963-PA|TPRE003576-PA|TPRE000105-PA|TPRE000381-PA|TPRE010843-PA|TPRE004…
34645	0.0001611	0.0078937	cellular macromolecule biosynthetic process	TPRE000001-PA|TPRE001212-PA|TPRE003474-PA|TPRE006654-PA|TPRE010695-PA|TPRE005051-PA|TPRE002183-PA|TPRE004880-PA|TPRE012051-PA|TPRE009731-PA|TPRE008136-PA|TPRE012876-PA|TPRE009734-PA|TPRE001037-PA|TPRE010800-PA|TPRE010686-PA|TPRE009597-PA|TPRE008239-PA|TPRE000975-PA|TPRE010843-PA|TPRE004804-PA|TPRE010363-PA|TPRE003708-PA|TPRE006091-PA|TPRE003731-PA|TPRE008758-PA|TPRE000528-PA|TPRE010683-PA|TPRE012…
43436	0.00019348	0.0087629	oxoacid metabolic process	TPRE008617-PA|TPRE006654-PA|TPRE010695-PA|TPRE008159-PA|TPRE007200-PA|TPRE003411-PA|TPRE003099-PA|TPRE010502-PA|TPRE011977-PA|TPRE001065-PA|TPRE008577-PA|TPRE009597-PA|TPRE007519-PA|TPRE001222-PA|TPRE009075-PA|TPRE008011-PA|TPRE006063-PA|TPRE012861-PA|TPRE004204-PA|TPRE013060-PA|TPRE001187-PA|TPRE009216-PA|TPRE003767-PA|TPRE011515-PA|TPRE000600-PA|TPRE007526-PA|TPRE003267-PA|TPRE004887-PA|TPRE010…
19752	0.00019348	0.0087629	carboxylic acid metabolic process	TPRE008617-PA|TPRE006654-PA|TPRE010695-PA|TPRE008159-PA|TPRE007200-PA|TPRE003411-PA|TPRE003099-PA|TPRE010502-PA|TPRE011977-PA|TPRE001065-PA|TPRE008577-PA|TPRE009597-PA|TPRE007519-PA|TPRE001222-PA|TPRE009075-PA|TPRE008011-PA|TPRE006063-PA|TPRE012861-PA|TPRE004204-PA|TPRE013060-PA|TPRE001187-PA|TPRE009216-PA|TPRE003767-PA|TPRE011515-PA|TPRE000600-PA|TPRE007526-PA|TPRE003267-PA|TPRE004887-PA|TPRE010…
9889	0.00019628	0.0087629	regulation of biosynthetic process	TPRE010888-PA|TPRE010624-PA|TPRE001212-PA|TPRE012668-PA|TPRE010695-PA|TPRE008206-PA|TPRE002183-PA|TPRE005731-PA|TPRE004880-PA|TPRE008136-PA|TPRE004996-PA|TPRE000737-PA|TPRE008430-PA|TPRE009734-PA|TPRE004264-PA|TPRE001037-PA|TPRE007010-PA|TPRE010800-PA|TPRE002276-PA|TPRE010686-PA|TPRE005703-PA|TPRE009597-PA|TPRE006063-PA|TPRE005764-PA|TPRE012365-PA|TPRE000650-PA|TPRE002963-PA|TPRE003576-PA|TPRE000…
31326	0.00019628	0.0087629	regulation of cellular biosynthetic process	TPRE010888-PA|TPRE010624-PA|TPRE001212-PA|TPRE012668-PA|TPRE010695-PA|TPRE008206-PA|TPRE002183-PA|TPRE005731-PA|TPRE004880-PA|TPRE008136-PA|TPRE004996-PA|TPRE000737-PA|TPRE008430-PA|TPRE009734-PA|TPRE004264-PA|TPRE001037-PA|TPRE007010-PA|TPRE010800-PA|TPRE002276-PA|TPRE010686-PA|TPRE005703-PA|TPRE009597-PA|TPRE006063-PA|TPRE005764-PA|TPRE012365-PA|TPRE000650-PA|TPRE002963-PA|TPRE003576-PA|TPRE000…
44283	0.00020608	0.0090003	small molecule biosynthetic process	TPRE008617-PA|TPRE012746-PA|TPRE006094-PA|TPRE003007-PA|TPRE010229-PA|TPRE003411-PA|TPRE010502-PA|TPRE009597-PA|TPRE001222-PA|TPRE001616-PA|TPRE008011-PA|TPRE012861-PA|TPRE012126-PA|TPRE009854-PA|TPRE007239-PA|TPRE013060-PA|TPRE001187-PA|TPRE004999-PA|TPRE003767-PA|TPRE000600-PA|TPRE007526-PA|TPRE006936-PA|TPRE010767-PA|TPRE004621-PA|TPRE002550-PA|TPRE008716-PA|TPRE008146-PA|TPRE007902-PA|TPRE001…
6082	0.00021821	0.0093274	organic acid metabolic process	TPRE008617-PA|TPRE006654-PA|TPRE010695-PA|TPRE008159-PA|TPRE007200-PA|TPRE003411-PA|TPRE003099-PA|TPRE010502-PA|TPRE011977-PA|TPRE001065-PA|TPRE008577-PA|TPRE009597-PA|TPRE007519-PA|TPRE001222-PA|TPRE009075-PA|TPRE008011-PA|TPRE006063-PA|TPRE012861-PA|TPRE004204-PA|TPRE013060-PA|TPRE001187-PA|TPRE009216-PA|TPRE003767-PA|TPRE011515-PA|TPRE000600-PA|TPRE007526-PA|TPRE003267-PA|TPRE004887-PA|TPRE010…
270	0.00022885	0.0095243	peptidoglycan metabolic process	TPRE002902-PA|TPRE001341-PA|TPRE001187-PA|TPRE004804-PA|TPRE003899-PA|TPRE002321-PA
44264	0.0002323	0.0095243	cellular polysaccharide metabolic process	TPRE002786-PA|TPRE002691-PA|TPRE001037-PA|TPRE007310-PA|TPRE002505-PA|TPRE002504-PA|TPRE007519-PA|TPRE011940-PA
45488	0.00027818	0.010349	pectin metabolic process	TPRE002504-PA|TPRE007519-PA|TPRE011940-PA
8653	0.00027818	0.010349	lipopolysaccharide metabolic process	TPRE001037-PA|TPRE002505-PA|TPRE007519-PA
9103	0.00027818	0.010349	lipopolysaccharide biosynthetic process	TPRE001037-PA|TPRE002505-PA|TPRE007519-PA
9252	0.00027818	0.010349	peptidoglycan biosynthetic process	TPRE004804-PA|TPRE003899-PA|TPRE002321-PA
9273	0.00027818	0.010349	peptidoglycan-based cell wall biogenesis	TPRE004804-PA|TPRE003899-PA|TPRE002321-PA
51252	0.000309	0.011287	regulation of RNA metabolic process	TPRE010888-PA|TPRE001212-PA|TPRE012668-PA|TPRE008206-PA|TPRE002183-PA|TPRE004880-PA|TPRE008136-PA|TPRE004996-PA|TPRE000737-PA|TPRE008430-PA|TPRE009734-PA|TPRE004264-PA|TPRE001037-PA|TPRE007010-PA|TPRE010800-PA|TPRE002276-PA|TPRE010686-PA|TPRE005703-PA|TPRE009597-PA|TPRE006063-PA|TPRE005764-PA|TPRE012365-PA|TPRE000650-PA|TPRE002963-PA|TPRE003576-PA|TPRE000105-PA|TPRE000381-PA|TPRE010843-PA|TPRE004…
43648	0.00035356	0.012684	dicarboxylic acid metabolic process	TPRE008617-PA|TPRE010767-PA|TPRE007902-PA|TPRE001187-PA|TPRE001139-PA|TPRE006882-PA|TPRE006957-PA
44238	0.00045011	0.015671	primary metabolic process	TPRE008617-PA|TPRE000001-PA|TPRE001212-PA|TPRE003474-PA|TPRE006654-PA|TPRE003720-PA|TPRE002183-PA|TPRE004880-PA|TPRE008159-PA|TPRE010714-PA|TPRE004100-PA|TPRE011759-PA|TPRE007200-PA|TPRE009238-PA|TPRE009863-PA|TPRE009731-PA|TPRE008136-PA|TPRE010171-PA|TPRE011954-PA|TPRE012821-PA|TPRE010502-PA|TPRE010800-PA|TPRE011977-PA|TPRE010686-PA|TPRE008239-PA|TPRE003795-PA|TPRE007349-PA|TPRE000975-PA|TPRE010…
6950	0.00045243	0.015671	response to stress	TPRE005051-PA|TPRE002183-PA|TPRE010714-PA|TPRE004100-PA|TPRE009863-PA|TPRE004264-PA|TPRE012821-PA|TPRE009289-PA|TPRE011595-PA|TPRE009597-PA|TPRE007519-PA|TPRE005338-PA|TPRE008239-PA|TPRE004893-PA|TPRE006135-PA|TPRE000650-PA|TPRE011838-PA|TPRE010264-PA|TPRE011068-PA|TPRE000381-PA|TPRE005257-PA|TPRE001278-PA|TPRE012447-PA|TPRE002543-PA|TPRE010683-PA|TPRE005673-PA|TPRE012514-PA|TPRE007902-PA|TPRE004…
6281	0.00046611	0.015871	DNA repair	TPRE005051-PA|TPRE002183-PA|TPRE004100-PA|TPRE009863-PA|TPRE009736-PA|TPRE006052-PA|TPRE012821-PA|TPRE009289-PA|TPRE009597-PA|TPRE007519-PA|TPRE005338-PA|TPRE002100-PA|TPRE008239-PA|TPRE004893-PA|TPRE011914-PA|TPRE000650-PA|TPRE011838-PA|TPRE013091-PA|TPRE010671-PA|TPRE002671-PA|TPRE011068-PA|TPRE003765-PA|TPRE000381-PA|TPRE010627-PA|TPRE005257-PA|TPRE012447-PA|TPRE004261-PA|TPRE010683-PA|TPRE012…
16052	0.00050305	0.016379	carbohydrate catabolic process	TPRE002691-PA|TPRE001565-PA|TPRE003720-PA|TPRE002504-PA|TPRE001187-PA|TPRE009238-PA|TPRE004545-PA|TPRE005866-PA|TPRE013004-PA|TPRE011940-PA|TPRE002786-PA|TPRE012244-PA|TPRE002902-PA|TPRE013187-PA|TPRE011598-PA|TPRE001341-PA
30198	0.00050548	0.016379	extracellular matrix organization	TPRE006638-PA|TPRE003267-PA|TPRE006737-PA|TPRE004414-PA|TPRE006024-PA|TPRE002189-PA
6541	0.00050548	0.016379	glutamine metabolic process	TPRE003411-PA|TPRE004887-PA|TPRE003099-PA|TPRE012514-PA|TPRE007069-PA|TPRE012861-PA
71496	0.00052276	0.016437	cellular response to external stimulus	TPRE002259-PA|TPRE006651-PA|TPRE011838-PA|TPRE012514-PA|TPRE002504-PA|TPRE005731-PA|TPRE007902-PA|TPRE004100-PA|TPRE013180-PA|TPRE002100-PA
70882	0.00053998	0.016437	cellular cell wall organization or biogenesis	TPRE006651-PA|TPRE004804-PA|TPRE003899-PA|TPRE002321-PA
42546	0.00053998	0.016437	cell wall biogenesis	TPRE006651-PA|TPRE004804-PA|TPRE003899-PA|TPRE002321-PA
32102	0.00053998	0.016437	negative regulation of response to external stimulus	TPRE007519-PA|TPRE004846-PA|TPRE011515-PA|TPRE006831-PA
6575	0.0005748	0.017236	cellular amino acid derivative metabolic process	TPRE012126-PA|TPRE010229-PA|TPRE002511-PA|TPRE003708-PA|TPRE011618-PA|TPRE004204-PA|TPRE002902-PA|TPRE003142-PA|TPRE007902-PA|TPRE006094-PA|TPRE006882-PA|TPRE002321-PA
51704	0.0006135	0.018125	multi-organism process	TPRE006651-PA|TPRE006352-PA|TPRE012365-PA|TPRE003086-PA|TPRE006779-PA|TPRE010264-PA|TPRE007185-PA|TPRE009682-PA|TPRE008396-PA|TPRE010868-PA|TPRE004264-PA|TPRE010494-PA|TPRE003267-PA|TPRE002543-PA|TPRE002517-PA|TPRE000528-PA|TPRE013180-PA|TPRE005119-PA|TPRE005789-PA|TPRE005766-PA
44036	0.00063236	0.018412	cell wall macromolecule metabolic process	TPRE002902-PA|TPRE004804-PA|TPRE003899-PA|TPRE013004-PA|TPRE002321-PA
6810	0.00079474	0.022809	transport	TPRE011585-PA|TPRE005999-PA|TPRE003474-PA|TPRE010431-PA|TPRE000672-PA|TPRE006654-PA|TPRE001839-PA|TPRE002074-PA|TPRE001401-PA|TPRE004264-PA|TPRE003099-PA|TPRE001037-PA|TPRE007198-PA|TPRE008239-PA|TPRE005764-PA|TPRE000784-PA|TPRE008280-PA|TPRE010843-PA|TPRE007111-PA|TPRE013004-PA|TPRE009881-PA|TPRE004323-PA|TPRE009625-PA|TPRE003731-PA|TPRE000528-PA|TPRE001341-PA|TPRE008706-PA|TPRE004072-PA|TPRE010…
10468	0.0010201	0.028864	regulation of gene expression	TPRE010888-PA|TPRE010624-PA|TPRE001212-PA|TPRE012668-PA|TPRE010695-PA|TPRE008206-PA|TPRE002183-PA|TPRE004880-PA|TPRE008136-PA|TPRE004996-PA|TPRE000737-PA|TPRE008430-PA|TPRE009734-PA|TPRE004264-PA|TPRE001037-PA|TPRE007010-PA|TPRE010800-PA|TPRE002276-PA|TPRE010686-PA|TPRE005703-PA|TPRE009597-PA|TPRE006063-PA|TPRE005764-PA|TPRE012365-PA|TPRE000650-PA|TPRE002963-PA|TPRE003576-PA|TPRE000105-PA|TPRE000…
51234	0.0011241	0.031365	establishment of localization	TPRE011585-PA|TPRE005999-PA|TPRE003474-PA|TPRE010431-PA|TPRE000672-PA|TPRE006654-PA|TPRE001839-PA|TPRE002074-PA|TPRE001401-PA|TPRE004264-PA|TPRE003099-PA|TPRE001037-PA|TPRE007198-PA|TPRE008239-PA|TPRE005764-PA|TPRE000784-PA|TPRE008280-PA|TPRE010843-PA|TPRE007111-PA|TPRE013004-PA|TPRE009881-PA|TPRE004323-PA|TPRE009625-PA|TPRE003731-PA|TPRE000528-PA|TPRE001341-PA|TPRE008706-PA|TPRE004072-PA|TPRE010…
9605	0.0012215	0.033618	response to external stimulus	TPRE002259-PA|TPRE006651-PA|TPRE011838-PA|TPRE007178-PA|TPRE002504-PA|TPRE005731-PA|TPRE004100-PA|TPRE012537-PA|TPRE011515-PA|TPRE009647-PA|TPRE012657-PA|TPRE012514-PA|TPRE007902-PA|TPRE013180-PA|TPRE002100-PA|TPRE005789-PA
10467	0.0012597	0.0342	gene expression	TPRE001212-PA|TPRE003474-PA|TPRE006654-PA|TPRE010695-PA|TPRE002183-PA|TPRE004880-PA|TPRE012051-PA|TPRE008136-PA|TPRE012876-PA|TPRE009734-PA|TPRE004264-PA|TPRE001037-PA|TPRE010800-PA|TPRE010686-PA|TPRE009597-PA|TPRE007349-PA|TPRE010843-PA|TPRE004804-PA|TPRE010363-PA|TPRE003708-PA|TPRE006091-PA|TPRE008758-PA|TPRE000528-PA|TPRE012514-PA|TPRE002063-PA|TPRE012933-PA|TPRE008706-PA|TPRE002259-PA|TPRE001…
6974	0.0012946	0.034315	response to DNA damage stimulus	TPRE005051-PA|TPRE002183-PA|TPRE004100-PA|TPRE009863-PA|TPRE009736-PA|TPRE006052-PA|TPRE012821-PA|TPRE009289-PA|TPRE009597-PA|TPRE007519-PA|TPRE005338-PA|TPRE002100-PA|TPRE008239-PA|TPRE004893-PA|TPRE011914-PA|TPRE000650-PA|TPRE011838-PA|TPRE013091-PA|TPRE010671-PA|TPRE009147-PA|TPRE002671-PA|TPRE011068-PA|TPRE003765-PA|TPRE000381-PA|TPRE010627-PA|TPRE005257-PA|TPRE012447-PA|TPRE004261-PA|TPRE010…
60255	0.0012981	0.034315	regulation of macromolecule metabolic process	TPRE001212-PA|TPRE010695-PA|TPRE002183-PA|TPRE004880-PA|TPRE008136-PA|TPRE000737-PA|TPRE009734-PA|TPRE004264-PA|TPRE001037-PA|TPRE010800-PA|TPRE010686-PA|TPRE005703-PA|TPRE009597-PA|TPRE005764-PA|TPRE010843-PA|TPRE003708-PA|TPRE006091-PA|TPRE003731-PA|TPRE008758-PA|TPRE012514-PA|TPRE002063-PA|TPRE008706-PA|TPRE002259-PA|TPRE002916-PA|TPRE001407-PA|TPRE003088-PA|TPRE008730-PA|TPRE008638-PA|TPRE010…
16051	0.001541	0.040207	carbohydrate biosynthetic process	TPRE002691-PA|TPRE007239-PA|TPRE001037-PA|TPRE007310-PA|TPRE002505-PA|TPRE007519-PA|TPRE001616-PA|TPRE004804-PA|TPRE003899-PA|TPRE002321-PA|TPRE005130-PA
31668	0.001844	0.047496	cellular response to extracellular stimulus	TPRE002259-PA|TPRE006651-PA|TPRE011838-PA|TPRE012514-PA|TPRE002504-PA|TPRE007902-PA|TPRE004100-PA|TPRE013180-PA|TPRE002100-PA
