# Supplementary material for: Comparative genomics of the miniature wasp and pest control agent Trichogramma pretiosum
Source: BMC Biol. 2018 May 18;16:54. doi: 10.1186/s12915-018-0520-9 (PMC5960102; doi:10.1186/s12915-018-0520-9)
Supplement: Supplementary file 4 — Table S15. Trichogramma proteins identified to be rapidly evolving as compared to Nasonia, using Tajima’s relative rate test, along with overrepresented GO terms. (XLSX 119 kb) [file 12915_2018_520_MOESM4_ESM.xlsx]

## Sheet: Gblocked, TPRE fast, GO
GO-ID	p-value	corr p-value	Description
50794	4.8233e-13	4.2783e-10	regulation of cellular process
65007	1.166e-12	5.1025e-10	biological regulation
50789	1.7258e-12	5.1025e-10	regulation of biological process
19219	2.6348e-10	4.6741e-08	regulation of nucleobase, nucleoside, nucleotide and nucleic acid metabolic process
51171	2.6348e-10	4.6741e-08	regulation of nitrogen compound metabolic process
31323	1.0657e-09	1.5755e-07	regulation of cellular metabolic process
23052	1.3138e-09	1.6648e-07	signaling
45449	1.567e-09	1.7374e-07	regulation of transcription
80090	2.5208e-09	2.4844e-07	regulation of primary metabolic process
19222	3.7927e-09	3.3553e-07	regulation of metabolic process
6355	4.161e-09	3.3553e-07	regulation of transcription, DNA-dependent
51252	7.0959e-09	5.245e-07	regulation of RNA metabolic process
31326	1.2192e-08	7.7244e-07	regulation of cellular biosynthetic process
9889	1.2192e-08	7.7244e-07	regulation of biosynthetic process
10556	1.865e-08	1.1028e-06	regulation of macromolecule biosynthetic process
10468	7.3153e-08	4.0554e-06	regulation of gene expression
60255	9.2253e-08	4.8134e-06	regulation of macromolecule metabolic process
23046	3.9164e-07	1.8284e-05	signaling process
23060	3.9164e-07	1.8284e-05	signal transmission
23033	5.6873e-07	2.5223e-05	signaling pathway
7165	1.6143e-06	6.8185e-05	signal transduction
7166	5.4706e-06	0.00022056	cell surface receptor linked signaling pathway
7186	7.326e-06	0.00028253	G-protein coupled receptor protein signaling pathway
43687	0.00017956	0.0066361	post-translational protein modification
7610	0.00045848	0.016267	behavior
43085	0.00109	0.037187	positive regulation of catalytic activity
6468	0.0011653	0.038282	protein amino acid phosphorylation
44093	0.0014487	0.045892	positive regulation of molecular function

## Sheet: Not Gblocked, TPRE fast, GO
GO-ID	p-value	corr p-value	Description
50794	1.846e-09	2.4736e-06	regulation of cellular process
50789	3.9948e-09	2.6765e-06	regulation of biological process
65007	1.0264e-08	4.5845e-06	biological regulation
23046	6.2705e-07	0.00016805	signaling process
23060	6.2705e-07	0.00016805	signal transmission
23052	1.0062e-06	0.00022473	signaling
7165	2.0633e-06	0.00039497	signal transduction
10468	2.6991e-05	0.003898	regulation of gene expression
45449	2.7308e-05	0.003898	regulation of transcription
10556	2.9089e-05	0.003898	regulation of macromolecule biosynthetic process
19222	3.4105e-05	0.0039383	regulation of metabolic process
6468	3.6137e-05	0.0039383	protein amino acid phosphorylation
31323	3.8208e-05	0.0039383	regulation of cellular metabolic process
6355	4.6624e-05	0.0042438	regulation of transcription, DNA-dependent
43687	5.0286e-05	0.0042438	post-translational protein modification
60255	5.1338e-05	0.0042438	regulation of macromolecule metabolic process
31326	5.845e-05	0.0042438	regulation of cellular biosynthetic process
9889	5.845e-05	0.0042438	regulation of biosynthetic process
43412	6.0174e-05	0.0042438	macromolecule modification
51252	7.6163e-05	0.0050629	regulation of RNA metabolic process
80090	7.9344e-05	0.0050629	regulation of primary metabolic process
19219	0.00012079	0.0070371	regulation of nucleobase, nucleoside, nucleotide and nucleic acid metabolic process
51171	0.00012079	0.0070371	regulation of nitrogen compound metabolic process
6464	0.00027499	0.015354	protein modification process
23033	0.00032443	0.017389	signaling pathway

## Sheet: TPRE fast, Gblocked
group_name	TPRE	NAVI	APME
TRgrp2_145:	TPRE006963-PA	Nasvi2EG010703	XP_006562580.1
TRgrp2_335:	TPRE000638-PA	Nasvi2EG001075	XP_006568356.1
TRgrp2_383:	TPRE011593-PA	Nasvi2EG002529	XP_006569987.1
TRgrp2_431:	TPRE002116-PA	Nasvi2EG014540	XP_006568440.1
TRgrp2_437:	TPRE004951-PA	Nasvi2EG004196	XP_006568943.1
TRgrp2_489:	TPRE005804-PA	Nasvi2EG004375	XP_006561243.1
TRgrp2_494:	TPRE003356-PA	Nasvi2EG014438	XP_006559241.1
TRgrp2_576:	TPRE006618-PA	Nasvi2EG016312	XP_006568335.1
TRgrp2_578:	TPRE007443-PA	Nasvi2EG001870	NP_001011602.1
TRgrp2_581:	TPRE002026-PA	Nasvi2EG009416	XP_006569189.1
TRgrp2_584:	TPRE006786-PA	Nasvi2EG012190	XP_006562020.1
TRgrp2_700:	TPRE007392-PA	Nasvi2EG001352	NP_001011568.1
TRgrp2_825:	TPRE008309-PA	Nasvi2EG003445	NP_001011565.1
TRgrp2_994:	TPRE007645-PA	Nasvi2EG017474	XP_394430.5
TRgrp2_996:	TPRE007516-PA	Nasvi2EG017531	XP_006570999.1
TRgrp2_1000:	TPRE003870-PA	Nasvi2EG021010	XP_006568207.1
TRgrp2_1005:	TPRE008603-PA	Nasvi2EG011679	XP_006565208.1
TRgrp2_1010:	TPRE007148-PA	Nasvi2EG003481	XP_006571196.1
TRgrp2_1218:	TPRE010366-PA	Nasvi2EG016410	XP_006560743.1
TRgrp2_1231:	TPRE004714-PA	Nasvi2EG006030	XP_006567992.1
TRgrp2_1232:	TPRE003497-PA	Nasvi2EG012487	XP_006559914.1
TRgrp2_1239:	TPRE004673-PA	Nasvi2EG003580	XP_006567442.1
TRgrp2_1252:	TPRE002784-PA	Nasvi2EG014950	XP_006570154.1
TRgrp2_1254:	TPRE006371-PA	Nasvi2EG008941	XP_006563011.1
TRgrp2_1537:	TPRE009877-PA	Nasvi2EG009587	XP_006568930.1
TRgrp2_1539:	TPRE001172-PA	Nasvi2EG006383	XP_391978.2
TRgrp2_1547:	TPRE008994-PA	Nasvi2EG004925	XP_001121007.2
TRgrp2_1548:	TPRE001726-PA	Nasvi2EG007751	XP_397181.1
TRgrp2_1549:	TPRE008165-PA	Nasvi2EG016489	XP_396968.3
TRgrp2_1559:	TPRE004098-PA	Nasvi2EG006454	XP_624230.1
TRgrp2_1565:	TPRE007591-PA	Nasvi2EG007366	XP_001123248.2
TRgrp2_1568:	TPRE006528-PA	Nasvi2EG000107	XP_006563933.1
TRgrp2_1577:	TPRE008583-PA	Nasvi2EG014089	XP_006563988.1
TRgrp2_1591:	TPRE007462-PA	Nasvi2EG001916	XP_006558334.1
TRgrp2_1595:	TPRE005779-PA	Nasvi2EG004379	XP_394362.2
TRgrp2_1599:	TPRE010177-PA	Nasvi2EG012990	XP_396852.2
TRgrp2_1604:	TPRE012031-PA	Nasvi2EG003221	XP_006560667.1
TRgrp2_1612:	TPRE010416-PA	Nasvi2EG000451	NP_001265260.1
TRgrp2_1622:	TPRE002438-PA	Nasvi2EG011406	XP_006558289.1
TRgrp2_1627:	TPRE003002-PA	Nasvi2EG008516	XP_006571636.1
TRgrp2_1632:	TPRE005502-PA	Nasvi2EG007944	XP_006562638.1
TRgrp2_1633:	TPRE003112-PA	Nasvi2EG015021	XP_006567372.1
TRgrp2_1972:	TPRE002644-PA	Nasvi2EG021278	XP_006569925.1
TRgrp2_1976:	TPRE003148-PA	Nasvi2EG007261	XP_624183.1
TRgrp2_1988:	TPRE012257-PA	Nasvi2EG013740	XP_624060.3
TRgrp2_1998:	TPRE011780-PA	Nasvi2EG009996	XP_006567242.1
TRgrp2_2001:	TPRE011630-PA	Nasvi2EG005357	XP_393377.4
TRgrp2_2002:	TPRE006776-PA	Nasvi2EG009138	XP_006572049.1
TRgrp2_2013:	TPRE002111-PA	Nasvi2EG018290	XP_006569141.1
TRgrp2_2019:	TPRE002740-PA	Nasvi2EG001993	XP_006560229.1
TRgrp2_2025:	TPRE010761-PA	Nasvi2EG003270	XP_003250919.1
TRgrp2_2035:	TPRE011076-PA	Nasvi2EG000559	XP_624095.2
TRgrp2_2036:	TPRE011817-PA	Nasvi2EG003870	XP_396101.4
TRgrp2_2039:	TPRE009629-PA	Nasvi2EG023076	XP_006567740.1
TRgrp2_2044:	TPRE005102-PA	Nasvi2EG009527	XP_006572094.1
TRgrp2_2052:	TPRE000891-PA	Nasvi2EG000863	XP_006560008.1
TRgrp2_2057:	TPRE002508-PA	Nasvi2EG007578	XP_006566281.1
TRgrp2_2070:	TPRE008008-PA	Nasvi2EG002034	XP_392256.2
TRgrp2_2073:	TPRE010772-PA	Nasvi2EG014504	XP_006572361.1
TRgrp2_2092:	TPRE000661-PA	Nasvi2EG001048	XP_006570556.1
TRgrp2_2100:	TPRE000604-PA	Nasvi2EG011761	XP_006565061.1
TRgrp2_2589:	TPRE004698-PA	Nasvi2EG006001	XP_006557287.1
TRgrp2_2591:	TPRE008738-PA	Nasvi2EG000452	XP_394701.3
TRgrp2_2593:	TPRE005741-PA	Nasvi2EG012560	XP_003251208.1
TRgrp2_2606:	TPRE006326-PA	Nasvi2EG020643	NP_001116485.2
TRgrp2_2613:	TPRE003952-PA	Nasvi2EG008841	XP_003250560.1
TRgrp2_2615:	TPRE008947-PA	Nasvi2EG004766	XP_006562371.1
TRgrp2_2665:	TPRE009135-PA	Nasvi2EG000705	XP_395147.3
TRgrp2_2670:	TPRE003925-PA	Nasvi2EG015039	XP_393437.2
TRgrp2_2674:	TPRE003308-PA	Nasvi2EG009681	XP_006570921.1
TRgrp2_2678:	TPRE007368-PA	Nasvi2EG007093	XP_006569590.1
TRgrp2_2684:	TPRE006291-PA	Nasvi2EG006146	XP_395048.4
TRgrp2_2690:	TPRE000734-PA	Nasvi2EG005126	XP_006564448.1
TRgrp2_2691:	TPRE009558-PA	Nasvi2EG008187	XP_006559789.1
TRgrp2_2695:	TPRE000636-PA	Nasvi2EG001074	XP_395011.2
TRgrp2_2696:	TPRE008962-PA	Nasvi2EG004910	XP_394711.4
TRgrp2_2703:	TPRE007222-PA	Nasvi2EG020279	XP_006570328.1
TRgrp2_2706:	TPRE003010-PA	Nasvi2EG010307	XP_006568826.1
TRgrp2_2709:	TPRE002448-PA	Nasvi2EG011412	XP_396503.4
TRgrp2_2710:	TPRE000028-PA	Nasvi2EG011302	XP_006569449.1
TRgrp2_2715:	TPRE008459-PA	Nasvi2EG028410	XP_392837.4
TRgrp2_2720:	TPRE012717-PA	Nasvi2EG015485	XP_006557330.1
TRgrp2_2738:	TPRE008693-PA	Nasvi2EG002976	XP_395525.3
TRgrp2_2739:	TPRE007183-PA	Nasvi2EG002990	XP_006564287.1
TRgrp2_2743:	TPRE002763-PA	Nasvi2EG014975	XP_394944.4
TRgrp2_2750:	TPRE001961-PA	Nasvi2EG012394	XP_396871.4
TRgrp2_2761:	TPRE008063-PA	Nasvi2EG019666	XP_006563559.1
TRgrp2_2771:	TPRE011452-PA	Nasvi2EG003771	XP_006563941.1
TRgrp2_2773:	TPRE001371-PA	Nasvi2EG011177	XP_392382.4
TRgrp2_2778:	TPRE010823-PA	Nasvi2EG007447	XP_006567285.1
TRgrp2_2789:	TPRE007233-PA	Nasvi2EG032626	XP_006563796.1
TRgrp2_2791:	TPRE005541-PA	Nasvi2EG007683	XP_006562082.1
TRgrp2_3335:	TPRE007174-PA	Nasvi2EG013224	XP_003251567.2
TRgrp2_3346:	TPRE012581-PA	Nasvi2EG018243	XP_006572071.1
TRgrp2_3348:	TPRE002054-PA	Nasvi2EG009475	XP_006568985.1
TRgrp2_3349:	TPRE002058-PA	Nasvi2EG009477	XP_003251293.1
TRgrp2_3357:	TPRE012923-PA	Nasvi2EG013825	XP_006568437.1
TRgrp2_3358:	TPRE002613-PA	Nasvi2EG002602	XP_006563261.1
TRgrp2_3372:	TPRE005527-PA	Nasvi2EG011915	XP_006562044.1
TRgrp2_3403:	TPRE007652-PA	Nasvi2EG030600	XP_393006.1
TRgrp2_3442:	TPRE008826-PA	Nasvi2EG004578	XP_396511.3
TRgrp2_3452:	TPRE007115-PA	Nasvi2EG002957	XP_006564268.1
TRgrp2_3463:	TPRE008572-PA	Nasvi2EG014075	XP_396054.1
TRgrp2_3471:	TPRE009753-PA	Nasvi2EG008056	XP_395427.3
TRgrp2_3478:	TPRE000999-PA	Nasvi2EG022240	XP_003251623.1
TRgrp2_3490:	TPRE006602-PA	Nasvi2EG016028	XP_624161.1
TRgrp2_3494:	TPRE004661-PA	Nasvi2EG003554	XP_394533.4
TRgrp2_3523:	TPRE004605-PA	Nasvi2EG003332	XP_006559375.1
TRgrp2_3561:	TPRE007215-PA	Nasvi2EG020287	XP_006570295.1
TRgrp2_3564:	TPRE006272-PA	Nasvi2EG008865	XP_391996.4
TRgrp2_3580:	TPRE002246-PA	Nasvi2EG010750	XP_006564109.1
TRgrp2_3599:	TPRE008340-PA	Nasvi2EG011140	NP_001139212.1
TRgrp2_3616:	TPRE005507-PA	Nasvi2EG007956	XP_006562635.1
TRgrp2_3624:	TPRE007064-PA	Nasvi2EG003140	XP_006567374.1
TRgrp2_3633:	TPRE005041-PA	Nasvi2EG004345	NP_001229387.1
TRgrp2_3659:	TPRE001294-PA	Nasvi2EG011031	XP_006558780.1
TRgrp2_3665:	TPRE000875-PA	Nasvi2EG007781	XP_006571897.1
TRgrp2_3667:	TPRE001976-PA	Nasvi2EG018157	XP_006560660.1
TRgrp2_3670:	TPRE006372-PA	Nasvi2EG008940	XP_006563003.1
TRgrp2_3671:	TPRE008320-PA	Nasvi2EG013243	XP_003251321.2
TRgrp2_3688:	TPRE004085-PA	Nasvi2EG006459	XP_006569900.1
TRgrp2_3691:	TPRE008746-PA	Nasvi2EG009257	XP_006559480.1
TRgrp2_3692:	TPRE011461-PA	Nasvi2EG003791	XP_392605.3
TRgrp2_3696:	TPRE004773-PA	Nasvi2EG003004	XP_006564275.1
TRgrp2_3698:	TPRE003974-PA	Nasvi2EG008882	XP_006561554.1
TRgrp2_3703:	TPRE005556-PA	Nasvi2EG007992	XP_003251195.1
TRgrp2_3706:	TPRE011781-PA	Nasvi2EG009995	XP_625170.3
TRgrp2_3710:	TPRE010550-PA	Nasvi2EG021384	XP_395757.3
TRgrp2_3711:	TPRE010107-PA	Nasvi2EG010238	XP_003251754.1
TRgrp2_3713:	TPRE001973-PA	Nasvi2EG026473	XP_624901.2
TRgrp2_3716:	TPRE003485-PA	Nasvi2EG004297	XP_001121453.1
TRgrp2_3724:	TPRE007629-PA	Nasvi2EG007405	XP_001119966.1
TRgrp2_3725:	TPRE004153-PA	Nasvi2EG001491	XP_395213.4
TRgrp2_3738:	TPRE006011-PA	Nasvi2EG013661	XP_006572026.1
TRgrp2_3741:	TPRE009762-PA	Nasvi2EG008046	XP_006569325.1
TRgrp2_3743:	TPRE002632-PA	Nasvi2EG004037	XP_006560539.1
TRgrp2_3773:	TPRE011742-PA	Nasvi2EG011397	XP_006569447.1
TRgrp2_4295:	TPRE007517-PA	Nasvi2EG017534	XP_393281.2
TRgrp2_4305:	TPRE009458-PA	Nasvi2EG002552	XP_006566529.1
TRgrp2_4318:	TPRE008671-PA	Nasvi2EG013124	XP_395303.4
TRgrp2_4323:	TPRE009378-PA	Nasvi2EG006627	XP_006566136.1
TRgrp2_4324:	TPRE002734-PA	Nasvi2EG022233	XP_006570931.1
TRgrp2_4351:	TPRE011521-PA	Nasvi2EG000290	XP_396699.1
TRgrp2_4354:	TPRE002188-PA	Nasvi2EG031936	XP_393885.1
TRgrp2_4362:	TPRE010129-PA	Nasvi2EG005584	XP_001121126.2
TRgrp2_4400:	TPRE001391-PA	Nasvi2EG013183	XP_006561658.1
TRgrp2_4419:	TPRE004280-PA	Nasvi2EG019899	XP_624144.2
TRgrp2_4428:	TPRE009518-PA	Nasvi2EG003686	XP_001120499.3
TRgrp2_4432:	TPRE011604-PA	Nasvi2EG003933	XP_623808.1
TRgrp2_4440:	TPRE009664-PA	Nasvi2EG003381	XP_006561386.1
TRgrp2_4447:	TPRE011996-PA	Nasvi2EG025132	XP_003251891.2
TRgrp2_4449:	TPRE004938-PA	Nasvi2EG004089	XP_006565996.1
TRgrp2_4453:	TPRE009536-PA	Nasvi2EG006946	XP_006568067.1
TRgrp2_4487:	TPRE001721-PA	Nasvi2EG007922	XP_006566824.1
TRgrp2_4490:	TPRE004855-PA	Nasvi2EG000361	XP_006560770.1
TRgrp2_4496:	TPRE010419-PA	Nasvi2EG000417	XP_392783.4
TRgrp2_4499:	TPRE004429-PA	Nasvi2EG003621	XP_006558043.1
TRgrp2_4505:	TPRE005131-PA	Nasvi2EG012904	XP_001121679.2
TRgrp2_4517:	TPRE002722-PA	Nasvi2EG013433	XP_623061.2
TRgrp2_4526:	TPRE006827-PA	Nasvi2EG012071	XP_006563361.1
TRgrp2_4534:	TPRE008224-PA	Nasvi2EG007252	XP_396270.4
TRgrp2_4547:	TPRE004808-PA	Nasvi2EG006137	XP_393654.4
TRgrp2_4550:	TPRE002981-PA	Nasvi2EG019090	XP_006559962.1
TRgrp2_4562:	TPRE000634-PA	Nasvi2EG004963	XP_393627.3
TRgrp2_4568:	TPRE003307-PA	Nasvi2EG013988	XP_396235.4
TRgrp2_4572:	TPRE000162-PA	Nasvi2EG010447	XP_006561952.1
TRgrp2_4574:	TPRE002605-PA	Nasvi2EG002590	XP_006563187.1
TRgrp2_4605:	TPRE011573-PA	Nasvi2EG006912	XP_006567991.1
TRgrp2_4622:	TPRE002738-PA	Nasvi2EG001989	XP_623859.3
TRgrp2_4627:	TPRE000291-PA	Nasvi2EG002829	XP_392932.3
TRgrp2_4643:	TPRE012896-PA	Nasvi2EG028413	XP_396842.4
TRgrp2_4645:	TPRE007656-PA	Nasvi2EG010061	XP_006572061.1
TRgrp2_4661:	TPRE010303-PA	Nasvi2EG012596	XP_396392.4
TRgrp2_4664:	TPRE006355-PA	Nasvi2EG007053	XP_006569243.1
TRgrp2_4674:	TPRE005277-PA	Nasvi2EG009006	XP_006566292.1
TRgrp2_4683:	TPRE007279-PA	Nasvi2EG007198	XP_006557538.1
TRgrp2_4690:	TPRE004494-PA	Nasvi2EG011750	XP_393414.4
TRgrp2_4697:	TPRE007460-PA	Nasvi2EG001913	XP_006567650.1
TRgrp2_4709:	TPRE007724-PA	Nasvi2EG019875	XP_396830.4
TRgrp2_4714:	TPRE000748-PA	Nasvi2EG005100	XP_006564755.1
TRgrp2_4718:	TPRE006935-PA	Nasvi2EG018626	XP_003251860.1
TRgrp2_4724:	TPRE002580-PA	Nasvi2EG007466	XP_006564135.1
TRgrp2_4725:	TPRE007086-PA	Nasvi2EG013229	XP_393448.1
TRgrp2_4733:	TPRE005781-PA	Nasvi2EG004351	XP_006565991.1
TRgrp2_4734:	TPRE000866-PA	Nasvi2EG005193	XP_006565990.1
TRgrp2_4739:	TPRE007644-PA	Nasvi2EG027819	XP_006561558.1
TRgrp2_4746:	TPRE000452-PA	Nasvi2EG011400	XP_394516.2
TRgrp2_4749:	TPRE003514-PA	Nasvi2EG009120	XP_624096.2
TRgrp2_4761:	TPRE012595-PA	Nasvi2EG017876	NP_001011567.1
TRgrp2_4768:	TPRE011586-PA	Nasvi2EG006898	XP_006569989.1
TRgrp2_4782:	TPRE003857-PA	Nasvi2EG021021	XP_006571697.1
TRgrp2_4794:	TPRE002267-PA	Nasvi2EG014282	XP_395471.3
TRgrp2_4806:	TPRE004568-PA	Nasvi2EG016864	XP_397433.4
TRgrp2_4807:	TPRE001526-PA	Nasvi2EG010846	XP_392635.4
TRgrp2_4820:	TPRE006954-PA	Nasvi2EG010717	XP_003250452.1
TRgrp2_4837:	TPRE011544-PA	Nasvi2EG000249	XP_006569753.1
TRgrp2_4854:	TPRE007202-PA	Nasvi2EG013022	XP_006564286.1
TRgrp2_4858:	TPRE004919-PA	Nasvi2EG004129	XP_392239.3
TRgrp2_4860:	TPRE000846-PA	Nasvi2EG005169	XP_623764.2
TRgrp2_4863:	TPRE009842-PA	Nasvi2EG000296	XP_001122102.2
TRgrp2_4880:	TPRE001770-PA	Nasvi2EG012369	XP_394768.2
TRgrp2_4887:	TPRE003488-PA	Nasvi2EG004292	XP_006572166.1
TRgrp2_4890:	TPRE000382-PA	Nasvi2EG006980	XP_623265.1
TRgrp2_4892:	TPRE006669-PA	Nasvi2EG011573	NP_001229455.1
TRgrp2_4895:	TPRE008948-PA	Nasvi2EG004788	XP_006569886.1
TRgrp2_4903:	TPRE010589-PA	Nasvi2EG003925	XP_006563026.1
TRgrp2_4907:	TPRE007160-PA	Nasvi2EG003461	XP_001120452.2
TRgrp2_4914:	TPRE002778-PA	Nasvi2EG014963	XP_397552.4
TRgrp2_4923:	TPRE011657-PA	Nasvi2EG003951	XP_624251.3
TRgrp2_4932:	TPRE007358-PA	Nasvi2EG010278	XP_393779.1
TRgrp2_4943:	TPRE009780-PA	Nasvi2EG000039	XP_006567771.1
TRgrp2_4953:	TPRE005206-PA	Nasvi2EG017097	XP_003250951.1
TRgrp2_4957:	TPRE003484-PA	Nasvi2EG004301	XP_006561251.1
TRgrp2_4966:	TPRE006411-PA	Nasvi2EG020613	XP_006557984.1
TRgrp2_4972:	TPRE008229-PA	Nasvi2EG011453	XP_006561636.1
TRgrp2_4981:	TPRE008664-PA	Nasvi2EG013121	XP_006571527.1
TRgrp2_4987:	TPRE008466-PA	Nasvi2EG013990	XP_395411.4
TRgrp2_5091:	TPRE005136-PA	Nasvi2EG012911	XP_006569465.1
TRgrp2_5099:	TPRE000002-PA	Nasvi2EG025601	XP_392401.2
TRgrp2_5101:	TPRE005045-PA	Nasvi2EG004340	XP_395098.4
TRgrp2_5362:	TPRE000733-PA	Nasvi2EG005127	XP_006564485.1
TRgrp2_5382:	TPRE009431-PA	Nasvi2EG020809	XP_006558638.1
TRgrp2_5425:	TPRE011926-PA	Nasvi2EG004719	XP_392494.1
TRgrp2_5445:	TPRE005157-PA	Nasvi2EG000048	XP_006567522.1
TRgrp2_5447:	TPRE007751-PA	Nasvi2EG013454	XP_006559638.1
TRgrp2_5451:	TPRE008301-PA	Nasvi2EG003431	XP_001120484.2
TRgrp2_5485:	TPRE008126-PA	Nasvi2EG007153	XP_003249112.2
TRgrp2_5559:	TPRE013196-PA	Nasvi2EG013617	NP_001011572.1
TRgrp2_5574:	TPRE003024-PA	Nasvi2EG008383	XP_003251700.2
TRgrp2_5638:	TPRE003145-PA	Nasvi2EG013801	NP_001011596.1
TRgrp2_5640:	TPRE005733-PA	Nasvi2EG012541	NP_001011650.1
TRgrp2_5644:	TPRE005912-PA	Nasvi2EG005377	NP_001035320.1
TRgrp2_5645:	TPRE010790-PA	Nasvi2EG014482	NP_001035327.1
TRgrp2_5647:	TPRE002692-PA	Nasvi2EG013387	NP_001091693.1
TRgrp2_5670:	TPRE003788-PA	Nasvi2EG005885	NP_001238948.1
TRgrp2_5673:	TPRE002535-PA	Nasvi2EG007550	XP_001119898.1
TRgrp2_5687:	TPRE004709-PA	Nasvi2EG006023	XP_001120111.2
TRgrp2_5699:	TPRE007292-PA	Nasvi2EG008351	XP_001120276.2
TRgrp2_5715:	TPRE002672-PA	Nasvi2EG013440	XP_001120601.2
TRgrp2_5751:	TPRE005048-PA	Nasvi2EG014396	XP_001121218.1
TRgrp2_5756:	TPRE004781-PA	Nasvi2EG003016	XP_001121318.2
TRgrp2_5759:	TPRE007668-PA	Nasvi2EG020673	XP_001121339.1
TRgrp2_5762:	TPRE011899-PA	Nasvi2EG000121	XP_001121445.3
TRgrp2_5765:	TPRE008157-PA	Nasvi2EG007175	XP_001121471.3
TRgrp2_5782:	TPRE013073-PA	Nasvi2EG021462	XP_001121804.1
TRgrp2_5804:	TPRE003678-PA	Nasvi2EG005717	XP_001122075.2
TRgrp2_5817:	TPRE000937-PA	Nasvi2EG000879	XP_001122401.2
TRgrp2_5851:	TPRE009996-PA	Nasvi2EG001317	XP_003249146.1
TRgrp2_5855:	TPRE004306-PA	Nasvi2EG019927	XP_003249300.1
TRgrp2_5857:	TPRE011988-PA	Nasvi2EG022311	XP_003249334.2
TRgrp2_5858:	TPRE002102-PA	Nasvi2EG009397	XP_003249358.1
TRgrp2_5859:	TPRE003396-PA	Nasvi2EG012042	XP_003249365.1
TRgrp2_5865:	TPRE007033-PA	Nasvi2EG009343	XP_003249451.1
TRgrp2_5890:	TPRE005725-PA	Nasvi2EG012520	XP_003250102.2
TRgrp2_5891:	TPRE003272-PA	Nasvi2EG005574	XP_003250145.2
TRgrp2_5908:	TPRE003056-PA	Nasvi2EG013843	XP_003250662.1
TRgrp2_5918:	TPRE000172-PA	Nasvi2EG010468	XP_003251000.1
TRgrp2_5927:	TPRE009276-PA	Nasvi2EG006730	XP_003251260.2
TRgrp2_5964:	TPRE009435-PA	Nasvi2EG014119	XP_006557850.1
TRgrp2_5968:	TPRE002190-PA	Nasvi2EG026136	XP_006557936.1
TRgrp2_5970:	TPRE005370-PA	Nasvi2EG013261	XP_006557949.1
TRgrp2_5972:	TPRE008683-PA	Nasvi2EG006204	XP_006557974.1
TRgrp2_5984:	TPRE012379-PA	Nasvi2EG002175	XP_006558396.1
TRgrp2_5985:	TPRE002711-PA	Nasvi2EG013419	XP_006558406.1
TRgrp2_5986:	TPRE001630-PA	Nasvi2EG005037	XP_006558421.1
TRgrp2_5995:	TPRE008805-PA	Nasvi2EG010493	XP_006558733.1
TRgrp2_5999:	TPRE008864-PA	Nasvi2EG009148	XP_006558823.1
TRgrp2_6002:	TPRE003249-PA	Nasvi2EG014337	XP_006558855.1
TRgrp2_6015:	TPRE008393-PA	Nasvi2EG013936	XP_006559330.1
TRgrp2_6018:	TPRE004103-PA	Nasvi2EG006416	XP_006559402.1
TRgrp2_6028:	TPRE004301-PA	Nasvi2EG019919	XP_006559816.1
TRgrp2_6033:	TPRE009019-PA	Nasvi2EG004807	XP_006559923.1
TRgrp2_6037:	TPRE000200-PA	Nasvi2EG004705	XP_006559953.1
TRgrp2_6051:	TPRE002626-PA	Nasvi2EG004045	XP_006560558.1
TRgrp2_6054:	TPRE000453-PA	Nasvi2EG011401	XP_006560654.1
TRgrp2_6056:	TPRE003100-PA	Nasvi2EG007054	XP_006560683.1
TRgrp2_6061:	TPRE010038-PA	Nasvi2EG001410	XP_006560896.1
TRgrp2_6063:	TPRE011039-PA	Nasvi2EG000493	XP_006560913.1
TRgrp2_6066:	TPRE009320-PA	Nasvi2EG006740	XP_006561030.1
TRgrp2_6074:	TPRE012124-PA	Nasvi2EG002616	XP_006561208.1
TRgrp2_6080:	TPRE000474-PA	Nasvi2EG010577	XP_006561402.1
TRgrp2_6083:	TPRE000894-PA	Nasvi2EG000860	XP_006561481.1
TRgrp2_6097:	TPRE001389-PA	Nasvi2EG013181	XP_006561950.1
TRgrp2_6105:	TPRE000837-PA	Nasvi2EG007669	XP_006562101.1
TRgrp2_6111:	TPRE005284-PA	Nasvi2EG030443	XP_006562525.1
TRgrp2_6112:	TPRE007717-PA	Nasvi2EG019884	XP_006562555.1
TRgrp2_6141:	TPRE008070-PA	Nasvi2EG019650	XP_006563552.1
TRgrp2_6150:	TPRE005479-PA	Nasvi2EG001178	XP_006563792.1
TRgrp2_6165:	TPRE001355-PA	Nasvi2EG012297	XP_006564230.1
TRgrp2_6167:	TPRE007192-PA	Nasvi2EG002980	XP_006564258.1
TRgrp2_6184:	TPRE008973-PA	Nasvi2EG004859	XP_006565068.1
TRgrp2_6191:	TPRE003549-PA	Nasvi2EG009089	XP_006565424.1
TRgrp2_6193:	TPRE012269-PA	Nasvi2EG013723	XP_006565482.1
TRgrp2_6202:	TPRE004195-PA	Nasvi2EG006830	XP_006565697.1
TRgrp2_6212:	TPRE002477-PA	Nasvi2EG009941	XP_006566151.1
TRgrp2_6221:	TPRE000995-PA	Nasvi2EG001987	XP_006566303.1
TRgrp2_6222:	TPRE000451-PA	Nasvi2EG011404	XP_006566313.1
TRgrp2_6226:	TPRE010012-PA	Nasvi2EG001325	XP_006566475.1
TRgrp2_6227:	TPRE000577-PA	Nasvi2EG005077	XP_006566542.1
TRgrp2_6232:	TPRE005958-PA	Nasvi2EG007902	XP_006566698.1
TRgrp2_6241:	TPRE010068-PA	Nasvi2EG011978	XP_006566894.1
TRgrp2_6242:	TPRE007774-PA	Nasvi2EG017396	XP_006566936.1
TRgrp2_6266:	TPRE006146-PA	Nasvi2EG000228	XP_006567462.1
TRgrp2_6272:	TPRE006540-PA	Nasvi2EG000040	XP_006567770.1
TRgrp2_6277:	TPRE001342-PA	Nasvi2EG003547	XP_006567905.1
TRgrp2_6278:	TPRE008332-PA	Nasvi2EG006073	XP_006567927.1
TRgrp2_6291:	TPRE001808-PA	Nasvi2EG015643	XP_006568403.1
TRgrp2_6292:	TPRE002845-PA	Nasvi2EG008494	XP_006568418.1
TRgrp2_6298:	TPRE008188-PA	Nasvi2EG004023	XP_006568713.1
TRgrp2_6299:	TPRE008254-PA	Nasvi2EG008331	XP_006568803.1
TRgrp2_6307:	TPRE001488-PA	Nasvi2EG004485	XP_006568897.1
TRgrp2_6311:	TPRE008841-PA	Nasvi2EG004176	XP_006569187.1
TRgrp2_6314:	TPRE008933-PA	Nasvi2EG004793	XP_006569265.1
TRgrp2_6315:	TPRE009489-PA	Nasvi2EG010547	XP_006569315.1
TRgrp2_6321:	TPRE005995-PA	Nasvi2EG015002	XP_006569521.1
TRgrp2_6322:	TPRE011970-PA	Nasvi2EG016079	XP_006569529.1
TRgrp2_6330:	TPRE011546-PA	Nasvi2EG000248	XP_006569707.1
TRgrp2_6339:	TPRE001431-PA	Nasvi2EG010102	XP_006569997.1
TRgrp2_6340:	TPRE000409-PA	Nasvi2EG008228	XP_006570021.1
TRgrp2_6353:	TPRE005796-PA	Nasvi2EG004366	XP_006570760.1
TRgrp2_6355:	TPRE010212-PA	Nasvi2EG021446	XP_006570847.1
TRgrp2_6367:	TPRE001141-PA	Nasvi2EG006650	XP_006571147.1
TRgrp2_6379:	TPRE003368-PA	Nasvi2EG014310	XP_006571469.1
TRgrp2_6382:	TPRE007074-PA	Nasvi2EG003391	XP_006571498.1
TRgrp2_6393:	TPRE007500-PA	Nasvi2EG010394	XP_006571885.1
TRgrp2_6398:	TPRE011695-PA	Nasvi2EG002764	XP_006571936.1
TRgrp2_6401:	TPRE003804-PA	Nasvi2EG005911	XP_006571994.1
TRgrp2_6405:	TPRE006105-PA	Nasvi2EG000204	XP_006572063.1
TRgrp2_6410:	TPRE011060-PA	Nasvi2EG000580	XP_006572176.1
TRgrp2_6416:	TPRE010206-PA	Nasvi2EG015701	XP_006572289.1
TRgrp2_6420:	TPRE005510-PA	Nasvi2EG005062	XP_006572367.1
TRgrp2_6425:	TPRE008458-PA	Nasvi2EG012340	XP_006572416.1
TRgrp2_6432:	TPRE004118-PA	Nasvi2EG001438	XP_391852.2
TRgrp2_6433:	TPRE011730-PA	Nasvi2EG010654	XP_391855.2
TRgrp2_6443:	TPRE007249-PA	Nasvi2EG009291	XP_391995.3
TRgrp2_6449:	TPRE010365-PA	Nasvi2EG002138	XP_392112.3
TRgrp2_6457:	TPRE011570-PA	Nasvi2EG006932	XP_392257.1
TRgrp2_6461:	TPRE000094-PA	Nasvi2EG011223	XP_392366.2
TRgrp2_6463:	TPRE005550-PA	Nasvi2EG007701	XP_392383.4
TRgrp2_6476:	TPRE008380-PA	Nasvi2EG013957	XP_392586.4
TRgrp2_6479:	TPRE006942-PA	Nasvi2EG018635	XP_392617.4
TRgrp2_6494:	TPRE001559-PA	Nasvi2EG005799	XP_392764.1
TRgrp2_6495:	TPRE000541-PA	Nasvi2EG004056	XP_392779.3
TRgrp2_6498:	TPRE001820-PA	Nasvi2EG037340	XP_392814.2
TRgrp2_6504:	TPRE006509-PA	Nasvi2EG016132	XP_392937.2
TRgrp2_6519:	TPRE010600-PA	Nasvi2EG003904	XP_393151.1
TRgrp2_6528:	TPRE009618-PA	Nasvi2EG017565	XP_393291.2
TRgrp2_6538:	TPRE009261-PA	Nasvi2EG006693	XP_393397.5
TRgrp2_6562:	TPRE003927-PA	Nasvi2EG020443	XP_393835.1
TRgrp2_6563:	TPRE001330-PA	Nasvi2EG012282	XP_393837.4
TRgrp2_6569:	TPRE001013-PA	Nasvi2EG019581	XP_393944.1
TRgrp2_6570:	TPRE002237-PA	Nasvi2EG010770	XP_393948.3
TRgrp2_6579:	TPRE009425-PA	Nasvi2EG002333	XP_394013.4
TRgrp2_6585:	TPRE003375-PA	Nasvi2EG014316	XP_394150.4
TRgrp2_6591:	TPRE000652-PA	Nasvi2EG005014	XP_394327.1
TRgrp2_6605:	TPRE001523-PA	Nasvi2EG010849	XP_394517.4
TRgrp2_6613:	TPRE005043-PA	Nasvi2EG004261	XP_394665.1
TRgrp2_6620:	TPRE013075-PA	Nasvi2EG002692	XP_394714.3
TRgrp2_6630:	TPRE011532-PA	Nasvi2EG000274	XP_394795.1
TRgrp2_6631:	TPRE010538-PA	Nasvi2EG020752	XP_394802.1
TRgrp2_6654:	TPRE007607-PA	Nasvi2EG007325	XP_395260.2
TRgrp2_6659:	TPRE012393-PA	Nasvi2EG014967	XP_395323.2
TRgrp2_6660:	TPRE001865-PA	Nasvi2EG022813	XP_395328.3
TRgrp2_6666:	TPRE002995-PA	Nasvi2EG008862	XP_395389.2
TRgrp2_6700:	TPRE009487-PA	Nasvi2EG022295	XP_395962.2
TRgrp2_6706:	TPRE010133-PA	Nasvi2EG018302	XP_396061.5
TRgrp2_6717:	TPRE003055-PA	Nasvi2EG013835	XP_396257.3
TRgrp2_6728:	TPRE008709-PA	Nasvi2EG000377	XP_396552.3
TRgrp2_6736:	TPRE004021-PA	Nasvi2EG001428	XP_396705.4
TRgrp2_6740:	TPRE001496-PA	Nasvi2EG004179	XP_396802.3
TRgrp2_6743:	TPRE011632-PA	Nasvi2EG005342	XP_396892.2
TRgrp2_6745:	TPRE000819-PA	Nasvi2EG007678	XP_396925.3
TRgrp2_6751:	TPRE010850-PA	Nasvi2EG008233	XP_397030.2
TRgrp2_6752:	TPRE004968-PA	Nasvi2EG012053	XP_397033.4
TRgrp2_6754:	TPRE008166-PA	Nasvi2EG016490	XP_397129.4
TRgrp2_6762:	TPRE001860-PA	Nasvi2EG002875	XP_397232.1
TRgrp2_6764:	TPRE006588-PA	Nasvi2EG016005	XP_397241.4
TRgrp2_6769:	TPRE001304-PA	Nasvi2EG011018	XP_397368.4
TRgrp2_6776:	TPRE004660-PA	Nasvi2EG011161	XP_397479.4
TRgrp2_6777:	TPRE002561-PA	Nasvi2EG010403	XP_397572.4
TRgrp2_6781:	TPRE006188-PA	Nasvi2EG002864	XP_623128.1
TRgrp2_6804:	TPRE006186-PA	Nasvi2EG010546	XP_623492.4
TRgrp2_6825:	TPRE000592-PA	Nasvi2EG020212	XP_623755.3
TRgrp2_6826:	TPRE004721-PA	Nasvi2EG006044	XP_623769.1
TRgrp2_6828:	TPRE006384-PA	Nasvi2EG009549	XP_623797.1
TRgrp2_6852:	TPRE003625-PA	Nasvi2EG007970	XP_624080.4
TRgrp2_6867:	TPRE008942-PA	Nasvi2EG004775	XP_624277.2
TRgrp2_6911:	TPRE005174-PA	Nasvi2EG000065	XP_624711.1
TRgrp2_6918:	TPRE008370-PA	Nasvi2EG014826	XP_624815.1
TRgrp2_6938:	TPRE008598-PA	Nasvi2EG011664	XP_625012.1
TRgrp2_6940:	TPRE002206-PA	Nasvi2EG010679	XP_625020.3
TRgrp2_7133:	TPRE008585-PA	Nasvi2EG014093	XP_006571826.1
TRgrp2_7200:	TPRE003494-PA	Nasvi2EG012484	XP_006559917.1
TRgrp2_7347:	TPRE011969-PA	Nasvi2EG016082	XP_001121825.2
TRgrp2_7352:	TPRE004854-PA	Nasvi2EG000360	XP_001122029.2
TRgrp2_7364:	TPRE003874-PA	Nasvi2EG015041	XP_001122611.3
TRgrp2_7376:	TPRE004225-PA	Nasvi2EG006877	XP_003249667.1
TRgrp2_7377:	TPRE007866-PA	Nasvi2EG006344	XP_003249677.2
TRgrp2_7382:	TPRE006733-PA	Nasvi2EG026031	XP_003249825.2
TRgrp2_7384:	TPRE004097-PA	Nasvi2EG006455	XP_003249985.1
TRgrp2_7404:	TPRE010218-PA	Nasvi2EG021451	XP_003251647.2
TRgrp2_7413:	TPRE011366-PA	Nasvi2EG009902	XP_006557597.1
TRgrp2_7425:	TPRE011733-PA	Nasvi2EG037156	XP_006558822.1
TRgrp2_7441:	TPRE001027-PA	Nasvi2EG006265	XP_006560383.1
TRgrp2_7448:	TPRE003737-PA	Nasvi2EG005669	XP_006561113.1
TRgrp2_7451:	TPRE006582-PA	Nasvi2EG027675	XP_006561212.1
TRgrp2_7455:	TPRE007072-PA	Nasvi2EG003386	XP_006561515.1
TRgrp2_7466:	TPRE003096-PA	Nasvi2EG012141	XP_006562508.1
TRgrp2_7467:	TPRE011364-PA	Nasvi2EG009904	XP_006562538.1
TRgrp2_7488:	TPRE000227-PA	Nasvi2EG002364	XP_006564051.1
TRgrp2_7489:	TPRE004201-PA	Nasvi2EG006845	XP_006564066.1
TRgrp2_7491:	TPRE001354-PA	Nasvi2EG012295	XP_006564233.1
TRgrp2_7500:	TPRE009461-PA	Nasvi2EG002548	XP_006564756.1
TRgrp2_7508:	TPRE002390-PA	Nasvi2EG009031	XP_006565498.1
TRgrp2_7509:	TPRE003940-PA	Nasvi2EG020464	XP_006565576.1
TRgrp2_7510:	TPRE011511-PA	Nasvi2EG016177	XP_006565578.1
TRgrp2_7521:	TPRE010776-PA	Nasvi2EG014493	XP_006566774.1
TRgrp2_7527:	TPRE012728-PA	Nasvi2EG002305	XP_006567413.1
TRgrp2_7542:	TPRE008169-PA	Nasvi2EG016494	XP_006569119.1
TRgrp2_7545:	TPRE002538-PA	Nasvi2EG007549	XP_006569236.1
TRgrp2_7560:	TPRE001952-PA	Nasvi2EG012411	XP_006570450.1
TRgrp2_7561:	TPRE001958-PA	Nasvi2EG012400	XP_006570464.1
TRgrp2_7566:	TPRE012710-PA	Nasvi2EG037294	XP_006570557.1
TRgrp2_7572:	TPRE009963-PA	Nasvi2EG002101	XP_006570929.1
TRgrp2_7580:	TPRE001469-PA	Nasvi2EG004425	XP_006571477.1
TRgrp2_7588:	TPRE008487-PA	Nasvi2EG023365	XP_391935.4
TRgrp2_7600:	TPRE006601-PA	Nasvi2EG016027	XP_393021.4
TRgrp2_7613:	TPRE005378-PA	Nasvi2EG003188	XP_394472.4
TRgrp2_7624:	TPRE005886-PA	Nasvi2EG005408	XP_394861.4
TRgrp2_7625:	TPRE010908-PA	Nasvi2EG002903	XP_394893.3
TRgrp2_7652:	TPRE001517-PA	Nasvi2EG009359	XP_397515.3
TRgrp2_7662:	TPRE012720-PA	Nasvi2EG002119	XP_623921.1
TRgrp2_7692:	TPRE002998-PA	Nasvi2EG008521	XP_625113.1
TRgrp2_7693:	TPRE001694-PA	Nasvi2EG000973	XP_625140.1
TRgrp2_8119:	TPRE002207-PA	Nasvi2EG010683	NP_001091688.1
TRgrp2_8217:	TPRE002979-PA	Nasvi2EG019093	XP_006559955.1
TRgrp2_8219:	TPRE008982-PA	Nasvi2EG004870	XP_006560492.1
TRgrp2_8222:	TPRE012482-PA	Nasvi2EG019537	XP_006570269.1
TRgrp2_8273:	TPRE011820-PA	Nasvi2EG003872	XP_006568537.1
TRgrp2_8305:	TPRE009774-PA	Nasvi2EG003673	XP_392296.4
TRgrp2_9009:	TPRE006197-PA	Nasvi2EG016433b	XP_623770.2

## Sheet: NAVI fast, Gblocked
group_name	TPRE	NAVI	APME
TRgrp2_336:	TPRE000143-PA	Nasvi2EG026499	XP_006564270.1
TRgrp2_580:	TPRE005604-PA	Nasvi2EG007831	XP_006558718.1
TRgrp2_707:	TPRE004340-PA	Nasvi2EG019964	XP_006568066.1
TRgrp2_1222:	TPRE003373-PA	Nasvi2EG014313	XP_006571626.1
TRgrp2_1240:	TPRE004075-PA	Nasvi2EG001679	XP_625223.2
TRgrp2_1242:	TPRE004495-PA	Nasvi2EG011746	XP_006570549.1
TRgrp2_1257:	TPRE005339-PA	Nasvi2EG020889	XP_006566821.1
TRgrp2_1554:	TPRE005259-PA	Nasvi2EG033202	XP_006563273.1
TRgrp2_1569:	TPRE000827-PA	Nasvi2EG005160	XP_003249446.2
TRgrp2_1966:	TPRE001710-PA	Nasvi2EG007759	XP_624322.1
TRgrp2_1984:	TPRE005941-PA	Nasvi2EG007727	XP_006564127.1
TRgrp2_2029:	TPRE009053-PA	Nasvi2EG007656	NP_001229452.1
TRgrp2_2043:	TPRE002573-PA	Nasvi2EG026498	XP_006571694.1
TRgrp2_2066:	TPRE004173-PA	Nasvi2EG012716	XP_006568535.1
TRgrp2_2068:	TPRE005226-PA	Nasvi2EG037190	XP_006561441.1
TRgrp2_2087:	TPRE007654-PA	Nasvi2EG010676	XP_394484.1
TRgrp2_2588:	TPRE003586-PA	Nasvi2EG011061	XP_394120.4
TRgrp2_2607:	TPRE004785-PA	Nasvi2EG003024	XP_006562214.1
TRgrp2_2735:	TPRE001117-PA	Nasvi2EG001285	XP_003249898.1
TRgrp2_2756:	TPRE002235-PA	Nasvi2EG010780	XP_006572731.1
TRgrp2_2768:	TPRE001090-PA	Nasvi2EG001217	XP_393736.3
TRgrp2_2787:	TPRE000793-PA	Nasvi2EG001157	XP_396967.3
TRgrp2_3366:	TPRE006614-PA	Nasvi2EG016047	NP_001229505.1
TRgrp2_3384:	TPRE000928-PA	Nasvi2EG001104	XP_396960.2
TRgrp2_3417:	TPRE002708-PA	Nasvi2EG013416	NP_001257742.1
TRgrp2_3433:	TPRE005249-PA	Nasvi2EG025152	XP_003251828.1
TRgrp2_3445:	TPRE008779-PA	Nasvi2EG020563	XP_392758.2
TRgrp2_3545:	TPRE004894-PA	Nasvi2EG011959	XP_623573.2
TRgrp2_3568:	TPRE005835-PA	Nasvi2EG005503	XP_395632.3
TRgrp2_3574:	TPRE005644-PA	Nasvi2EG007691	XP_006558684.1
TRgrp2_3575:	TPRE002011-PA	Nasvi2EG027304	XP_396044.4
TRgrp2_3592:	TPRE007536-PA	Nasvi2EG017695	XP_396491.1
TRgrp2_3604:	TPRE011628-PA	Nasvi2EG012572	XP_006569901.1
TRgrp2_3609:	TPRE002127-PA	Nasvi2EG028515	XP_006564196.1
TRgrp2_3628:	TPRE003327-PA	Nasvi2EG004262	XP_006567648.1
TRgrp2_3640:	TPRE009280-PA	Nasvi2EG006735	XP_006560932.1
TRgrp2_3644:	TPRE000940-PA	Nasvi2EG001210	XP_396550.2
TRgrp2_3645:	TPRE002576-PA	Nasvi2EG007458	XP_006570970.1
TRgrp2_3684:	TPRE010938-PA	Nasvi2EG012688	XP_392719.1
TRgrp2_3700:	TPRE000692-PA	Nasvi2EG001018	XP_003249826.2
TRgrp2_4294:	TPRE006687-PA	Nasvi2EG021423	XP_006567058.1
TRgrp2_4304:	TPRE007788-PA	Nasvi2EG021219	NP_001172008.1
TRgrp2_4315:	TPRE011904-PA	Nasvi2EG000130	XP_006565337.1
TRgrp2_4353:	TPRE002197-PA	Nasvi2EG026134	XP_006566024.1
TRgrp2_4376:	TPRE004902-PA	Nasvi2EG011967	XP_003250417.1
TRgrp2_4386:	TPRE006200-PA	Nasvi2EG016427	XP_006570173.1
TRgrp2_4424:	TPRE011828-PA	Nasvi2EG003877	XP_623919.1
TRgrp2_4457:	TPRE007648-PA	Nasvi2EG025557	XP_006566302.1
TRgrp2_4494:	TPRE008726-PA	Nasvi2EG000404	XP_396716.1
TRgrp2_4497:	TPRE001965-PA	Nasvi2EG012382	XP_396781.2
TRgrp2_4508:	TPRE000654-PA	Nasvi2EG009171	XP_006561006.1
TRgrp2_4527:	TPRE010628-PA	Nasvi2EG012045	XP_006565198.1
TRgrp2_4570:	TPRE008428-PA	Nasvi2EG003205	XP_394464.1
TRgrp2_4606:	TPRE004444-PA	Nasvi2EG003737	XP_623793.2
TRgrp2_4687:	TPRE001462-PA	Nasvi2EG004457	XP_393143.2
TRgrp2_4693:	TPRE001769-PA	Nasvi2EG012370	XP_394767.2
TRgrp2_4708:	TPRE005379-PA	Nasvi2EG022986	XP_006559624.1
TRgrp2_4719:	TPRE009870-PA	Nasvi2EG009568	XP_006565997.1
TRgrp2_4741:	TPRE003123-PA	Nasvi2EG015029	XP_624872.1
TRgrp2_4742:	TPRE012176-PA	Nasvi2EG007454	XP_006567370.1
TRgrp2_4748:	TPRE007907-PA	Nasvi2EG013369	XP_006565429.1
TRgrp2_4765:	TPRE010936-PA	Nasvi2EG005973	XP_395408.4
TRgrp2_4769:	TPRE011704-PA	Nasvi2EG003698	XP_624613.1
TRgrp2_4776:	TPRE005685-PA	Nasvi2EG028068	XP_623197.2
TRgrp2_4780:	TPRE002776-PA	Nasvi2EG014965	XP_006564760.1
TRgrp2_4799:	TPRE000800-PA	Nasvi2EG007942	XP_006564290.1
TRgrp2_4830:	TPRE010071-PA	Nasvi2EG012238	XP_006558916.1
TRgrp2_4856:	TPRE009578-PA	Nasvi2EG008164	XP_003249828.1
TRgrp2_4902:	TPRE002130-PA	Nasvi2EG029552	XP_624330.3
TRgrp2_4918:	TPRE007311-PA	Nasvi2EG008481	XP_396685.2
TRgrp2_4941:	TPRE007577-PA	Nasvi2EG033463	XP_397451.4
TRgrp2_4954:	TPRE002092-PA	Nasvi2EG009410	XP_623605.2
TRgrp2_4961:	TPRE010650-PA	Nasvi2EG018556	XP_006567879.1
TRgrp2_4988:	TPRE008373-PA	Nasvi2EG023068	XP_392371.3
TRgrp2_5087:	TPRE005468-PA	Nasvi2EG013684	XP_006566897.1
TRgrp2_5095:	TPRE006205-PA	Nasvi2EG016449	XP_006571685.1
TRgrp2_5336:	TPRE010050-PA	Nasvi2EG001390	XP_006566574.1
TRgrp2_5671:	TPRE003248-PA	Nasvi2EG014336	NP_001242963.1
TRgrp2_5708:	TPRE005799-PA	Nasvi2EG004370	XP_001120512.3
TRgrp2_5758:	TPRE002104-PA	Nasvi2EG032752	XP_001121333.2
TRgrp2_5767:	TPRE003512-PA	Nasvi2EG033217	XP_001121483.2
TRgrp2_5795:	TPRE000520-PA	Nasvi2EG009784	XP_001121922.1
TRgrp2_5818:	TPRE002268-PA	Nasvi2EG014280	XP_001122434.2
TRgrp2_5834:	TPRE008896-PA	Nasvi2EG033667	XP_001122788.1
TRgrp2_5889:	TPRE005706-PA	Nasvi2EG010695	XP_003250098.1
TRgrp2_5907:	TPRE007933-PA	Nasvi2EG015006	XP_003250657.2
TRgrp2_5911:	TPRE010798-PA	Nasvi2EG014451	XP_003250866.1
TRgrp2_5923:	TPRE005188-PA	Nasvi2EG021461	XP_003251210.1
TRgrp2_5943:	TPRE012235-PA	Nasvi2EG034612	XP_003251652.1
TRgrp2_5971:	TPRE000157-PA	Nasvi2EG010429	XP_006557953.1
TRgrp2_5976:	TPRE009037-PA	Nasvi2EG037168	XP_006558164.1
TRgrp2_6043:	TPRE009816-PA	Nasvi2EG004644	XP_006560186.1
TRgrp2_6119:	TPRE002297-PA	Nasvi2EG010873	XP_006562766.1
TRgrp2_6134:	TPRE007585-PA	Nasvi2EG007338	XP_006563312.1
TRgrp2_6142:	TPRE008068-PA	Nasvi2EG019651	XP_006563556.1
TRgrp2_6149:	TPRE001351-PA	Nasvi2EG012290	XP_006563756.1
TRgrp2_6151:	TPRE007128-PA	Nasvi2EG027504	XP_006563819.1
TRgrp2_6174:	TPRE013148-PA	Nasvi2EG018649	XP_006564561.1
TRgrp2_6187:	TPRE006673-PA	Nasvi2EG011564	XP_006565266.1
TRgrp2_6206:	TPRE010991-PA	Nasvi2EG002481	XP_006565864.1
TRgrp2_6208:	TPRE000051-PA	Nasvi2EG011280	XP_006566065.1
TRgrp2_6302:	TPRE006774-PA	Nasvi2EG009144	XP_006568852.1
TRgrp2_6308:	TPRE001780-PA	Nasvi2EG030736	XP_006569034.1
TRgrp2_6338:	TPRE003328-PA	Nasvi2EG013515	XP_006569994.1
TRgrp2_6346:	TPRE010836-PA	Nasvi2EG024502	XP_006570326.1
TRgrp2_6351:	TPRE006059-PA	Nasvi2EG000631	XP_006570686.1
TRgrp2_6387:	TPRE001800-PA	Nasvi2EG015634	XP_006571695.1
TRgrp2_6419:	TPRE012854-PA	Nasvi2EG028308	XP_006572362.1
TRgrp2_6458:	TPRE000898-PA	Nasvi2EG033969	XP_392262.3
TRgrp2_6471:	TPRE002141-PA	Nasvi2EG029070	XP_392518.1
TRgrp2_6478:	TPRE010510-PA	Nasvi2EG014475	XP_392613.2
TRgrp2_6488:	TPRE006739-PA	Nasvi2EG000133	XP_392692.2
TRgrp2_6507:	TPRE001246-PA	Nasvi2EG018590	XP_392968.2
TRgrp2_6525:	TPRE005597-PA	Nasvi2EG018863	XP_393223.1
TRgrp2_6534:	TPRE000530-PA	Nasvi2EG009807	XP_393347.3
TRgrp2_6555:	TPRE000121-PA	Nasvi2EG010532	XP_393686.2
TRgrp2_6565:	TPRE007036-PA	Nasvi2EG012447	XP_393890.1
TRgrp2_6601:	TPRE004392-PA	Nasvi2EG003657	XP_394452.4
TRgrp2_6614:	TPRE009079-PA	Nasvi2EG018999	XP_394669.2
TRgrp2_6617:	TPRE000173-PA	Nasvi2EG010473	XP_394680.3
TRgrp2_6641:	TPRE003195-PA	Nasvi2EG010158	XP_395023.4
TRgrp2_6649:	TPRE009955-PA	Nasvi2EG006434	XP_395200.2
TRgrp2_6662:	TPRE001286-PA	Nasvi2EG011038	XP_395342.4
TRgrp2_6663:	TPRE008510-PA	Nasvi2EG005962	XP_395370.1
TRgrp2_6669:	TPRE006945-PA	Nasvi2EG027456	XP_395475.2
TRgrp2_6673:	TPRE005775-PA	Nasvi2EG004383	XP_395543.4
TRgrp2_6723:	TPRE001751-PA	Nasvi2EG037355	XP_396388.4
TRgrp2_6750:	TPRE006506-PA	Nasvi2EG016122	XP_396976.2
TRgrp2_6766:	TPRE007394-PA	Nasvi2EG001357	XP_397353.2
TRgrp2_6811:	TPRE006725-PA	Nasvi2EG022497	XP_623602.3
TRgrp2_6831:	TPRE010255-PA	Nasvi2EG003961	XP_623822.2
TRgrp2_6851:	TPRE012298-PA	Nasvi2EG009137	XP_624077.3
TRgrp2_6854:	TPRE003750-PA	Nasvi2EG005658	XP_624112.1
TRgrp2_6872:	TPRE007714-PA	Nasvi2EG014908	XP_624325.2
TRgrp2_7328:	TPRE006790-PA	Nasvi2EG012187	XP_001120612.1
TRgrp2_7433:	TPRE005139-PA	Nasvi2EG012914	XP_006559625.1
TRgrp2_7463:	TPRE012544-PA	Nasvi2EG034326	XP_006562422.1
TRgrp2_7513:	TPRE000861-PA	Nasvi2EG005184	XP_006565903.1
TRgrp2_7546:	TPRE010604-PA	Nasvi2EG003897	XP_006569305.1
TRgrp2_7553:	TPRE009328-PA	Nasvi2EG016981	XP_006570066.1
TRgrp2_7565:	TPRE012405-PA	Nasvi2EG002297	XP_006570554.1
TRgrp2_7569:	TPRE008202-PA	Nasvi2EG019075	XP_006570731.1
TRgrp2_7606:	TPRE010254-PA	Nasvi2EG003950	XP_393528.3
TRgrp2_7659:	TPRE009810-PA	Nasvi2EG003734	XP_623853.1
TRgrp2_7679:	TPRE009364-PA	Nasvi2EG006612	XP_624688.3
TRgrp2_8172:	TPRE006584-PA	Nasvi2EG016004	XP_003249159.1
TRgrp2_8229:	TPRE003860-PA	Nasvi2EG021018	XP_006561963.1
TRgrp2_8261:	TPRE003185-PA	Nasvi2EG016538	XP_006566814.1
TRgrp2_8280:	TPRE008939-PA	Nasvi2EG004781	XP_006569903.1

## Sheet: TPRE fast, Not Gblocked
group_name	TPRE	NAVI	APME
TRgrp2_145:	TPRE006963-PA	Nasvi2EG010703	XP_006562580.1
TRgrp2_182:	TPRE001188-PA	Nasvi2EG012582	XP_006560310.1
TRgrp2_265:	TPRE008336-PA	Nasvi2EG006184	XP_006557976.1
TRgrp2_335:	TPRE000638-PA	Nasvi2EG001075	XP_006568356.1
TRgrp2_383:	TPRE011593-PA	Nasvi2EG002529	XP_006569987.1
TRgrp2_428:	TPRE005176-PA	Nasvi2EG000067	NP_001265258.1
TRgrp2_431:	TPRE002116-PA	Nasvi2EG014540	XP_006568440.1
TRgrp2_437:	TPRE004951-PA	Nasvi2EG004196	XP_006568943.1
TRgrp2_489:	TPRE005804-PA	Nasvi2EG004375	XP_006561243.1
TRgrp2_494:	TPRE003356-PA	Nasvi2EG014438	XP_006559241.1
TRgrp2_576:	TPRE006618-PA	Nasvi2EG016312	XP_006568335.1
TRgrp2_578:	TPRE007443-PA	Nasvi2EG001870	NP_001011602.1
TRgrp2_581:	TPRE002026-PA	Nasvi2EG009416	XP_006569189.1
TRgrp2_584:	TPRE006786-PA	Nasvi2EG012190	XP_006562020.1
TRgrp2_822:	TPRE001739-PA	Nasvi2EG001081	XP_394073.2
TRgrp2_825:	TPRE008309-PA	Nasvi2EG003445	NP_001011565.1
TRgrp2_834:	TPRE008243-PA	Nasvi2EG008333	XP_001121550.2
TRgrp2_984:	TPRE006080-PA	Nasvi2EG000594	XP_006560863.1
TRgrp2_991:	TPRE001720-PA	Nasvi2EG000982	NP_001201833.1
TRgrp2_993:	TPRE002783-PA	Nasvi2EG014948	XP_006570153.1
TRgrp2_994:	TPRE007645-PA	Nasvi2EG017474	XP_394430.5
TRgrp2_996:	TPRE007516-PA	Nasvi2EG017531	XP_006570999.1
TRgrp2_1000:	TPRE003870-PA	Nasvi2EG021010	XP_006568207.1
TRgrp2_1004:	TPRE002579-PA	Nasvi2EG007465	XP_006564206.1
TRgrp2_1010:	TPRE007148-PA	Nasvi2EG003481	XP_006571196.1
TRgrp2_1218:	TPRE010366-PA	Nasvi2EG016410	XP_006560743.1
TRgrp2_1219:	TPRE001490-PA	Nasvi2EG004476	XP_393553.3
TRgrp2_1228:	TPRE008016-PA	Nasvi2EG022227	XP_006558586.1
TRgrp2_1231:	TPRE004714-PA	Nasvi2EG006030	XP_006567992.1
TRgrp2_1232:	TPRE003497-PA	Nasvi2EG012487	XP_006559914.1
TRgrp2_1236:	TPRE003020-PA	Nasvi2EG008360	XP_006568824.1
TRgrp2_1239:	TPRE004673-PA	Nasvi2EG003580	XP_006567442.1
TRgrp2_1244:	TPRE009751-PA	Nasvi2EG008053	XP_397056.2
TRgrp2_1249:	TPRE010322-PA	Nasvi2EG008626	XP_392119.2
TRgrp2_1250:	TPRE005724-PA	Nasvi2EG037181	XP_006562513.1
TRgrp2_1252:	TPRE002784-PA	Nasvi2EG014950	XP_006570154.1
TRgrp2_1258:	TPRE004037-PA	Nasvi2EG001598	XP_001121939.3
TRgrp2_1261:	TPRE001218-PA	Nasvi2EG002698	XP_006559608.1
TRgrp2_1537:	TPRE009877-PA	Nasvi2EG009587	XP_006568930.1
TRgrp2_1539:	TPRE001172-PA	Nasvi2EG006383	XP_391978.2
TRgrp2_1545:	TPRE006562-PA	Nasvi2EG031431	XP_391932.4
TRgrp2_1548:	TPRE001726-PA	Nasvi2EG007751	XP_397181.1
TRgrp2_1549:	TPRE008165-PA	Nasvi2EG016489	XP_396968.3
TRgrp2_1556:	TPRE009852-PA	Nasvi2EG000329	XP_397283.1
TRgrp2_1565:	TPRE007591-PA	Nasvi2EG007366	XP_001123248.2
TRgrp2_1572:	TPRE009535-PA	Nasvi2EG006942	XP_395083.4
TRgrp2_1577:	TPRE008583-PA	Nasvi2EG014089	XP_006563988.1
TRgrp2_1589:	TPRE011024-PA	Nasvi2EG000436	XP_397449.2
TRgrp2_1592:	TPRE006595-PA	Nasvi2EG016016	XP_006559446.1
TRgrp2_1595:	TPRE005779-PA	Nasvi2EG004379	XP_394362.2
TRgrp2_1599:	TPRE010177-PA	Nasvi2EG012990	XP_396852.2
TRgrp2_1605:	TPRE006672-PA	Nasvi2EG011566	XP_006565265.1
TRgrp2_1608:	TPRE004348-PA	Nasvi2EG019945	XP_624760.2
TRgrp2_1612:	TPRE010416-PA	Nasvi2EG000451	NP_001265260.1
TRgrp2_1613:	TPRE009339-PA	Nasvi2EG006551	XP_006562388.1
TRgrp2_1616:	TPRE009031-PA	Nasvi2EG017168	XP_396371.4
TRgrp2_1622:	TPRE002438-PA	Nasvi2EG011406	XP_006558289.1
TRgrp2_1632:	TPRE005502-PA	Nasvi2EG007944	XP_006562638.1
TRgrp2_1633:	TPRE003112-PA	Nasvi2EG015021	XP_006567372.1
TRgrp2_1642:	TPRE003161-PA	Nasvi2EG008303	XP_006558910.1
TRgrp2_1972:	TPRE002644-PA	Nasvi2EG021278	XP_006569925.1
TRgrp2_1976:	TPRE003148-PA	Nasvi2EG007261	XP_624183.1
TRgrp2_1988:	TPRE012257-PA	Nasvi2EG013740	XP_624060.3
TRgrp2_1994:	TPRE004979-PA	Nasvi2EG010922	XP_006560680.1
TRgrp2_2002:	TPRE006776-PA	Nasvi2EG009138	XP_006572049.1
TRgrp2_2004:	TPRE009476-PA	Nasvi2EG009753	XP_006565366.1
TRgrp2_2009:	TPRE003032-PA	Nasvi2EG008904	XP_006565528.1
TRgrp2_2013:	TPRE002111-PA	Nasvi2EG018290	XP_006569141.1
TRgrp2_2019:	TPRE002740-PA	Nasvi2EG001993	XP_006560229.1
TRgrp2_2025:	TPRE010761-PA	Nasvi2EG003270	XP_003250919.1
TRgrp2_2035:	TPRE011076-PA	Nasvi2EG000559	XP_624095.2
TRgrp2_2036:	TPRE011817-PA	Nasvi2EG003870	XP_396101.4
TRgrp2_2039:	TPRE009629-PA	Nasvi2EG023076	XP_006567740.1
TRgrp2_2044:	TPRE005102-PA	Nasvi2EG009527	XP_006572094.1
TRgrp2_2052:	TPRE000891-PA	Nasvi2EG000863	XP_006560008.1
TRgrp2_2057:	TPRE002508-PA	Nasvi2EG007578	XP_006566281.1
TRgrp2_2058:	TPRE010709-PA	Nasvi2EG003314	XP_006562131.1
TRgrp2_2059:	TPRE003532-PA	Nasvi2EG009115	XP_395017.2
TRgrp2_2063:	TPRE006142-PA	Nasvi2EG000211	XP_395221.4
TRgrp2_2070:	TPRE008008-PA	Nasvi2EG002034	XP_392256.2
TRgrp2_2074:	TPRE007167-PA	Nasvi2EG003454	XP_006572273.1
TRgrp2_2075:	TPRE009602-PA	Nasvi2EG017592	XP_003249914.1
TRgrp2_2080:	TPRE007564-PA	Nasvi2EG007497	XP_623500.2
TRgrp2_2081:	TPRE012041-PA	Nasvi2EG003228	XP_396481.2
TRgrp2_2100:	TPRE000604-PA	Nasvi2EG011761	XP_006565061.1
TRgrp2_2579:	TPRE005283-PA	Nasvi2EG030442	XP_006562529.1
TRgrp2_2586:	TPRE009903-PA	Nasvi2EG027361	XP_001120973.1
TRgrp2_2589:	TPRE004698-PA	Nasvi2EG006001	XP_006557287.1
TRgrp2_2591:	TPRE008738-PA	Nasvi2EG000452	XP_394701.3
TRgrp2_2593:	TPRE005741-PA	Nasvi2EG012560	XP_003251208.1
TRgrp2_2598:	TPRE002144-PA	Nasvi2EG010218	XP_392315.1
TRgrp2_2602:	TPRE006861-PA	Nasvi2EG012119	XP_006564291.1
TRgrp2_2608:	TPRE004800-PA	Nasvi2EG003048	XP_006562257.1
TRgrp2_2613:	TPRE003952-PA	Nasvi2EG008841	XP_003250560.1
TRgrp2_2627:	TPRE008436-PA	Nasvi2EG014805	XP_006561367.1
TRgrp2_2634:	TPRE009755-PA	Nasvi2EG002862	XP_006570961.1
TRgrp2_2643:	TPRE010937-PA	Nasvi2EG012689	XP_006560674.1
TRgrp2_2656:	TPRE005217-PA	Nasvi2EG013042	NP_001035354.1
TRgrp2_2665:	TPRE009135-PA	Nasvi2EG000705	XP_395147.3
TRgrp2_2670:	TPRE003925-PA	Nasvi2EG015039	XP_393437.2
TRgrp2_2674:	TPRE003308-PA	Nasvi2EG009681	XP_006570921.1
TRgrp2_2678:	TPRE007368-PA	Nasvi2EG007093	XP_006569590.1
TRgrp2_2684:	TPRE006291-PA	Nasvi2EG006146	XP_395048.4
TRgrp2_2688:	TPRE006090-PA	Nasvi2EG000598	XP_006565233.1
TRgrp2_2690:	TPRE000734-PA	Nasvi2EG005126	XP_006564448.1
TRgrp2_2691:	TPRE009558-PA	Nasvi2EG008187	XP_006559789.1
TRgrp2_2695:	TPRE000636-PA	Nasvi2EG001074	XP_395011.2
TRgrp2_2696:	TPRE008962-PA	Nasvi2EG004910	XP_394711.4
TRgrp2_2700:	TPRE004059-PA	Nasvi2EG001647	XP_393612.2
TRgrp2_2703:	TPRE007222-PA	Nasvi2EG020279	XP_006570328.1
TRgrp2_2706:	TPRE003010-PA	Nasvi2EG010307	XP_006568826.1
TRgrp2_2709:	TPRE002448-PA	Nasvi2EG011412	XP_396503.4
TRgrp2_2710:	TPRE000028-PA	Nasvi2EG011302	XP_006569449.1
TRgrp2_2714:	TPRE005531-PA	Nasvi2EG011910	XP_006568368.1
TRgrp2_2715:	TPRE008459-PA	Nasvi2EG028410	XP_392837.4
TRgrp2_2716:	TPRE009646-PA	Nasvi2EG003412	XP_006560045.1
TRgrp2_2720:	TPRE012717-PA	Nasvi2EG015485	XP_006557330.1
TRgrp2_2721:	TPRE002378-PA	Nasvi2EG010956	XP_006566003.1
TRgrp2_2730:	TPRE005694-PA	Nasvi2EG012054	XP_393788.4
TRgrp2_2734:	TPRE001550-PA	Nasvi2EG012271	XP_006561439.1
TRgrp2_2738:	TPRE008693-PA	Nasvi2EG002976	XP_395525.3
TRgrp2_2739:	TPRE007183-PA	Nasvi2EG002990	XP_006564287.1
TRgrp2_2747:	TPRE003444-PA	Nasvi2EG004321	XP_006558946.1
TRgrp2_2750:	TPRE001961-PA	Nasvi2EG012394	XP_396871.4
TRgrp2_2756:	TPRE002235-PA	Nasvi2EG010780	XP_006572731.1
TRgrp2_2771:	TPRE011452-PA	Nasvi2EG003771	XP_006563941.1
TRgrp2_2773:	TPRE001371-PA	Nasvi2EG011177	XP_392382.4
TRgrp2_2778:	TPRE010823-PA	Nasvi2EG007447	XP_006567285.1
TRgrp2_2782:	TPRE012271-PA	Nasvi2EG007156	XP_395264.3
TRgrp2_2785:	TPRE005089-PA	Nasvi2EG009548	XP_396642.2
TRgrp2_2789:	TPRE007233-PA	Nasvi2EG032626	XP_006563796.1
TRgrp2_2791:	TPRE005541-PA	Nasvi2EG007683	XP_006562082.1
TRgrp2_3335:	TPRE007174-PA	Nasvi2EG013224	XP_003251567.2
TRgrp2_3348:	TPRE002054-PA	Nasvi2EG009475	XP_006568985.1
TRgrp2_3349:	TPRE002058-PA	Nasvi2EG009477	XP_003251293.1
TRgrp2_3357:	TPRE012923-PA	Nasvi2EG013825	XP_006568437.1
TRgrp2_3368:	TPRE008604-PA	Nasvi2EG011682	XP_001120250.1
TRgrp2_3369:	TPRE007124-PA	Nasvi2EG003522	XP_396142.4
TRgrp2_3370:	TPRE000662-PA	Nasvi2EG001047	XP_006570530.1
TRgrp2_3372:	TPRE005527-PA	Nasvi2EG011915	XP_006562044.1
TRgrp2_3373:	TPRE000778-PA	Nasvi2EG000947	XP_396208.4
TRgrp2_3383:	TPRE005640-PA	Nasvi2EG013647	XP_393035.1
TRgrp2_3389:	TPRE005442-PA	Nasvi2EG001119	XP_006569625.1
TRgrp2_3394:	TPRE001746-PA	Nasvi2EG013763	XP_394733.2
TRgrp2_3398:	TPRE006083-PA	Nasvi2EG000596	XP_393677.2
TRgrp2_3403:	TPRE007652-PA	Nasvi2EG030600	XP_393006.1
TRgrp2_3405:	TPRE012093-PA	Nasvi2EG002749	XP_003252039.1
TRgrp2_3413:	TPRE003540-PA	Nasvi2EG009079	XP_006562444.1
TRgrp2_3431:	TPRE012709-PA	Nasvi2EG034078	XP_397061.1
TRgrp2_3436:	TPRE000221-PA	Nasvi2EG002376	XP_003250365.1
TRgrp2_3442:	TPRE008826-PA	Nasvi2EG004578	XP_396511.3
TRgrp2_3452:	TPRE007115-PA	Nasvi2EG002957	XP_006564268.1
TRgrp2_3463:	TPRE008572-PA	Nasvi2EG014075	XP_396054.1
TRgrp2_3471:	TPRE009753-PA	Nasvi2EG008056	XP_395427.3
TRgrp2_3474:	TPRE011675-PA	Nasvi2EG003978	XP_624950.1
TRgrp2_3476:	TPRE007505-PA	Nasvi2EG007538	XP_003251758.1
TRgrp2_3478:	TPRE000999-PA	Nasvi2EG022240	XP_003251623.1
TRgrp2_3486:	TPRE004222-PA	Nasvi2EG006874	XP_392161.2
TRgrp2_3488:	TPRE002200-PA	Nasvi2EG017124	XP_006561795.1
TRgrp2_3490:	TPRE006602-PA	Nasvi2EG016028	XP_624161.1
TRgrp2_3492:	TPRE001974-PA	Nasvi2EG037341	XP_006559095.1
TRgrp2_3493:	TPRE006504-PA	Nasvi2EG016118	XP_006564356.1
TRgrp2_3494:	TPRE004661-PA	Nasvi2EG003554	XP_394533.4
TRgrp2_3505:	TPRE009204-PA	Nasvi2EG020174	XP_394419.2
TRgrp2_3518:	TPRE010541-PA	Nasvi2EG020757	XP_395013.3
TRgrp2_3520:	TPRE012546-PA	Nasvi2EG018995	XP_006565226.1
TRgrp2_3521:	TPRE005756-PA	Nasvi2EG013554	XP_006560650.1
TRgrp2_3523:	TPRE004605-PA	Nasvi2EG003332	XP_006559375.1
TRgrp2_3544:	TPRE002596-PA	Nasvi2EG002571	XP_006571226.1
TRgrp2_3550:	TPRE007944-PA	Nasvi2EG006997	XP_001122159.1
TRgrp2_3552:	TPRE000626-PA	Nasvi2EG004971	XP_396426.4
TRgrp2_3558:	TPRE011653-PA	Nasvi2EG003956	XP_624889.3
TRgrp2_3561:	TPRE007215-PA	Nasvi2EG020287	XP_006570295.1
TRgrp2_3564:	TPRE006272-PA	Nasvi2EG008865	XP_391996.4
TRgrp2_3576:	TPRE004344-PA	Nasvi2EG019957	XP_623991.1
TRgrp2_3580:	TPRE002246-PA	Nasvi2EG010750	XP_006564109.1
TRgrp2_3583:	TPRE003581-PA	Nasvi2EG012341	XP_392996.1
TRgrp2_3586:	TPRE003538-PA	Nasvi2EG009077	XP_006570020.1
TRgrp2_3590:	TPRE010621-PA	Nasvi2EG012761	NP_001139207.1
TRgrp2_3593:	TPRE010020-PA	Nasvi2EG002007	XP_003251765.1
TRgrp2_3596:	TPRE001848-PA	Nasvi2EG013933	XP_003249463.1
TRgrp2_3614:	TPRE005652-PA	Nasvi2EG007686	XP_003249666.1
TRgrp2_3617:	TPRE007381-PA	Nasvi2EG001341	XP_395151.3
TRgrp2_3622:	TPRE003594-PA	Nasvi2EG011076	NP_001011571.1
TRgrp2_3624:	TPRE007064-PA	Nasvi2EG003140	XP_006567374.1
TRgrp2_3625:	TPRE008655-PA	Nasvi2EG013112	XP_001121602.2
TRgrp2_3633:	TPRE005041-PA	Nasvi2EG004345	NP_001229387.1
TRgrp2_3634:	TPRE007631-PA	Nasvi2EG007411	XP_006571393.1
TRgrp2_3636:	TPRE008498-PA	Nasvi2EG005950	XP_006559272.1
TRgrp2_3642:	TPRE010884-PA	Nasvi2EG005296	NP_001073028.1
TRgrp2_3647:	TPRE006950-PA	Nasvi2EG012007	XP_006558818.1
TRgrp2_3651:	TPRE004659-PA	Nasvi2EG011153	XP_003250432.1
TRgrp2_3655:	TPRE012057-PA	Nasvi2EG005978	XP_395760.4
TRgrp2_3659:	TPRE001294-PA	Nasvi2EG011031	XP_006558780.1
TRgrp2_3665:	TPRE000875-PA	Nasvi2EG007781	XP_006571897.1
TRgrp2_3667:	TPRE001976-PA	Nasvi2EG018157	XP_006560660.1
TRgrp2_3670:	TPRE006372-PA	Nasvi2EG008940	XP_006563003.1
TRgrp2_3676:	TPRE000656-PA	Nasvi2EG001060	XP_006572167.1
TRgrp2_3680:	TPRE005599-PA	Nasvi2EG000992	XP_006572364.1
TRgrp2_3688:	TPRE004085-PA	Nasvi2EG006459	XP_006569900.1
TRgrp2_3696:	TPRE004773-PA	Nasvi2EG003004	XP_006564275.1
TRgrp2_3698:	TPRE003974-PA	Nasvi2EG008882	XP_006561554.1
TRgrp2_3702:	TPRE010059-PA	Nasvi2EG001377	XP_001121584.1
TRgrp2_3703:	TPRE005556-PA	Nasvi2EG007992	XP_003251195.1
TRgrp2_3706:	TPRE011781-PA	Nasvi2EG009995	XP_625170.3
TRgrp2_3710:	TPRE010550-PA	Nasvi2EG021384	XP_395757.3
TRgrp2_3711:	TPRE010107-PA	Nasvi2EG010238	XP_003251754.1
TRgrp2_3713:	TPRE001973-PA	Nasvi2EG026473	XP_624901.2
TRgrp2_3716:	TPRE003485-PA	Nasvi2EG004297	XP_001121453.1
TRgrp2_3718:	TPRE009904-PA	Nasvi2EG009652	XP_396423.3
TRgrp2_3724:	TPRE007629-PA	Nasvi2EG007405	XP_001119966.1
TRgrp2_3725:	TPRE004153-PA	Nasvi2EG001491	XP_395213.4
TRgrp2_3727:	TPRE006346-PA	Nasvi2EG011465	XP_006565014.1
TRgrp2_3728:	TPRE002888-PA	Nasvi2EG008875	XP_006563791.1
TRgrp2_3734:	TPRE008421-PA	Nasvi2EG012326	XP_001122057.2
TRgrp2_3738:	TPRE006011-PA	Nasvi2EG013661	XP_006572026.1
TRgrp2_3741:	TPRE009762-PA	Nasvi2EG008046	XP_006569325.1
TRgrp2_3743:	TPRE002632-PA	Nasvi2EG004037	XP_006560539.1
TRgrp2_3773:	TPRE011742-PA	Nasvi2EG011397	XP_006569447.1
TRgrp2_4295:	TPRE007517-PA	Nasvi2EG017534	XP_393281.2
TRgrp2_4304:	TPRE007788-PA	Nasvi2EG021219	NP_001172008.1
TRgrp2_4305:	TPRE009458-PA	Nasvi2EG002552	XP_006566529.1
TRgrp2_4312:	TPRE007982-PA	Nasvi2EG006990	XP_006572349.1
TRgrp2_4318:	TPRE008671-PA	Nasvi2EG013124	XP_395303.4
TRgrp2_4322:	TPRE005530-PA	Nasvi2EG011913	XP_003250450.1
TRgrp2_4323:	TPRE009378-PA	Nasvi2EG006627	XP_006566136.1
TRgrp2_4324:	TPRE002734-PA	Nasvi2EG022233	XP_006570931.1
TRgrp2_4333:	TPRE000906-PA	Nasvi2EG000927	XP_391991.1
TRgrp2_4338:	TPRE001735-PA	Nasvi2EG024345b	XP_006563787.1
TRgrp2_4339:	TPRE001730-PA	Nasvi2EG001084	XP_006568631.1
TRgrp2_4346:	TPRE004669-PA	Nasvi2EG006118	XP_393702.4
TRgrp2_4354:	TPRE002188-PA	Nasvi2EG031936	XP_393885.1
TRgrp2_4358:	TPRE011956-PA	Nasvi2EG000721	XP_006559732.1
TRgrp2_4359:	TPRE002397-PA	Nasvi2EG009052	XP_624520.1
TRgrp2_4362:	TPRE010129-PA	Nasvi2EG005584	XP_001121126.2
TRgrp2_4377:	TPRE008879-PA	Nasvi2EG012234	XP_003251385.1
TRgrp2_4380:	TPRE003398-PA	Nasvi2EG012043	XP_001122695.1
TRgrp2_4390:	TPRE005093-PA	Nasvi2EG009545	XP_006557736.1
TRgrp2_4398:	TPRE001343-PA	Nasvi2EG003546	XP_393357.1
TRgrp2_4400:	TPRE001391-PA	Nasvi2EG013183	XP_006561658.1
TRgrp2_4414:	TPRE003778-PA	Nasvi2EG014097	XP_392993.2
TRgrp2_4418:	TPRE007170-PA	Nasvi2EG003450	XP_624819.1
TRgrp2_4419:	TPRE004280-PA	Nasvi2EG019899	XP_624144.2
TRgrp2_4421:	TPRE010267-PA	Nasvi2EG037015	XP_003250057.1
TRgrp2_4427:	TPRE009802-PA	Nasvi2EG003725	XP_006562870.1
TRgrp2_4428:	TPRE009518-PA	Nasvi2EG003686	XP_001120499.3
TRgrp2_4432:	TPRE011604-PA	Nasvi2EG003933	XP_623808.1
TRgrp2_4439:	TPRE010370-PA	Nasvi2EG008806	XP_006568814.1
TRgrp2_4440:	TPRE009664-PA	Nasvi2EG003381	XP_006561386.1
TRgrp2_4447:	TPRE011996-PA	Nasvi2EG025132	XP_003251891.2
TRgrp2_4449:	TPRE004938-PA	Nasvi2EG004089	XP_006565996.1
TRgrp2_4452:	TPRE011691-PA	Nasvi2EG002768	XP_624351.2
TRgrp2_4453:	TPRE009536-PA	Nasvi2EG006946	XP_006568067.1
TRgrp2_4457:	TPRE007648-PA	Nasvi2EG025557	XP_006566302.1
TRgrp2_4470:	TPRE011979-PA	Nasvi2EG037351	XP_392912.1
TRgrp2_4471:	TPRE000950-PA	Nasvi2EG002237	XP_395256.3
TRgrp2_4482:	TPRE002953-PA	Nasvi2EG008594	XP_006559494.1
TRgrp2_4485:	TPRE007168-PA	Nasvi2EG003452	XP_394722.4
TRgrp2_4487:	TPRE001721-PA	Nasvi2EG007922	XP_006566824.1
TRgrp2_4490:	TPRE004855-PA	Nasvi2EG000361	XP_006560770.1
TRgrp2_4491:	TPRE006104-PA	Nasvi2EG000202	XP_395807.2
TRgrp2_4496:	TPRE010419-PA	Nasvi2EG000417	XP_392783.4
TRgrp2_4499:	TPRE004429-PA	Nasvi2EG003621	XP_006558043.1
TRgrp2_4500:	TPRE011827-PA	Nasvi2EG003875	XP_006568538.1
TRgrp2_4505:	TPRE005131-PA	Nasvi2EG012904	XP_001121679.2
TRgrp2_4511:	TPRE004522-PA	Nasvi2EG015573	XP_001121067.2
TRgrp2_4513:	TPRE001898-PA	Nasvi2EG013344	XP_006564475.1
TRgrp2_4517:	TPRE002722-PA	Nasvi2EG013433	XP_623061.2
TRgrp2_4520:	TPRE002149-PA	Nasvi2EG010193	XP_393288.2
TRgrp2_4525:	TPRE010117-PA	Nasvi2EG010250	XP_006562717.1
TRgrp2_4526:	TPRE006827-PA	Nasvi2EG012071	XP_006563361.1
TRgrp2_4529:	TPRE002575-PA	Nasvi2EG007456	XP_006570971.1
TRgrp2_4534:	TPRE008224-PA	Nasvi2EG007252	XP_396270.4
TRgrp2_4537:	TPRE005015-PA	Nasvi2EG014598	XP_624179.3
TRgrp2_4539:	TPRE003114-PA	Nasvi2EG015020	XP_001120012.2
TRgrp2_4541:	TPRE007496-PA	Nasvi2EG010390	XP_001123287.3
TRgrp2_4542:	TPRE002466-PA	Nasvi2EG010374	XP_623954.1
TRgrp2_4547:	TPRE004808-PA	Nasvi2EG006137	XP_393654.4
TRgrp2_4554:	TPRE000298-PA	Nasvi2EG002836	XP_624702.2
TRgrp2_4566:	TPRE000616-PA	Nasvi2EG004995	XP_393743.4
TRgrp2_4568:	TPRE003307-PA	Nasvi2EG013988	XP_396235.4
TRgrp2_4571:	TPRE000186-PA	Nasvi2EG010482	XP_006567209.1
TRgrp2_4574:	TPRE002605-PA	Nasvi2EG002590	XP_006563187.1
TRgrp2_4586:	TPRE006705-PA	Nasvi2EG011512	NP_001229451.1
TRgrp2_4588:	TPRE004911-PA	Nasvi2EG004154	XP_006568785.1
TRgrp2_4602:	TPRE001494-PA	Nasvi2EG004462	XP_396803.2
TRgrp2_4615:	TPRE012299-PA	Nasvi2EG009136	XP_396630.2
TRgrp2_4617:	TPRE000256-PA	Nasvi2EG002788	XP_003249693.1
TRgrp2_4622:	TPRE002738-PA	Nasvi2EG001989	XP_623859.3
TRgrp2_4627:	TPRE000291-PA	Nasvi2EG002829	XP_392932.3
TRgrp2_4629:	TPRE008337-PA	Nasvi2EG006183	XP_003249190.2
TRgrp2_4631:	TPRE006154-PA	Nasvi2EG000236	XP_006567646.1
TRgrp2_4643:	TPRE012896-PA	Nasvi2EG028413	XP_396842.4
TRgrp2_4661:	TPRE010303-PA	Nasvi2EG012596	XP_396392.4
TRgrp2_4670:	TPRE004079-PA	Nasvi2EG001688	XP_625224.3
TRgrp2_4674:	TPRE005277-PA	Nasvi2EG009006	XP_006566292.1
TRgrp2_4677:	TPRE005260-PA	Nasvi2EG033203	XP_396028.4
TRgrp2_4683:	TPRE007279-PA	Nasvi2EG007198	XP_006557538.1
TRgrp2_4690:	TPRE004494-PA	Nasvi2EG011750	XP_393414.4
TRgrp2_4691:	TPRE004507-PA	Nasvi2EG015528	XP_623751.1
TRgrp2_4697:	TPRE007460-PA	Nasvi2EG001913	XP_006567650.1
TRgrp2_4699:	TPRE001779-PA	Nasvi2EG012355	XP_006564482.1
TRgrp2_4700:	TPRE001778-PA	Nasvi2EG012356	XP_006564481.1
TRgrp2_4701:	TPRE004056-PA	Nasvi2EG036969	XP_003251065.2
TRgrp2_4705:	TPRE004092-PA	Nasvi2EG006426	XP_001119998.1
TRgrp2_4706:	TPRE009355-PA	Nasvi2EG006589	XP_006562412.1
TRgrp2_4709:	TPRE007724-PA	Nasvi2EG019875	XP_396830.4
TRgrp2_4714:	TPRE000748-PA	Nasvi2EG005100	XP_006564755.1
TRgrp2_4721:	TPRE012215-PA	Nasvi2EG000881	XP_006565992.1
TRgrp2_4724:	TPRE002580-PA	Nasvi2EG007466	XP_006564135.1
TRgrp2_4725:	TPRE007086-PA	Nasvi2EG013229	XP_393448.1
TRgrp2_4733:	TPRE005781-PA	Nasvi2EG004351	XP_006565991.1
TRgrp2_4734:	TPRE000866-PA	Nasvi2EG005193	XP_006565990.1
TRgrp2_4739:	TPRE007644-PA	Nasvi2EG027819	XP_006561558.1
TRgrp2_4743:	TPRE006245-PA	Nasvi2EG008446	XP_001122210.1
TRgrp2_4746:	TPRE000452-PA	Nasvi2EG011400	XP_394516.2
TRgrp2_4751:	TPRE011684-PA	Nasvi2EG002780	NP_001229926.1
TRgrp2_4761:	TPRE012595-PA	Nasvi2EG017876	NP_001011567.1
TRgrp2_4766:	TPRE004962-PA	Nasvi2EG024990	XP_006557527.1
TRgrp2_4768:	TPRE011586-PA	Nasvi2EG006898	XP_006569989.1
TRgrp2_4771:	TPRE009783-PA	Nasvi2EG003704	XP_624879.1
TRgrp2_4777:	TPRE012705-PA	Nasvi2EG014144	XP_392498.1
TRgrp2_4783:	TPRE005202-PA	Nasvi2EG001363	NP_001265265.1
TRgrp2_4790:	TPRE009790-PA	Nasvi2EG003711	XP_006562883.1
TRgrp2_4794:	TPRE002267-PA	Nasvi2EG014282	XP_395471.3
TRgrp2_4806:	TPRE004568-PA	Nasvi2EG016864	XP_397433.4
TRgrp2_4807:	TPRE001526-PA	Nasvi2EG010846	XP_392635.4
TRgrp2_4808:	TPRE010043-PA	Nasvi2EG001402	XP_006570896.1
TRgrp2_4813:	TPRE004398-PA	Nasvi2EG003664	XP_003249307.1
TRgrp2_4820:	TPRE006954-PA	Nasvi2EG010717	XP_003250452.1
TRgrp2_4826:	TPRE005451-PA	Nasvi2EG000842	XP_003251344.1
TRgrp2_4831:	TPRE002359-PA	Nasvi2EG010913	XP_624906.1
TRgrp2_4835:	TPRE000970-PA	Nasvi2EG019647	XP_001121155.2
TRgrp2_4836:	TPRE007288-PA	Nasvi2EG011487	XP_006557632.1
TRgrp2_4843:	TPRE004130-PA	Nasvi2EG001461	XP_623658.1
TRgrp2_4848:	TPRE001690-PA	Nasvi2EG000967	XP_006568607.1
TRgrp2_4854:	TPRE007202-PA	Nasvi2EG013022	XP_006564286.1
TRgrp2_4858:	TPRE004919-PA	Nasvi2EG004129	XP_392239.3
TRgrp2_4859:	TPRE000938-PA	Nasvi2EG000878	XP_006565937.1
TRgrp2_4860:	TPRE000846-PA	Nasvi2EG005169	XP_623764.2
TRgrp2_4863:	TPRE009842-PA	Nasvi2EG000296	XP_001122102.2
TRgrp2_4864:	TPRE010887-PA	Nasvi2EG005293	XP_006569773.1
TRgrp2_4879:	TPRE007807-PA	Nasvi2EG007274	XP_006572068.1
TRgrp2_4880:	TPRE001770-PA	Nasvi2EG012369	XP_394768.2
TRgrp2_4889:	TPRE009811-PA	Nasvi2EG003736	XP_623825.2
TRgrp2_4890:	TPRE000382-PA	Nasvi2EG006980	XP_623265.1
TRgrp2_4892:	TPRE006669-PA	Nasvi2EG011573	NP_001229455.1
TRgrp2_4896:	TPRE006577-PA	Nasvi2EG029533	XP_006559273.1
TRgrp2_4900:	TPRE004400-PA	Nasvi2EG003667	XP_006558514.1
TRgrp2_4903:	TPRE010589-PA	Nasvi2EG003925	XP_006563026.1
TRgrp2_4905:	TPRE001299-PA	Nasvi2EG011036	XP_006558821.1
TRgrp2_4907:	TPRE007160-PA	Nasvi2EG003461	XP_001120452.2
TRgrp2_4910:	TPRE000472-PA	Nasvi2EG010580	XP_624866.3
TRgrp2_4914:	TPRE002778-PA	Nasvi2EG014963	XP_397552.4
TRgrp2_4923:	TPRE011657-PA	Nasvi2EG003951	XP_624251.3
TRgrp2_4927:	TPRE007951-PA	Nasvi2EG007003	XP_624335.1
TRgrp2_4932:	TPRE007358-PA	Nasvi2EG010278	XP_393779.1
TRgrp2_4934:	TPRE007737-PA	Nasvi2EG018104	XP_006557849.1
TRgrp2_4937:	TPRE007080-PA	Nasvi2EG002569	XP_624475.1
TRgrp2_4943:	TPRE009780-PA	Nasvi2EG000039	XP_006567771.1
TRgrp2_4947:	TPRE006752-PA	Nasvi2EG004704	XP_394975.5
TRgrp2_4953:	TPRE005206-PA	Nasvi2EG017097	XP_003250951.1
TRgrp2_4957:	TPRE003484-PA	Nasvi2EG004301	XP_006561251.1
TRgrp2_4960:	TPRE010014-PA	Nasvi2EG036959	XP_001122067.2
TRgrp2_4966:	TPRE006411-PA	Nasvi2EG020613	XP_006557984.1
TRgrp2_4969:	TPRE006956-PA	Nasvi2EG010713	XP_391962.1
TRgrp2_4970:	TPRE003747-PA	Nasvi2EG005663	XP_392087.3
TRgrp2_4974:	TPRE007573-PA	Nasvi2EG007477	XP_001121762.2
TRgrp2_4975:	TPRE011577-PA	Nasvi2EG037091	XP_397125.4
TRgrp2_4981:	TPRE008664-PA	Nasvi2EG013121	XP_006571527.1
TRgrp2_4982:	TPRE000726-PA	Nasvi2EG005134	NP_001264229.1
TRgrp2_4987:	TPRE008466-PA	Nasvi2EG013990	XP_395411.4
TRgrp2_4989:	TPRE011545-PA	Nasvi2EG000251	XP_006569706.1
TRgrp2_5036:	TPRE004619-PA	Nasvi2EG003350	XP_003250116.1
TRgrp2_5077:	TPRE003022-PA	Nasvi2EG008367	XP_001121269.2
TRgrp2_5091:	TPRE005136-PA	Nasvi2EG012911	XP_006569465.1
TRgrp2_5099:	TPRE000002-PA	Nasvi2EG025601	XP_392401.2
TRgrp2_5101:	TPRE005045-PA	Nasvi2EG004340	XP_395098.4
TRgrp2_5362:	TPRE000733-PA	Nasvi2EG005127	XP_006564485.1
TRgrp2_5363:	TPRE000767-PA	Nasvi2EG005092	XP_006570551.1
TRgrp2_5367:	TPRE004685-PA	Nasvi2EG006221	XP_001121558.2
TRgrp2_5370:	TPRE012352-PA	Nasvi2EG000508	XP_001120754.1
TRgrp2_5374:	TPRE009713-PA	Nasvi2EG002741	XP_001120956.3
TRgrp2_5382:	TPRE009431-PA	Nasvi2EG020809	XP_006558638.1
TRgrp2_5412:	TPRE002612-PA	Nasvi2EG002600	XP_001120909.2
TRgrp2_5415:	TPRE004081-PA	Nasvi2EG006457	XP_003249984.2
TRgrp2_5419:	TPRE004210-PA	Nasvi2EG006855	XP_392954.1
TRgrp2_5425:	TPRE011926-PA	Nasvi2EG004719	XP_392494.1
TRgrp2_5433:	TPRE006799-PA	Nasvi2EG012202	XP_006570550.1
TRgrp2_5443:	TPRE006753-PA	Nasvi2EG004701	XP_006572224.1
TRgrp2_5445:	TPRE005157-PA	Nasvi2EG000048	XP_006567522.1
TRgrp2_5451:	TPRE008301-PA	Nasvi2EG003431	XP_001120484.2
TRgrp2_5458:	TPRE004536-PA	Nasvi2EG016836	XP_006568336.1
TRgrp2_5460:	TPRE005355-PA	Nasvi2EG014516	XP_392533.1
TRgrp2_5462:	TPRE003547-PA	Nasvi2EG009087	XP_006572051.1
TRgrp2_5479:	TPRE000790-PA	Nasvi2EG001094	XP_001120159.2
TRgrp2_5485:	TPRE008126-PA	Nasvi2EG007153	XP_003249112.2
TRgrp2_5494:	TPRE002155-PA	Nasvi2EG014347	XP_392230.1
TRgrp2_5504:	TPRE000810-PA	Nasvi2EG001123	NP_001071291.1
TRgrp2_5510:	TPRE009448-PA	Nasvi2EG014128	XP_395927.4
TRgrp2_5513:	TPRE005882-PA	Nasvi2EG005405	XP_006562545.1
TRgrp2_5530:	TPRE001938-PA	Nasvi2EG013973	XP_006559251.1
TRgrp2_5531:	TPRE002706-PA	Nasvi2EG013415	NP_001257756.1
TRgrp2_5535:	TPRE011049-PA	Nasvi2EG000474	XP_006561821.1
TRgrp2_5550:	TPRE004882-PA	Nasvi2EG011938	XP_393522.2
TRgrp2_5559:	TPRE013196-PA	Nasvi2EG013617	NP_001011572.1
TRgrp2_5574:	TPRE003024-PA	Nasvi2EG008383	XP_003251700.2
TRgrp2_5578:	TPRE006707-PA	Nasvi2EG011510	XP_006561803.1
TRgrp2_5625:	TPRE005560-PA	Nasvi2EG007986	XP_625154.1
TRgrp2_5638:	TPRE003145-PA	Nasvi2EG013801	NP_001011596.1
TRgrp2_5639:	TPRE005600-PA	Nasvi2EG000990	NP_001011605.1
TRgrp2_5640:	TPRE005733-PA	Nasvi2EG012541	NP_001011650.1
TRgrp2_5642:	TPRE006859-PA	Nasvi2EG012117	NP_001012645.1
TRgrp2_5644:	TPRE005912-PA	Nasvi2EG005377	NP_001035320.1
TRgrp2_5645:	TPRE010790-PA	Nasvi2EG014482	NP_001035327.1
TRgrp2_5647:	TPRE002692-PA	Nasvi2EG013387	NP_001091693.1
TRgrp2_5651:	TPRE002748-PA	Nasvi2EG002000	NP_001129659.1
TRgrp2_5654:	TPRE010373-PA	Nasvi2EG008816	NP_001164444.1
TRgrp2_5661:	TPRE003621-PA	Nasvi2EG011646	NP_001229315.1
TRgrp2_5665:	TPRE004147-PA	Nasvi2EG001487	NP_001229446.1
TRgrp2_5668:	TPRE002813-PA	Nasvi2EG020120	NP_001229483.1
TRgrp2_5670:	TPRE003788-PA	Nasvi2EG005885	NP_001238948.1
TRgrp2_5673:	TPRE002535-PA	Nasvi2EG007550	XP_001119898.1
TRgrp2_5677:	TPRE011848-PA	Nasvi2EG020718	XP_001119931.1
TRgrp2_5680:	TPRE010224-PA	Nasvi2EG000177	XP_001119973.2
TRgrp2_5686:	TPRE010298-PA	Nasvi2EG012601	XP_001120069.1
TRgrp2_5687:	TPRE004709-PA	Nasvi2EG006023	XP_001120111.2
TRgrp2_5694:	TPRE011650-PA	Nasvi2EG003959	XP_001120164.2
TRgrp2_5699:	TPRE007292-PA	Nasvi2EG008351	XP_001120276.2
TRgrp2_5711:	TPRE001461-PA	Nasvi2EG004458	XP_001120551.1
TRgrp2_5715:	TPRE002672-PA	Nasvi2EG013440	XP_001120601.2
TRgrp2_5716:	TPRE000029-PA	Nasvi2EG011304	XP_001120633.2
TRgrp2_5719:	TPRE002581-PA	Nasvi2EG037104	XP_001120660.2
TRgrp2_5726:	TPRE012155-PA	Nasvi2EG010416	XP_001120724.3
TRgrp2_5732:	TPRE003021-PA	Nasvi2EG008366	XP_001120854.2
TRgrp2_5733:	TPRE005203-PA	Nasvi2EG017089	XP_001120860.3
TRgrp2_5752:	TPRE011596-PA	Nasvi2EG012619	XP_001121254.2
TRgrp2_5756:	TPRE004781-PA	Nasvi2EG003016	XP_001121318.2
TRgrp2_5759:	TPRE007668-PA	Nasvi2EG020673	XP_001121339.1
TRgrp2_5765:	TPRE008157-PA	Nasvi2EG007175	XP_001121471.3
TRgrp2_5768:	TPRE003083-PA	Nasvi2EG007069	XP_001121504.3
TRgrp2_5774:	TPRE003260-PA	Nasvi2EG014376	XP_001121647.2
TRgrp2_5782:	TPRE013073-PA	Nasvi2EG021462	XP_001121804.1
TRgrp2_5785:	TPRE004553-PA	Nasvi2EG023762	XP_001121844.2
TRgrp2_5786:	TPRE011378-PA	Nasvi2EG009915	XP_001121853.2
TRgrp2_5790:	TPRE009421-PA	Nasvi2EG019615	XP_001121886.1
TRgrp2_5798:	TPRE003685-PA	Nasvi2EG005708	XP_001121961.1
TRgrp2_5800:	TPRE004453-PA	Nasvi2EG003749	XP_001122030.2
TRgrp2_5801:	TPRE001948-PA	Nasvi2EG012414	XP_001122049.2
TRgrp2_5804:	TPRE003678-PA	Nasvi2EG005717	XP_001122075.2
TRgrp2_5809:	TPRE002753-PA	Nasvi2EG001360	XP_001122204.2
TRgrp2_5823:	TPRE010971-PA	Nasvi2EG002728	XP_001122523.1
TRgrp2_5829:	TPRE004641-PA	Nasvi2EG006107	XP_001122696.1
TRgrp2_5831:	TPRE004638-PA	Nasvi2EG006103	XP_001122724.2
TRgrp2_5849:	TPRE007495-PA	Nasvi2EG010386	XP_006566032.1
TRgrp2_5851:	TPRE009996-PA	Nasvi2EG001317	XP_003249146.1
TRgrp2_5855:	TPRE004306-PA	Nasvi2EG019927	XP_003249300.1
TRgrp2_5858:	TPRE002102-PA	Nasvi2EG009397	XP_003249358.1
TRgrp2_5859:	TPRE003396-PA	Nasvi2EG012042	XP_003249365.1
TRgrp2_5862:	TPRE006732-PA	Nasvi2EG026033	XP_003249423.2
TRgrp2_5865:	TPRE007033-PA	Nasvi2EG009343	XP_003249451.1
TRgrp2_5869:	TPRE002320-PA	Nasvi2EG012475	XP_003249581.1
TRgrp2_5876:	TPRE008493-PA	Nasvi2EG012421	XP_003249678.1
TRgrp2_5886:	TPRE004423-PA	Nasvi2EG003613	XP_003250009.1
TRgrp2_5889:	TPRE005706-PA	Nasvi2EG010695	XP_003250098.1
TRgrp2_5890:	TPRE005725-PA	Nasvi2EG012520	XP_003250102.2
TRgrp2_5891:	TPRE003272-PA	Nasvi2EG005574	XP_003250145.2
TRgrp2_5893:	TPRE000777-PA	Nasvi2EG037318	XP_003250169.1
TRgrp2_5904:	TPRE001440-PA	Nasvi2EG010120	XP_003250462.2
TRgrp2_5908:	TPRE003056-PA	Nasvi2EG013843	XP_003250662.1
TRgrp2_5918:	TPRE000172-PA	Nasvi2EG010468	XP_003251000.1
TRgrp2_5926:	TPRE001227-PA	Nasvi2EG002708	XP_003251246.1
TRgrp2_5927:	TPRE009276-PA	Nasvi2EG006730	XP_003251260.2
TRgrp2_5928:	TPRE005666-PA	Nasvi2EG007815	XP_003251266.1
TRgrp2_5939:	TPRE011793-PA	Nasvi2EG009977	XP_003251601.1
TRgrp2_5941:	TPRE003306-PA	Nasvi2EG009685	XP_003251631.1
TRgrp2_5964:	TPRE009435-PA	Nasvi2EG014119	XP_006557850.1
TRgrp2_5967:	TPRE008022-PA	Nasvi2EG021039	XP_006557935.1
TRgrp2_5968:	TPRE002190-PA	Nasvi2EG026136	XP_006557936.1
TRgrp2_5970:	TPRE005370-PA	Nasvi2EG013261	XP_006557949.1
TRgrp2_5972:	TPRE008683-PA	Nasvi2EG006204	XP_006557974.1
TRgrp2_5974:	TPRE004411-PA	Nasvi2EG003638	XP_006558045.1
TRgrp2_5984:	TPRE012379-PA	Nasvi2EG002175	XP_006558396.1
TRgrp2_5985:	TPRE002711-PA	Nasvi2EG013419	XP_006558406.1
TRgrp2_5986:	TPRE001630-PA	Nasvi2EG005037	XP_006558421.1
TRgrp2_5995:	TPRE008805-PA	Nasvi2EG010493	XP_006558733.1
TRgrp2_5997:	TPRE000023-PA	Nasvi2EG011329	XP_006558817.1
TRgrp2_5999:	TPRE008864-PA	Nasvi2EG009148	XP_006558823.1
TRgrp2_6002:	TPRE003249-PA	Nasvi2EG014337	XP_006558855.1
TRgrp2_6015:	TPRE008393-PA	Nasvi2EG013936	XP_006559330.1
TRgrp2_6018:	TPRE004103-PA	Nasvi2EG006416	XP_006559402.1
TRgrp2_6028:	TPRE004301-PA	Nasvi2EG019919	XP_006559816.1
TRgrp2_6033:	TPRE009019-PA	Nasvi2EG004807	XP_006559923.1
TRgrp2_6037:	TPRE000200-PA	Nasvi2EG004705	XP_006559953.1
TRgrp2_6042:	TPRE008026-PA	Nasvi2EG006533	XP_006560185.1
TRgrp2_6049:	TPRE007899-PA	Nasvi2EG006302	XP_006560490.1
TRgrp2_6051:	TPRE002626-PA	Nasvi2EG004045	XP_006560558.1
TRgrp2_6053:	TPRE000034-PA	Nasvi2EG011307	XP_006560620.1
TRgrp2_6054:	TPRE000453-PA	Nasvi2EG011401	XP_006560654.1
TRgrp2_6056:	TPRE003100-PA	Nasvi2EG007054	XP_006560683.1
TRgrp2_6061:	TPRE010038-PA	Nasvi2EG001410	XP_006560896.1
TRgrp2_6063:	TPRE011039-PA	Nasvi2EG000493	XP_006560913.1
TRgrp2_6066:	TPRE009320-PA	Nasvi2EG006740	XP_006561030.1
TRgrp2_6068:	TPRE003690-PA	Nasvi2EG005704	XP_006561064.1
TRgrp2_6074:	TPRE012124-PA	Nasvi2EG002616	XP_006561208.1
TRgrp2_6076:	TPRE004002-PA	Nasvi2EG008953	XP_006561247.1
TRgrp2_6080:	TPRE000474-PA	Nasvi2EG010577	XP_006561402.1
TRgrp2_6083:	TPRE000894-PA	Nasvi2EG000860	XP_006561481.1
TRgrp2_6093:	TPRE004744-PA	Nasvi2EG003089	XP_006561774.1
TRgrp2_6095:	TPRE003839-PA	Nasvi2EG012778	XP_006561911.1
TRgrp2_6097:	TPRE001389-PA	Nasvi2EG013181	XP_006561950.1
TRgrp2_6105:	TPRE000837-PA	Nasvi2EG007669	XP_006562101.1
TRgrp2_6111:	TPRE005284-PA	Nasvi2EG030443	XP_006562525.1
TRgrp2_6114:	TPRE010615-PA	Nasvi2EG012752	XP_006562603.1
TRgrp2_6120:	TPRE003390-PA	Nasvi2EG012013	XP_006562782.1
TRgrp2_6125:	TPRE006375-PA	Nasvi2EG008529	XP_006563141.1
TRgrp2_6129:	TPRE003282-PA	Nasvi2EG010806	XP_006563278.1
TRgrp2_6133:	TPRE007579-PA	Nasvi2EG007349	XP_006563309.1
TRgrp2_6141:	TPRE008070-PA	Nasvi2EG019650	XP_006563552.1
TRgrp2_6145:	TPRE004065-PA	Nasvi2EG001656	XP_006563565.1
TRgrp2_6150:	TPRE005479-PA	Nasvi2EG001178	XP_006563792.1
TRgrp2_6152:	TPRE009158-PA	Nasvi2EG015726	XP_006563841.1
TRgrp2_6155:	TPRE011442-PA	Nasvi2EG003772	XP_006563942.1
TRgrp2_6157:	TPRE000251-PA	Nasvi2EG032511	XP_006564028.1
TRgrp2_6164:	TPRE001359-PA	Nasvi2EG012309	XP_006564221.1
TRgrp2_6165:	TPRE001355-PA	Nasvi2EG012297	XP_006564230.1
TRgrp2_6167:	TPRE007192-PA	Nasvi2EG002980	XP_006564258.1
TRgrp2_6168:	TPRE012061-PA	Nasvi2EG005975	XP_006564273.1
TRgrp2_6169:	TPRE004771-PA	Nasvi2EG003002	XP_006564278.1
TRgrp2_6172:	TPRE011374-PA	Nasvi2EG009910	XP_006564532.1
TRgrp2_6175:	TPRE009849-PA	Nasvi2EG000328	XP_006564577.1
TRgrp2_6177:	TPRE012979-PA	Nasvi2EG003105	XP_006564828.1
TRgrp2_6180:	TPRE005309-PA	Nasvi2EG012941	XP_006564915.1
TRgrp2_6191:	TPRE003549-PA	Nasvi2EG009089	XP_006565424.1
TRgrp2_6193:	TPRE012269-PA	Nasvi2EG013723	XP_006565482.1
TRgrp2_6197:	TPRE010352-PA	Nasvi2EG008917	XP_006565530.1
TRgrp2_6201:	TPRE000154-PA	Nasvi2EG026509	XP_006565633.1
TRgrp2_6202:	TPRE004195-PA	Nasvi2EG006830	XP_006565697.1
TRgrp2_6207:	TPRE007397-PA	Nasvi2EG001717	XP_006565880.1
TRgrp2_6212:	TPRE002477-PA	Nasvi2EG009941	XP_006566151.1
TRgrp2_6221:	TPRE000995-PA	Nasvi2EG001987	XP_006566303.1
TRgrp2_6222:	TPRE000451-PA	Nasvi2EG011404	XP_006566313.1
TRgrp2_6226:	TPRE010012-PA	Nasvi2EG001325	XP_006566475.1
TRgrp2_6227:	TPRE000577-PA	Nasvi2EG005077	XP_006566542.1
TRgrp2_6232:	TPRE005958-PA	Nasvi2EG007902	XP_006566698.1
TRgrp2_6236:	TPRE004497-PA	Nasvi2EG011740	XP_006566805.1
TRgrp2_6238:	TPRE008786-PA	Nasvi2EG010801	XP_006566830.1
TRgrp2_6245:	TPRE003130-PA	Nasvi2EG013817	XP_006566978.1
TRgrp2_6250:	TPRE006605-PA	Nasvi2EG016033	XP_006567056.1
TRgrp2_6251:	TPRE008268-PA	Nasvi2EG005789	XP_006567174.1
TRgrp2_6254:	TPRE011779-PA	Nasvi2EG009998b	XP_006567237.1
TRgrp2_6266:	TPRE006146-PA	Nasvi2EG000228	XP_006567462.1
TRgrp2_6270:	TPRE008633-PA	Nasvi2EG015654	XP_006567696.1
TRgrp2_6271:	TPRE009951-PA	Nasvi2EG006476	XP_006567769.1
TRgrp2_6272:	TPRE006540-PA	Nasvi2EG000040	XP_006567770.1
TRgrp2_6277:	TPRE001342-PA	Nasvi2EG003547	XP_006567905.1
TRgrp2_6278:	TPRE008332-PA	Nasvi2EG006073	XP_006567927.1
TRgrp2_6279:	TPRE007098-PA	Nasvi2EG013108	XP_006567940.1
TRgrp2_6289:	TPRE009561-PA	Nasvi2EG008184	XP_006568348.1
TRgrp2_6291:	TPRE001808-PA	Nasvi2EG015643	XP_006568403.1
TRgrp2_6295:	TPRE010870-PA	Nasvi2EG005315	XP_006568536.1
TRgrp2_6296:	TPRE012735-PA	Nasvi2EG012655	XP_006568547.1
TRgrp2_6299:	TPRE008254-PA	Nasvi2EG008331	XP_006568803.1
TRgrp2_6306:	TPRE002418-PA	Nasvi2EG009633	XP_006568881.1
TRgrp2_6307:	TPRE001488-PA	Nasvi2EG004485	XP_006568897.1
TRgrp2_6311:	TPRE008841-PA	Nasvi2EG004176	XP_006569187.1
TRgrp2_6315:	TPRE009489-PA	Nasvi2EG010547	XP_006569315.1
TRgrp2_6321:	TPRE005995-PA	Nasvi2EG015002	XP_006569521.1
TRgrp2_6322:	TPRE011970-PA	Nasvi2EG016079	XP_006569529.1
TRgrp2_6327:	TPRE005759-PA	Nasvi2EG004404	XP_006569696.1
TRgrp2_6330:	TPRE011546-PA	Nasvi2EG000248	XP_006569707.1
TRgrp2_6331:	TPRE009800-PA	Nasvi2EG003721	XP_006569721.1
TRgrp2_6332:	TPRE000069-PA	Nasvi2EG011268	XP_006569754.1
TRgrp2_6333:	TPRE009137-PA	Nasvi2EG000703	XP_006569849.1
TRgrp2_6339:	TPRE001431-PA	Nasvi2EG010102	XP_006569997.1
TRgrp2_6352:	TPRE004354-PA	Nasvi2EG000139	XP_006570730.1
TRgrp2_6353:	TPRE005796-PA	Nasvi2EG004366	XP_006570760.1
TRgrp2_6355:	TPRE010212-PA	Nasvi2EG021446	XP_006570847.1
TRgrp2_6358:	TPRE000980-PA	Nasvi2EG002212	XP_006570893.1
TRgrp2_6359:	TPRE003446-PA	Nasvi2EG004320	XP_006570927.1
TRgrp2_6360:	TPRE005213-PA	Nasvi2EG013035	XP_006570935.1
TRgrp2_6361:	TPRE004464-PA	Nasvi2EG003757	XP_006570959.1
TRgrp2_6364:	TPRE004384-PA	Nasvi2EG008035	XP_006571029.1
TRgrp2_6367:	TPRE001141-PA	Nasvi2EG006650	XP_006571147.1
TRgrp2_6379:	TPRE003368-PA	Nasvi2EG014310	XP_006571469.1
TRgrp2_6382:	TPRE007074-PA	Nasvi2EG003391	XP_006571498.1
TRgrp2_6383:	TPRE000801-PA	Nasvi2EG001141	XP_006571535.1
TRgrp2_6391:	TPRE010498-PA	Nasvi2EG000677	XP_006571789.1
TRgrp2_6393:	TPRE007500-PA	Nasvi2EG010394	XP_006571885.1
TRgrp2_6398:	TPRE011695-PA	Nasvi2EG002764	XP_006571936.1
TRgrp2_6401:	TPRE003804-PA	Nasvi2EG005911	XP_006571994.1
TRgrp2_6402:	TPRE007489-PA	Nasvi2EG010397	XP_006572027.1
TRgrp2_6405:	TPRE006105-PA	Nasvi2EG000204	XP_006572063.1
TRgrp2_6407:	TPRE006973-PA	Nasvi2EG010892	XP_006572107.1
TRgrp2_6410:	TPRE011060-PA	Nasvi2EG000580	XP_006572176.1
TRgrp2_6412:	TPRE006030-PA	Nasvi2EG037008	XP_006572237.1
TRgrp2_6416:	TPRE010206-PA	Nasvi2EG015701	XP_006572289.1
TRgrp2_6420:	TPRE005510-PA	Nasvi2EG005062	XP_006572367.1
TRgrp2_6422:	TPRE004249-PA	Nasvi2EG005234	XP_006572378.1
TRgrp2_6424:	TPRE004691-PA	Nasvi2EG005994	XP_006572414.1
TRgrp2_6432:	TPRE004118-PA	Nasvi2EG001438	XP_391852.2
TRgrp2_6433:	TPRE011730-PA	Nasvi2EG010654	XP_391855.2
TRgrp2_6434:	TPRE010890-PA	Nasvi2EG005333	XP_391869.3
TRgrp2_6441:	TPRE001435-PA	Nasvi2EG010108	XP_391963.3
TRgrp2_6449:	TPRE010365-PA	Nasvi2EG002138	XP_392112.3
TRgrp2_6455:	TPRE012874-PA	Nasvi2EG007511	XP_392223.2
TRgrp2_6457:	TPRE011570-PA	Nasvi2EG006932	XP_392257.1
TRgrp2_6461:	TPRE000094-PA	Nasvi2EG011223	XP_392366.2
TRgrp2_6463:	TPRE005550-PA	Nasvi2EG007701	XP_392383.4
TRgrp2_6465:	TPRE000367-PA	Nasvi2EG017764	XP_392419.3
TRgrp2_6468:	TPRE001840-PA	Nasvi2EG013914	XP_392464.3
TRgrp2_6476:	TPRE008380-PA	Nasvi2EG013957	XP_392586.4
TRgrp2_6490:	TPRE005274-PA	Nasvi2EG009009	XP_392725.1
TRgrp2_6494:	TPRE001559-PA	Nasvi2EG005799	XP_392764.1
TRgrp2_6495:	TPRE000541-PA	Nasvi2EG004056	XP_392779.3
TRgrp2_6498:	TPRE001820-PA	Nasvi2EG037340	XP_392814.2
TRgrp2_6500:	TPRE008413-PA	Nasvi2EG033426	XP_392845.4
TRgrp2_6502:	TPRE002742-PA	Nasvi2EG001996	XP_392893.3
TRgrp2_6504:	TPRE006509-PA	Nasvi2EG016132	XP_392937.2
TRgrp2_6506:	TPRE004386-PA	Nasvi2EG008034	XP_392962.1
TRgrp2_6513:	TPRE002400-PA	Nasvi2EG009055	XP_393068.3
TRgrp2_6514:	TPRE002347-PA	Nasvi2EG009373	XP_393072.2
TRgrp2_6519:	TPRE010600-PA	Nasvi2EG003904	XP_393151.1
TRgrp2_6521:	TPRE008976-PA	Nasvi2EG004863	XP_393174.1
TRgrp2_6528:	TPRE009618-PA	Nasvi2EG017565	XP_393291.2
TRgrp2_6539:	TPRE006862-PA	Nasvi2EG012120	XP_393403.3
TRgrp2_6541:	TPRE002546-PA	Nasvi2EG007628	XP_393416.2
TRgrp2_6548:	TPRE002973-PA	Nasvi2EG019102	XP_393493.3
TRgrp2_6562:	TPRE003927-PA	Nasvi2EG020443	XP_393835.1
TRgrp2_6563:	TPRE001330-PA	Nasvi2EG012282	XP_393837.4
TRgrp2_6569:	TPRE001013-PA	Nasvi2EG019581	XP_393944.1
TRgrp2_6570:	TPRE002237-PA	Nasvi2EG010770	XP_393948.3
TRgrp2_6579:	TPRE009425-PA	Nasvi2EG002333	XP_394013.4
TRgrp2_6584:	TPRE009370-PA	Nasvi2EG006620	XP_394084.5
TRgrp2_6587:	TPRE012026-PA	Nasvi2EG003214	XP_394252.2
TRgrp2_6589:	TPRE003971-PA	Nasvi2EG020478	XP_394314.2
TRgrp2_6590:	TPRE000644-PA	Nasvi2EG005020	XP_394324.2
TRgrp2_6591:	TPRE000652-PA	Nasvi2EG005014	XP_394327.1
TRgrp2_6596:	TPRE004967-PA	Nasvi2EG004125	XP_394355.3
TRgrp2_6599:	TPRE010903-PA	Nasvi2EG002911	XP_394417.4
TRgrp2_6602:	TPRE011741-PA	Nasvi2EG011398	XP_394460.1
TRgrp2_6604:	TPRE005368-PA	Nasvi2EG010916	XP_394499.4
TRgrp2_6605:	TPRE001523-PA	Nasvi2EG010849	XP_394517.4
TRgrp2_6606:	TPRE004787-PA	Nasvi2EG003028	XP_394543.3
TRgrp2_6607:	TPRE004783-PA	Nasvi2EG003022	XP_394547.4
TRgrp2_6608:	TPRE004665-PA	Nasvi2EG001365	XP_394550.2
TRgrp2_6613:	TPRE005043-PA	Nasvi2EG004261	XP_394665.1
TRgrp2_6616:	TPRE011022-PA	Nasvi2EG000433	XP_394674.3
TRgrp2_6620:	TPRE013075-PA	Nasvi2EG002692	XP_394714.3
TRgrp2_6629:	TPRE004126-PA	Nasvi2EG001453	XP_394773.2
TRgrp2_6630:	TPRE011532-PA	Nasvi2EG000274	XP_394795.1
TRgrp2_6631:	TPRE010538-PA	Nasvi2EG020752	XP_394802.1
TRgrp2_6644:	TPRE011015-PA	Nasvi2EG000419	XP_395082.4
TRgrp2_6645:	TPRE008830-PA	Nasvi2EG012183	XP_395117.4
TRgrp2_6651:	TPRE002955-PA	Nasvi2EG008593	XP_395238.2
TRgrp2_6654:	TPRE007607-PA	Nasvi2EG007325	XP_395260.2
TRgrp2_6659:	TPRE012393-PA	Nasvi2EG014967	XP_395323.2
TRgrp2_6660:	TPRE001865-PA	Nasvi2EG022813	XP_395328.3
TRgrp2_6666:	TPRE002995-PA	Nasvi2EG008862	XP_395389.2
TRgrp2_6667:	TPRE002096-PA	Nasvi2EG009404	XP_395412.2
TRgrp2_6673:	TPRE005775-PA	Nasvi2EG004383	XP_395543.4
TRgrp2_6676:	TPRE003291-PA	Nasvi2EG010840	XP_395605.3
TRgrp2_6689:	TPRE002600-PA	Nasvi2EG002580	XP_395810.4
TRgrp2_6690:	TPRE004387-PA	Nasvi2EG008033	XP_395826.2
TRgrp2_6693:	TPRE001601-PA	Nasvi2EG021410	XP_395866.2
TRgrp2_6694:	TPRE007221-PA	Nasvi2EG020277	XP_395892.2
TRgrp2_6700:	TPRE009487-PA	Nasvi2EG022295	XP_395962.2
TRgrp2_6701:	TPRE006058-PA	Nasvi2EG000497	XP_395977.2
TRgrp2_6712:	TPRE002329-PA	Nasvi2EG004274	XP_396155.4
TRgrp2_6717:	TPRE003055-PA	Nasvi2EG013835	XP_396257.3
TRgrp2_6725:	TPRE007219-PA	Nasvi2EG020281	XP_396462.2
TRgrp2_6728:	TPRE008709-PA	Nasvi2EG000377	XP_396552.3
TRgrp2_6736:	TPRE004021-PA	Nasvi2EG001428	XP_396705.4
TRgrp2_6739:	TPRE003330-PA	Nasvi2EG009069	XP_396789.2
TRgrp2_6740:	TPRE001496-PA	Nasvi2EG004179	XP_396802.3
TRgrp2_6741:	TPRE004417-PA	Nasvi2EG003618	XP_396835.3
TRgrp2_6743:	TPRE011632-PA	Nasvi2EG005342	XP_396892.2
TRgrp2_6744:	TPRE009132-PA	Nasvi2EG000708	XP_396906.3
TRgrp2_6751:	TPRE010850-PA	Nasvi2EG008233	XP_397030.2
TRgrp2_6752:	TPRE004968-PA	Nasvi2EG012053	XP_397033.4
TRgrp2_6753:	TPRE010226-PA	Nasvi2EG000158	XP_397120.4
TRgrp2_6754:	TPRE008166-PA	Nasvi2EG016490	XP_397129.4
TRgrp2_6756:	TPRE009054-PA	Nasvi2EG007655	XP_397168.3
TRgrp2_6761:	TPRE005215-PA	Nasvi2EG013038	XP_397222.3
TRgrp2_6762:	TPRE001860-PA	Nasvi2EG002875	XP_397232.1
TRgrp2_6764:	TPRE006588-PA	Nasvi2EG016005	XP_397241.4
TRgrp2_6769:	TPRE001304-PA	Nasvi2EG011018	XP_397368.4
TRgrp2_6771:	TPRE009322-PA	Nasvi2EG004091	XP_397412.2
TRgrp2_6776:	TPRE004660-PA	Nasvi2EG011161	XP_397479.4
TRgrp2_6777:	TPRE002561-PA	Nasvi2EG010403	XP_397572.4
TRgrp2_6780:	TPRE001917-PA	Nasvi2EG013326	XP_623120.1
TRgrp2_6781:	TPRE006188-PA	Nasvi2EG002864	XP_623128.1
TRgrp2_6784:	TPRE004763-PA	Nasvi2EG006179	XP_623184.1
TRgrp2_6792:	TPRE006934-PA	Nasvi2EG018623	XP_623282.1
TRgrp2_6793:	TPRE007991-PA	Nasvi2EG018125	XP_623283.1
TRgrp2_6804:	TPRE006186-PA	Nasvi2EG010546	XP_623492.4
TRgrp2_6814:	TPRE009042-PA	Nasvi2EG004939	XP_623623.1
TRgrp2_6818:	TPRE004820-PA	Nasvi2EG003075	XP_623678.2
TRgrp2_6825:	TPRE000592-PA	Nasvi2EG020212	XP_623755.3
TRgrp2_6826:	TPRE004721-PA	Nasvi2EG006044	XP_623769.1
TRgrp2_6828:	TPRE006384-PA	Nasvi2EG009549	XP_623797.1
TRgrp2_6831:	TPRE010255-PA	Nasvi2EG003961	XP_623822.2
TRgrp2_6852:	TPRE003625-PA	Nasvi2EG007970	XP_624080.4
TRgrp2_6867:	TPRE008942-PA	Nasvi2EG004775	XP_624277.2
TRgrp2_6886:	TPRE012273-PA	Nasvi2EG013716	XP_624435.2
TRgrp2_6887:	TPRE002119-PA	Nasvi2EG018301	XP_624438.1
TRgrp2_6888:	TPRE007470-PA	Nasvi2EG001528	XP_624453.1
TRgrp2_6901:	TPRE004490-PA	Nasvi2EG015446	XP_624562.2
TRgrp2_6907:	TPRE012870-PA	Nasvi2EG010664	XP_624691.1
TRgrp2_6911:	TPRE005174-PA	Nasvi2EG000065	XP_624711.1
TRgrp2_6915:	TPRE011369-PA	Nasvi2EG009908	XP_624777.2
TRgrp2_6918:	TPRE008370-PA	Nasvi2EG014826	XP_624815.1
TRgrp2_6922:	TPRE008625-PA	Nasvi2EG011722	XP_624827.3
TRgrp2_6924:	TPRE008517-PA	Nasvi2EG014003	XP_624837.1
TRgrp2_6940:	TPRE002206-PA	Nasvi2EG010679	XP_625020.3
TRgrp2_6955:	TPRE012568-PA	Nasvi2EG000176	XP_625152.1
TRgrp2_7133:	TPRE008585-PA	Nasvi2EG014093	XP_006571826.1
TRgrp2_7142:	TPRE000954-PA	Nasvi2EG002249	XP_006563506.1
TRgrp2_7145:	TPRE007615-PA	Nasvi2EG002956	XP_006567730.1
TRgrp2_7191:	TPRE000743-PA	Nasvi2EG005104	XP_391948.3
TRgrp2_7193:	TPRE009975-PA	Nasvi2EG002062	XP_003249641.1
TRgrp2_7200:	TPRE003494-PA	Nasvi2EG012484	XP_006559917.1
TRgrp2_7300:	TPRE002593-PA	Nasvi2EG002564	NP_001011653.1
TRgrp2_7302:	TPRE008662-PA	Nasvi2EG013118	NP_001071287.1
TRgrp2_7305:	TPRE003543-PA	Nasvi2EG009082	NP_001071290.1
TRgrp2_7311:	TPRE001056-PA	Nasvi2EG008798	NP_001229370.1
TRgrp2_7313:	TPRE008311-PA	Nasvi2EG003443	NP_001257755.1
TRgrp2_7323:	TPRE005557-PA	Nasvi2EG007991	XP_001120381.1
TRgrp2_7329:	TPRE003269-PA	Nasvi2EG021258	XP_001120652.1
TRgrp2_7331:	TPRE006640-PA	Nasvi2EG022089	XP_001120800.1
TRgrp2_7338:	TPRE004111-PA	Nasvi2EG001431	XP_001121117.1
TRgrp2_7346:	TPRE007236-PA	Nasvi2EG011629	XP_001121735.2
TRgrp2_7352:	TPRE004854-PA	Nasvi2EG000360	XP_001122029.2
TRgrp2_7354:	TPRE007874-PA	Nasvi2EG006333	XP_001122073.2
TRgrp2_7364:	TPRE003874-PA	Nasvi2EG015041	XP_001122611.3
TRgrp2_7365:	TPRE005333-PA	Nasvi2EG017791	XP_001122620.1
TRgrp2_7371:	TPRE002006-PA	Nasvi2EG023627	XP_001123277.1
TRgrp2_7372:	TPRE003763-PA	Nasvi2EG005632	XP_003249249.1
TRgrp2_7376:	TPRE004225-PA	Nasvi2EG006877	XP_003249667.1
TRgrp2_7378:	TPRE007865-PA	Nasvi2EG006350	XP_003249686.1
TRgrp2_7382:	TPRE006733-PA	Nasvi2EG026031	XP_003249825.2
TRgrp2_7384:	TPRE004097-PA	Nasvi2EG006455	XP_003249985.1
TRgrp2_7390:	TPRE010435-PA	Nasvi2EG013602	XP_003250284.1
TRgrp2_7402:	TPRE009397-PA	Nasvi2EG001549	XP_003251423.2
TRgrp2_7413:	TPRE011366-PA	Nasvi2EG009902	XP_006557597.1
TRgrp2_7416:	TPRE005834-PA	Nasvi2EG005505	XP_006557900.1
TRgrp2_7426:	TPRE005405-PA	Nasvi2EG003367	XP_006558848.1
TRgrp2_7441:	TPRE001027-PA	Nasvi2EG006265	XP_006560383.1
TRgrp2_7445:	TPRE004207-PA	Nasvi2EG006851	XP_006560961.1
TRgrp2_7448:	TPRE003737-PA	Nasvi2EG005669	XP_006561113.1
TRgrp2_7451:	TPRE006582-PA	Nasvi2EG027675	XP_006561212.1
TRgrp2_7455:	TPRE007072-PA	Nasvi2EG003386	XP_006561515.1
TRgrp2_7466:	TPRE003096-PA	Nasvi2EG012141	XP_006562508.1
TRgrp2_7478:	TPRE002180-PA	Nasvi2EG015847	XP_006563321.1
TRgrp2_7488:	TPRE000227-PA	Nasvi2EG002364	XP_006564051.1
TRgrp2_7489:	TPRE004201-PA	Nasvi2EG006845	XP_006564066.1
TRgrp2_7491:	TPRE001354-PA	Nasvi2EG012295	XP_006564233.1
TRgrp2_7500:	TPRE009461-PA	Nasvi2EG002548	XP_006564756.1
TRgrp2_7510:	TPRE011511-PA	Nasvi2EG016177	XP_006565578.1
TRgrp2_7515:	TPRE012898-PA	Nasvi2EG037352	XP_006566259.1
TRgrp2_7517:	TPRE003186-PA	Nasvi2EG016503	XP_006566348.1
TRgrp2_7521:	TPRE010776-PA	Nasvi2EG014493	XP_006566774.1
TRgrp2_7527:	TPRE012728-PA	Nasvi2EG002305	XP_006567413.1
TRgrp2_7528:	TPRE009525-PA	Nasvi2EG006921	XP_006567809.1
TRgrp2_7534:	TPRE012924-PA	Nasvi2EG013826	XP_006568357.1
TRgrp2_7536:	TPRE007796-PA	Nasvi2EG014877	XP_006568438.1
TRgrp2_7542:	TPRE008169-PA	Nasvi2EG016494	XP_006569119.1
TRgrp2_7545:	TPRE002538-PA	Nasvi2EG007549	XP_006569236.1
TRgrp2_7550:	TPRE011668-PA	Nasvi2EG004057	XP_006569856.1
TRgrp2_7566:	TPRE012710-PA	Nasvi2EG037294	XP_006570557.1
TRgrp2_7572:	TPRE009963-PA	Nasvi2EG002101	XP_006570929.1
TRgrp2_7580:	TPRE001469-PA	Nasvi2EG004425	XP_006571477.1
TRgrp2_7592:	TPRE004707-PA	Nasvi2EG006020	XP_392374.4
TRgrp2_7601:	TPRE003158-PA	Nasvi2EG008306	XP_393045.3
TRgrp2_7607:	TPRE001940-PA	Nasvi2EG005868	XP_393772.3
TRgrp2_7613:	TPRE005378-PA	Nasvi2EG003188	XP_394472.4
TRgrp2_7618:	TPRE011796-PA	Nasvi2EG009971	XP_394616.1
TRgrp2_7620:	TPRE007792-PA	Nasvi2EG014873	XP_394663.3
TRgrp2_7624:	TPRE005886-PA	Nasvi2EG005408	XP_394861.4
TRgrp2_7639:	TPRE008941-PA	Nasvi2EG037032	XP_395960.2
TRgrp2_7641:	TPRE012891-PA	Nasvi2EG037308	XP_396004.2
TRgrp2_7652:	TPRE001517-PA	Nasvi2EG009359	XP_397515.3
TRgrp2_7656:	TPRE001691-PA	Nasvi2EG000969	XP_623676.2
TRgrp2_7661:	TPRE000070-PA	Nasvi2EG011271	XP_623893.3
TRgrp2_7662:	TPRE012720-PA	Nasvi2EG002119	XP_623921.1
TRgrp2_7663:	TPRE003378-PA	Nasvi2EG014320	XP_623930.2
TRgrp2_7678:	TPRE008238-PA	Nasvi2EG008632	XP_624642.1
TRgrp2_7681:	TPRE009613-PA	Nasvi2EG017574	XP_624742.4
TRgrp2_7685:	TPRE002482-PA	Nasvi2EG009934	XP_625001.2
TRgrp2_7692:	TPRE002998-PA	Nasvi2EG008521	XP_625113.1
TRgrp2_7693:	TPRE001694-PA	Nasvi2EG000973	XP_625140.1
TRgrp2_7696:	TPRE007444-PA	Nasvi2EG001873	XP_625181.3
TRgrp2_7697:	TPRE008793-PA	Nasvi2EG010811	XP_625184.3
TRgrp2_7768:	TPRE009601-PA	Nasvi2EG023742	NP_001177350.1
TRgrp2_7952:	TPRE006892-PA	Nasvi2EG014587b	XP_006570859.1
TRgrp2_8119:	TPRE002207-PA	Nasvi2EG010683	NP_001091688.1
TRgrp2_8136:	TPRE010848-PA	Nasvi2EG008140	XP_001120137.1
TRgrp2_8144:	TPRE001335-PA	Nasvi2EG011164	XP_001120848.1
TRgrp2_8150:	TPRE006900-PA	Nasvi2EG014603	XP_001121292.2
TRgrp2_8174:	TPRE001631-PA	Nasvi2EG011804	XP_003249296.1
TRgrp2_8181:	TPRE011048-PA	Nasvi2EG000478	XP_003249925.1
TRgrp2_8189:	TPRE002639-PA	Nasvi2EG021292	XP_003250664.1
TRgrp2_8202:	TPRE003211-PA	Nasvi2EG014234	XP_003251741.1
TRgrp2_8217:	TPRE002979-PA	Nasvi2EG019093	XP_006559955.1
TRgrp2_8219:	TPRE008982-PA	Nasvi2EG004870	XP_006560492.1
TRgrp2_8222:	TPRE012482-PA	Nasvi2EG019537	XP_006570269.1
TRgrp2_8228:	TPRE011858-PA	Nasvi2EG012827	XP_006561945.1
TRgrp2_8273:	TPRE011820-PA	Nasvi2EG003872	XP_006568537.1
TRgrp2_8284:	TPRE012559-PA	Nasvi2EG017061	XP_006570274.1
TRgrp2_8292:	TPRE009884-PA	Nasvi2EG009591	XP_006571076.1
TRgrp2_8294:	TPRE003205-PA	Nasvi2EG014602	XP_006571160.1
TRgrp2_8297:	TPRE000967-PA	Nasvi2EG002254	XP_006571881.1
TRgrp2_8305:	TPRE009774-PA	Nasvi2EG003673	XP_392296.4
TRgrp2_8315:	TPRE002545-PA	Nasvi2EG007540	XP_393670.4
TRgrp2_8317:	TPRE006535-PA	Nasvi2EG000043	XP_394814.1
TRgrp2_8336:	TPRE005636-PA	Nasvi2EG013636	XP_624838.1
TRgrp2_8866:	TPRE012531-PA	Nasvi2EG000339	XP_001120371.1
TRgrp2_8869:	TPRE009941-PA	Nasvi2EG021069	XP_001120778.2
TRgrp2_8910:	TPRE002312-PA	Nasvi2EG012442	XP_003251907.1
TRgrp2_8933:	TPRE009950-PA	Nasvi2EG006477	XP_006561044.1
TRgrp2_8934:	TPRE003696-PA	Nasvi2EG005701	XP_006561057.1
TRgrp2_8966:	TPRE009633-PA	Nasvi2EG017609	XP_006565531.1
TRgrp2_8982:	TPRE003873-PA	Nasvi2EG037304	XP_006568679.1
TRgrp2_8993:	TPRE003626-PA	Nasvi2EG011107	XP_006572165.1
TRgrp2_9003:	TPRE005289-PA	Nasvi2EG013135	XP_396654.1
TRgrp2_9009:	TPRE006197-PA	Nasvi2EG016433b	XP_623770.2
TRgrp2_9012:	TPRE009472-PA	Nasvi2EG009744	XP_624525.3
TRgrp2_9655:	TPRE002947-PA	Nasvi2EG008584	NP_001229900.1
TRgrp2_9712:	TPRE002891-PA	Nasvi2EG008571	XP_003250333.1
TRgrp2_9791:	TPRE004060-PA	Nasvi2EG001650	XP_006563563.1
TRgrp2_10948:	TPRE006723-PA	Nasvi2EG004088	XP_001122632.2
TRgrp2_10978:	TPRE004573-PA	Nasvi2EG016847	XP_003251774.2

## Sheet: NAVI fast, Not Gblocked
group_name	TPRE	NAVI	APME
TRgrp2_336:	TPRE000143-PA	Nasvi2EG026499	XP_006564270.1
TRgrp2_580:	TPRE005604-PA	Nasvi2EG007831	XP_006558718.1
TRgrp2_700:	TPRE007392-PA	Nasvi2EG001352	NP_001011568.1
TRgrp2_707:	TPRE004340-PA	Nasvi2EG019964	XP_006568066.1
TRgrp2_1222:	TPRE003373-PA	Nasvi2EG014313	XP_006571626.1
TRgrp2_1233:	TPRE003533-PA	Nasvi2EG009071	XP_006561482.1
TRgrp2_1240:	TPRE004075-PA	Nasvi2EG001679	XP_625223.2
TRgrp2_1242:	TPRE004495-PA	Nasvi2EG011746	XP_006570549.1
TRgrp2_1254:	TPRE006371-PA	Nasvi2EG008941	XP_006563011.1
TRgrp2_1554:	TPRE005259-PA	Nasvi2EG033202	XP_006563273.1
TRgrp2_1569:	TPRE000827-PA	Nasvi2EG005160	XP_003249446.2
TRgrp2_1609:	TPRE012281-PA	Nasvi2EG001110	XP_006570768.1
TRgrp2_1626:	TPRE006400-PA	Nasvi2EG037298	XP_006558601.1
TRgrp2_1984:	TPRE005941-PA	Nasvi2EG007727	XP_006564127.1
TRgrp2_1998:	TPRE011780-PA	Nasvi2EG009996	XP_006567242.1
TRgrp2_2029:	TPRE009053-PA	Nasvi2EG007656	NP_001229452.1
TRgrp2_2043:	TPRE002573-PA	Nasvi2EG026498	XP_006571694.1
TRgrp2_2068:	TPRE005226-PA	Nasvi2EG037190	XP_006561441.1
TRgrp2_2568:	TPRE005076-PA	Nasvi2EG004407	XP_006569683.1
TRgrp2_2575:	TPRE006684-PA	Nasvi2EG021431	XP_006557806.1
TRgrp2_2577:	TPRE001931-PA	Nasvi2EG022300	XP_006572081.1
TRgrp2_2588:	TPRE003586-PA	Nasvi2EG011061	XP_394120.4
TRgrp2_2607:	TPRE004785-PA	Nasvi2EG003024	XP_006562214.1
TRgrp2_2662:	TPRE010978-PA	Nasvi2EG002466	XP_006572317.1
TRgrp2_2717:	TPRE009649-PA	Nasvi2EG003411	XP_624798.3
TRgrp2_2722:	TPRE006377-PA	Nasvi2EG008526	XP_006563745.1
TRgrp2_2729:	TPRE000533-PA	Nasvi2EG009810	XP_396375.4
TRgrp2_2735:	TPRE001117-PA	Nasvi2EG001285	XP_003249898.1
TRgrp2_2768:	TPRE001090-PA	Nasvi2EG001217	XP_393736.3
TRgrp2_2787:	TPRE000793-PA	Nasvi2EG001157	XP_396967.3
TRgrp2_3366:	TPRE006614-PA	Nasvi2EG016047	NP_001229505.1
TRgrp2_3384:	TPRE000928-PA	Nasvi2EG001104	XP_396960.2
TRgrp2_3395:	TPRE001284-PA	Nasvi2EG011044	XP_392824.2
TRgrp2_3445:	TPRE008779-PA	Nasvi2EG020563	XP_392758.2
TRgrp2_3519:	TPRE004521-PA	Nasvi2EG015572	XP_006560909.1
TRgrp2_3528:	TPRE010128-PA	Nasvi2EG005587	XP_006562695.1
TRgrp2_3534:	TPRE002564-PA	Nasvi2EG010406	XP_006571693.1
TRgrp2_3545:	TPRE004894-PA	Nasvi2EG011959	XP_623573.2
TRgrp2_3560:	TPRE009317-PA	Nasvi2EG003571	XP_006567772.1
TRgrp2_3568:	TPRE005835-PA	Nasvi2EG005503	XP_395632.3
TRgrp2_3575:	TPRE002011-PA	Nasvi2EG027304	XP_396044.4
TRgrp2_3592:	TPRE007536-PA	Nasvi2EG017695	XP_396491.1
TRgrp2_3603:	TPRE012305-PA	Nasvi2EG009131	XP_006561460.1
TRgrp2_3604:	TPRE011628-PA	Nasvi2EG012572	XP_006569901.1
TRgrp2_3609:	TPRE002127-PA	Nasvi2EG028515	XP_006564196.1
TRgrp2_3640:	TPRE009280-PA	Nasvi2EG006735	XP_006560932.1
TRgrp2_3644:	TPRE000940-PA	Nasvi2EG001210	XP_396550.2
TRgrp2_3645:	TPRE002576-PA	Nasvi2EG007458	XP_006570970.1
TRgrp2_3666:	TPRE000137-PA	Nasvi2EG010483	XP_001123179.1
TRgrp2_3684:	TPRE010938-PA	Nasvi2EG012688	XP_392719.1
TRgrp2_3700:	TPRE000692-PA	Nasvi2EG001018	XP_003249826.2
TRgrp2_3729:	TPRE010918-PA	Nasvi2EG002890	XP_397268.3
TRgrp2_4294:	TPRE006687-PA	Nasvi2EG021423	XP_006567058.1
TRgrp2_4315:	TPRE011904-PA	Nasvi2EG000130	XP_006565337.1
TRgrp2_4329:	TPRE008241-PA	Nasvi2EG010358	XP_001122824.1
TRgrp2_4353:	TPRE002197-PA	Nasvi2EG026134	XP_006566024.1
TRgrp2_4356:	TPRE001430-PA	Nasvi2EG010089	XP_394855.4
TRgrp2_4402:	TPRE004663-PA	Nasvi2EG011158	XP_006562970.1
TRgrp2_4422:	TPRE000306-PA	Nasvi2EG002845	XP_006569306.1
TRgrp2_4424:	TPRE011828-PA	Nasvi2EG003877	XP_623919.1
TRgrp2_4486:	TPRE007157-PA	Nasvi2EG003465	XP_006567699.1
TRgrp2_4497:	TPRE001965-PA	Nasvi2EG012382	XP_396781.2
TRgrp2_4508:	TPRE000654-PA	Nasvi2EG009171	XP_006561006.1
TRgrp2_4527:	TPRE010628-PA	Nasvi2EG012045	XP_006565198.1
TRgrp2_4550:	TPRE002981-PA	Nasvi2EG019090	XP_006559962.1
TRgrp2_4570:	TPRE008428-PA	Nasvi2EG003205	XP_394464.1
TRgrp2_4606:	TPRE004444-PA	Nasvi2EG003737	XP_623793.2
TRgrp2_4625:	TPRE008181-PA	Nasvi2EG016528	XP_006566827.1
TRgrp2_4687:	TPRE001462-PA	Nasvi2EG004457	XP_393143.2
TRgrp2_4693:	TPRE001769-PA	Nasvi2EG012370	XP_394767.2
TRgrp2_4708:	TPRE005379-PA	Nasvi2EG022986	XP_006559624.1
TRgrp2_4710:	TPRE000218-PA	Nasvi2EG002385	XP_001121316.2
TRgrp2_4718:	TPRE006935-PA	Nasvi2EG018626	XP_003251860.1
TRgrp2_4722:	TPRE009254-PA	Nasvi2EG006705	XP_006561180.1
TRgrp2_4741:	TPRE003123-PA	Nasvi2EG015029	XP_624872.1
TRgrp2_4742:	TPRE012176-PA	Nasvi2EG007454	XP_006567370.1
TRgrp2_4748:	TPRE007907-PA	Nasvi2EG013369	XP_006565429.1
TRgrp2_4765:	TPRE010936-PA	Nasvi2EG005973	XP_395408.4
TRgrp2_4767:	TPRE008392-PA	Nasvi2EG013941	XP_006559338.1
TRgrp2_4769:	TPRE011704-PA	Nasvi2EG003698	XP_624613.1
TRgrp2_4780:	TPRE002776-PA	Nasvi2EG014965	XP_006564760.1
TRgrp2_4799:	TPRE000800-PA	Nasvi2EG007942	XP_006564290.1
TRgrp2_4830:	TPRE010071-PA	Nasvi2EG012238	XP_006558916.1
TRgrp2_4844:	TPRE006095-PA	Nasvi2EG000194	XP_623589.1
TRgrp2_4856:	TPRE009578-PA	Nasvi2EG008164	XP_003249828.1
TRgrp2_4882:	TPRE007873-PA	Nasvi2EG006332	XP_006560438.1
TRgrp2_4887:	TPRE003488-PA	Nasvi2EG004292	XP_006572166.1
TRgrp2_4902:	TPRE002130-PA	Nasvi2EG029552	XP_624330.3
TRgrp2_4909:	TPRE003842-PA	Nasvi2EG012774	NP_001229927.1
TRgrp2_4918:	TPRE007311-PA	Nasvi2EG008481	XP_396685.2
TRgrp2_4930:	TPRE000040-PA	Nasvi2EG011321	XP_006571732.1
TRgrp2_4941:	TPRE007577-PA	Nasvi2EG033463	XP_397451.4
TRgrp2_4954:	TPRE002092-PA	Nasvi2EG009410	XP_623605.2
TRgrp2_4956:	TPRE000420-PA	Nasvi2EG008241	XP_006568530.1
TRgrp2_4988:	TPRE008373-PA	Nasvi2EG023068	XP_392371.3
TRgrp2_5095:	TPRE006205-PA	Nasvi2EG016449	XP_006571685.1
TRgrp2_5336:	TPRE010050-PA	Nasvi2EG001390	XP_006566574.1
TRgrp2_5502:	TPRE007904-PA	Nasvi2EG013373	XP_006565485.1
TRgrp2_5543:	TPRE005171-PA	Nasvi2EG000062	XP_006562815.1
TRgrp2_5697:	TPRE004562-PA	Nasvi2EG016881	XP_001120208.2
TRgrp2_5708:	TPRE005799-PA	Nasvi2EG004370	XP_001120512.3
TRgrp2_5730:	TPRE002242-PA	Nasvi2EG010756	XP_001120814.2
TRgrp2_5753:	TPRE005482-PA	Nasvi2EG001181	XP_001121268.1
TRgrp2_5767:	TPRE003512-PA	Nasvi2EG033217	XP_001121483.2
TRgrp2_5769:	TPRE010986-PA	Nasvi2EG002457	XP_001121513.2
TRgrp2_5834:	TPRE008896-PA	Nasvi2EG033667	XP_001122788.1
TRgrp2_5842:	TPRE005127-PA	Nasvi2EG012893	XP_001123053.2
TRgrp2_5861:	TPRE006309-PA	Nasvi2EG008395	XP_003249408.1
TRgrp2_5911:	TPRE010798-PA	Nasvi2EG014451	XP_003250866.1
TRgrp2_5923:	TPRE005188-PA	Nasvi2EG021461	XP_003251210.1
TRgrp2_5943:	TPRE012235-PA	Nasvi2EG034612	XP_003251652.1
TRgrp2_5962:	TPRE001123-PA	Nasvi2EG024741	XP_006557804.1
TRgrp2_5971:	TPRE000157-PA	Nasvi2EG010429	XP_006557953.1
TRgrp2_5975:	TPRE000309-PA	Nasvi2EG007068	XP_006558129.1
TRgrp2_5976:	TPRE009037-PA	Nasvi2EG037168	XP_006558164.1
TRgrp2_5977:	TPRE008868-PA	Nasvi2EG009157	XP_006558248.1
TRgrp2_6043:	TPRE009816-PA	Nasvi2EG004644	XP_006560186.1
TRgrp2_6112:	TPRE007717-PA	Nasvi2EG019884	XP_006562555.1
TRgrp2_6135:	TPRE011624-PA	Nasvi2EG004061	XP_006563337.1
TRgrp2_6137:	TPRE001900-PA	Nasvi2EG018557	XP_006563442.1
TRgrp2_6142:	TPRE008068-PA	Nasvi2EG019651	XP_006563556.1
TRgrp2_6170:	TPRE005233-PA	Nasvi2EG003000	XP_006564279.1
TRgrp2_6174:	TPRE013148-PA	Nasvi2EG018649	XP_006564561.1
TRgrp2_6186:	TPRE006548-PA	Nasvi2EG022903	XP_006565173.1
TRgrp2_6187:	TPRE006673-PA	Nasvi2EG011564	XP_006565266.1
TRgrp2_6204:	TPRE005579-PA	Nasvi2EG007963	XP_006565801.1
TRgrp2_6205:	TPRE009066-PA	Nasvi2EG037106	XP_006565804.1
TRgrp2_6206:	TPRE010991-PA	Nasvi2EG002481	XP_006565864.1
TRgrp2_6240:	TPRE009188-PA	Nasvi2EG006691	XP_006566840.1
TRgrp2_6247:	TPRE001267-PA	Nasvi2EG002637	XP_006567050.1
TRgrp2_6302:	TPRE006774-PA	Nasvi2EG009144	XP_006568852.1
TRgrp2_6308:	TPRE001780-PA	Nasvi2EG030736	XP_006569034.1
TRgrp2_6338:	TPRE003328-PA	Nasvi2EG013515	XP_006569994.1
TRgrp2_6340:	TPRE000409-PA	Nasvi2EG008228	XP_006570021.1
TRgrp2_6346:	TPRE010836-PA	Nasvi2EG024502	XP_006570326.1
TRgrp2_6369:	TPRE003222-PA	Nasvi2EG014251	XP_006571175.1
TRgrp2_6373:	TPRE002595-PA	Nasvi2EG002572	XP_006571249.1
TRgrp2_6387:	TPRE001800-PA	Nasvi2EG015634	XP_006571695.1
TRgrp2_6395:	TPRE011694-PA	Nasvi2EG002773	XP_006571930.1
TRgrp2_6454:	TPRE006246-PA	Nasvi2EG008456	XP_392194.2
TRgrp2_6456:	TPRE009651-PA	Nasvi2EG003409	XP_392238.1
TRgrp2_6458:	TPRE000898-PA	Nasvi2EG033969	XP_392262.3
TRgrp2_6471:	TPRE002141-PA	Nasvi2EG029070	XP_392518.1
TRgrp2_6478:	TPRE010510-PA	Nasvi2EG014475	XP_392613.2
TRgrp2_6488:	TPRE006739-PA	Nasvi2EG000133	XP_392692.2
TRgrp2_6499:	TPRE010208-PA	Nasvi2EG021439	XP_392816.2
TRgrp2_6507:	TPRE001246-PA	Nasvi2EG018590	XP_392968.2
TRgrp2_6525:	TPRE005597-PA	Nasvi2EG018863	XP_393223.1
TRgrp2_6534:	TPRE000530-PA	Nasvi2EG009807	XP_393347.3
TRgrp2_6535:	TPRE006544-PA	Nasvi2EG000031	XP_393351.3
TRgrp2_6555:	TPRE000121-PA	Nasvi2EG010532	XP_393686.2
TRgrp2_6565:	TPRE007036-PA	Nasvi2EG012447	XP_393890.1
TRgrp2_6601:	TPRE004392-PA	Nasvi2EG003657	XP_394452.4
TRgrp2_6614:	TPRE009079-PA	Nasvi2EG018999	XP_394669.2
TRgrp2_6617:	TPRE000173-PA	Nasvi2EG010473	XP_394680.3
TRgrp2_6641:	TPRE003195-PA	Nasvi2EG010158	XP_395023.4
TRgrp2_6649:	TPRE009955-PA	Nasvi2EG006434	XP_395200.2
TRgrp2_6663:	TPRE008510-PA	Nasvi2EG005962	XP_395370.1
TRgrp2_6669:	TPRE006945-PA	Nasvi2EG027456	XP_395475.2
TRgrp2_6706:	TPRE010133-PA	Nasvi2EG018302	XP_396061.5
TRgrp2_6715:	TPRE010519-PA	Nasvi2EG028414	XP_396188.3
TRgrp2_6723:	TPRE001751-PA	Nasvi2EG037355	XP_396388.4
TRgrp2_6750:	TPRE006506-PA	Nasvi2EG016122	XP_396976.2
TRgrp2_6766:	TPRE007394-PA	Nasvi2EG001357	XP_397353.2
TRgrp2_6797:	TPRE006255-PA	Nasvi2EG013798	XP_623433.1
TRgrp2_6811:	TPRE006725-PA	Nasvi2EG022497	XP_623602.3
TRgrp2_6854:	TPRE003750-PA	Nasvi2EG005658	XP_624112.1
TRgrp2_6872:	TPRE007714-PA	Nasvi2EG014908	XP_624325.2
TRgrp2_6914:	TPRE010711-PA	Nasvi2EG003312	XP_624768.1
TRgrp2_6941:	TPRE002166-PA	Nasvi2EG013566	XP_625023.1
TRgrp2_7328:	TPRE006790-PA	Nasvi2EG012187	XP_001120612.1
TRgrp2_7404:	TPRE010218-PA	Nasvi2EG021451	XP_003251647.2
TRgrp2_7425:	TPRE011733-PA	Nasvi2EG037156	XP_006558822.1
TRgrp2_7463:	TPRE012544-PA	Nasvi2EG034326	XP_006562422.1
TRgrp2_7467:	TPRE011364-PA	Nasvi2EG009904	XP_006562538.1
TRgrp2_7508:	TPRE002390-PA	Nasvi2EG009031	XP_006565498.1
TRgrp2_7509:	TPRE003940-PA	Nasvi2EG020464	XP_006565576.1
TRgrp2_7553:	TPRE009328-PA	Nasvi2EG016981	XP_006570066.1
TRgrp2_7560:	TPRE001952-PA	Nasvi2EG012411	XP_006570450.1
TRgrp2_7568:	TPRE012160-PA	Nasvi2EG026491	XP_006570601.1
TRgrp2_7606:	TPRE010254-PA	Nasvi2EG003950	XP_393528.3
TRgrp2_7636:	TPRE000993-PA	Nasvi2EG001985	XP_395864.3
TRgrp2_7659:	TPRE009810-PA	Nasvi2EG003734	XP_623853.1
TRgrp2_8118:	TPRE005398-PA	Nasvi2EG003379	NP_001071293.1
TRgrp2_8172:	TPRE006584-PA	Nasvi2EG016004	XP_003249159.1
TRgrp2_8180:	TPRE006413-PA	Nasvi2EG020614	XP_003249913.2
TRgrp2_8196:	TPRE007720-PA	Nasvi2EG019881	XP_003251261.1
TRgrp2_8271:	TPRE005739-PA	Nasvi2EG012558	XP_006568309.1
TRgrp2_8280:	TPRE008939-PA	Nasvi2EG004781	XP_006569903.1
TRgrp2_8968:	TPRE009305-PA	Nasvi2EG006765	XP_006566328.1
TRgrp2_9782:	TPRE007138-PA	Nasvi2EG003504	XP_006562922.1
