# Supplementary material for: Comparative genomics of the miniature wasp and pest control agent Trichogramma pretiosum
Source: BMC Biol. 2018 May 18;16:54. doi: 10.1186/s12915-018-0520-9 (PMC5960102; doi:10.1186/s12915-018-0520-9)
Supplement: Supplementary file 5 — Table S16. Branch lengths of core hymenopteran proteins and overrepresented GO terms for sets of genes with the longest and shortest branches in different species. (XLSX 324 kb) [file 12915_2018_520_MOESM5_ESM.xlsx]

## Sheet: all_branch_lengths
group_id	Protein_id_Trichogramma_pretiosum	Protein_id_Nasonia_vitripennis	node3+4+5+6	TPRE_D2TNCA	COFL_D2TNCA	NAVI_D2TNCA	CESO_D2TNCA	TPRE_normalized_D2TNCA	COFL_normalized_D2TNCA	NAVI_normalized_D2TNCA	CESO_normalized_D2TNCA	TPRE_D2TOCA	COFL_D2TOCA	NAVI_D2TOCA	CESO_D2TOCA	MIDE_D2TOCA	APME_D2TOCA	ORAB_D2TOCA						TERMS:
TRgrp2_5959	TPRE011818-PA	Nasvi2EG003871	0.0029	0.0862623	0.023443	0.0238034	0.0173913	29.8	8.09	8.21	6	0.0862653	0.023446	0.0238064	0.0173943	0.0176671	0.00666008	0.00585071						D2TNCA is the distance from the species to the Trichogramma-Nasonia Common Ancestor (root of the Chalcids)
TRgrp2_6630	TPRE011532-PA	Nasvi2EG000274	0.164	1.6186	0.596191	0.292521	0.117948	9.85	3.63	1.78	0.718	1.67675	0.65434	0.35067	0.176097	0.51209	0.133532	0.0505769						TNCA2TACA is the distances from the Trichogramma-Nasonia common ancestor (root of Chalcids) to the Trichogramma-Athalia common ancestor (root of Hymenoptera)
TRgrp2_6666	TPRE002995-PA	Nasvi2EG008862	0.0491	0.48276	0.0874636	0.0320411	0.0320873	9.83	1.78	0.652	0.653	0.516528	0.121231	0.0658089	0.0658551	0.0364358	0.019738	0.0328344
TRgrp2_6569	TPRE001013-PA	Nasvi2EG019581	0.0627	0.581313	0.24922	0.0515063	0.119974	9.28	3.98	0.822	1.91	0.619362	0.287269	0.0895556	0.158023	0.0880592	0.0413117	0.0467925
TRgrp2_6016	TPRE003931-PA	Nasvi2EG037296	0.109	0.946181	0.192416	0.143984	0.0941003	8.65	1.76	1.32	0.861	1.0193	0.26554	0.217108	0.167224	0.202158	0.0451184	0.170475
TRgrp2_6170	TPRE005233-PA	Nasvi2EG003000	0.02	0.156365	0.0928283	0.0200922	0.0214195	7.8	4.63	1	1.07	0.176406	0.112869	0.0401334	0.0414607	0.0841575	0.0200402	0.0197286
TRgrp2_6222	TPRE000451-PA	Nasvi2EG011404	0.0116	0.078714	0.0244683	3e-06	0.0318133	6.78	2.11	0.000258	2.74	0.078717	0.0244713	6e-06	0.0318163	0.0231295	2e-06	1e-06
TRgrp2_6600	TPRE004388-PA	Nasvi2EG003671	0.0392	0.262296	0.0830955	0.021163	3e-06	6.69	2.12	0.539	7.65e-05	0.29555	0.11635	0.0544174	0.0332574	0.0977157	0.0289434	0.0155668
TRgrp2_6081	TPRE000893-PA	Nasvi2EG000861	0.0906	0.591467	0.165123	0.0372838	0.0600578	6.53	1.82	0.411	0.663	0.652815	0.226471	0.0986319	0.121406	3e-06	0.0911046	0.0921833
TRgrp2_6936	TPRE008353-PA	Nasvi2EG011127	0.104	0.665548	0.423495	0.0940252	0.0701934	6.4	4.07	0.905	0.675	0.717998	0.475944	0.146475	0.122643	0.856053	0.0952364	0.0992547
TRgrp2_6051	TPRE002626-PA	Nasvi2EG004045	0.195	1.2319	0.339423	0.0943636	0.199839	6.31	1.74	0.484	1.02	1.37917	0.486695	0.241636	0.347111	0.202509	0.174251	0.113459
TRgrp2_6896	TPRE010445-PA	Nasvi2EG004665	0.0374	0.235865	0.0453875	0.14124	0.059906	6.31	1.21	3.78	1.6	0.257172	0.0666943	0.162547	0.0812128	0.0514516	0.0443287	0.0366012
TRgrp2_6605	TPRE001523-PA	Nasvi2EG010849	0.127	0.731944	0.225482	0.0779897	0.0767431	5.76	1.77	0.613	0.603	0.814237	0.307775	0.160282	0.159036	0.143721	0.0846382	0.0424932
TRgrp2_6947	TPRE008589-PA	Nasvi2EG017566	0.0158	0.089747	2e-06	0.0125957	0.0125236	5.69	0.000127	0.799	0.794	0.0956207	0.00587574	0.0184694	0.0183973	0.0908118	0.0121591	0.0137255
TRgrp2_6514	TPRE002347-PA	Nasvi2EG009373	0.0114	0.0644771	0.0407378	0.0282506	0.0267679	5.65	3.57	2.48	2.35	0.0758884	0.0521491	0.039662	0.0381793	0.024224	0.00591098	0.0119921
TRgrp2_6804	TPRE006186-PA	Nasvi2EG010546	0.258	1.43255	0.182676	0.124548	0.375587	5.56	0.709	0.483	1.46	1.62632	0.376443	0.318315	0.569355	0.24031	0.159672	0.143792
TRgrp2_6751	TPRE010850-PA	Nasvi2EG008233	0.111	0.578533	0.215494	0.0958014	0.231083	5.2	1.94	0.862	2.08	0.631328	0.268289	0.148596	0.283878	0.320237	0.13874	0.164262
TRgrp2_6358	TPRE000980-PA	Nasvi2EG002212	0.0441	0.229268	0.113983	0.049171	0.110726	5.2	2.59	1.12	2.51	0.260079	0.144794	0.0799823	0.141537	0.0840063	0.0311871	0.0536454
TRgrp2_6428	TPRE005830-PA	Nasvi2EG005518	0.0674	0.344074	0.149025	0.070594	0.0635861	5.1	2.21	1.05	0.943	0.376108	0.181059	0.102628	0.0956205	0.0795064	0.0572004	0.0482341
TRgrp2_6075	TPRE005807-PA	Nasvi2EG022303	0.0903	0.451647	0.219155	0.12375	0.125956	5	2.43	1.37	1.39	0.481467	0.248975	0.15357	0.155776	0.186906	0.190937	0.186056
TRgrp2_6578	TPRE003988-PA	Nasvi2EG020672	0.111	0.549817	0.0758228	0.0950888	0.106381	4.95	0.683	0.857	0.959	0.63604	0.162046	0.181312	0.192604	0.152125	0.026241	0.215849
TRgrp2_6410	TPRE011060-PA	Nasvi2EG000580	0.207	1.01475	0.122307	0.0717876	0.0728175	4.91	0.592	0.348	0.353	1.15176	0.259322	0.208803	0.209832	0.206268	0.188685	0.0820536
TRgrp2_6528	TPRE009618-PA	Nasvi2EG017565	0.147	0.718459	0.144048	0.0857296	0.182952	4.88	0.978	0.582	1.24	0.809807	0.235396	0.177077	0.274299	0.202609	0.0308646	0.0620511
TRgrp2_5908	TPRE003056-PA	Nasvi2EG013843	0.0853	0.406261	0.12989	0.0752481	0.183858	4.77	1.52	0.883	2.16	0.460281	0.18391	0.129269	0.237878	0.04222	0.0682886	0.0409832
TRgrp2_6769	TPRE001304-PA	Nasvi2EG011018	0.151	0.716405	0.460362	0.100228	0.0930525	4.74	3.04	0.663	0.615	0.763387	0.507345	0.14721	0.140035	0.496517	0.0731207	0.052824
TRgrp2_6463	TPRE005550-PA	Nasvi2EG007701	0.31	1.46023	0.214431	0.219806	0.230362	4.72	0.693	0.71	0.744	1.645	0.399197	0.404572	0.415128	0.271097	0.370376	0.470692
TRgrp2_6780	TPRE001917-PA	Nasvi2EG013326	0.0632	0.294604	0.125416	0.0659452	0.104667	4.66	1.98	1.04	1.66	0.332161	0.162973	0.103502	0.142224	0.107232	0.0365886	0.0403941
TRgrp2_6167	TPRE007192-PA	Nasvi2EG002980	0.182	0.828436	0.210346	0.116186	0.176836	4.56	1.16	0.64	0.974	0.949452	0.331363	0.237202	0.297852	0.878216	0.197089	0.23064
TRgrp2_6433	TPRE011730-PA	Nasvi2EG010654	0.241	1.06203	0.110526	0.0844214	0.135724	4.4	0.458	0.35	0.563	1.08783	0.136326	0.110222	0.161525	0.130776	0.0852351	0.0483633
TRgrp2_6531	TPRE011998-PA	Nasvi2EG029370	0.114	0.495288	0.10347	0.138594	0.233314	4.33	0.905	1.21	2.04	0.594411	0.202593	0.237717	0.332437	0.198863	0.0821851	0.0169621
TRgrp2_6562	TPRE003927-PA	Nasvi2EG020443	0.178	0.751871	0.196778	0.141109	0.146195	4.23	1.11	0.793	0.822	0.846891	0.291797	0.236129	0.241215	0.223023	0.196338	0.090453
TRgrp2_6881	TPRE001466-PA	Nasvi2EG004451	0.31	1.28951	0.204935	0.183565	0.200777	4.16	0.661	0.592	0.647	1.43374	0.349168	0.327798	0.34501	0.388141	0.621674	0.173785
TRgrp2_5759	TPRE007668-PA	Nasvi2EG020673	0.173	0.712778	0.114223	0.116272	0.227881	4.11	0.659	0.671	1.32	0.777247	0.178693	0.180741	0.29235	0.244055	0.080845	0.12476
TRgrp2_6890	TPRE007304-PA	Nasvi2EG008868	0.171	0.692378	0.512596	0.221352	0.31339	4.04	2.99	1.29	1.83	0.719418	0.539636	0.248392	0.34043	0.521584	0.287336	1.00743
TRgrp2_5995	TPRE008805-PA	Nasvi2EG010493	0.0756	0.301903	0.145273	0.0486466	0.19201	3.99	1.92	0.643	2.54	0.324753	0.168123	0.0714967	0.21486	0.246581	0.163938	0.0524642
TRgrp2_5927	TPRE009276-PA	Nasvi2EG006730	0.0665	0.262687	0.0848189	0.046227	0.0858714	3.95	1.28	0.695	1.29	0.295554	0.117685	0.0790936	0.118738	0.120222	0.0844781	0.023336
TRgrp2_6845	TPRE000258-PA	Nasvi2EG002790	0.025	0.0945421	2e-06	0.0415953	0.0578159	3.78	8e-05	1.66	2.31	0.102674	0.00813439	0.0497277	0.0659483	0.01651	2e-06	0.0165083
TRgrp2_6717	TPRE003055-PA	Nasvi2EG013835	0.167	0.614872	0.187088	0.082742	0.419906	3.69	1.12	0.497	2.52	0.728186	0.300403	0.196056	0.533221	0.292345	0.209874	0.131469
TRgrp2_5764	TPRE002424-PA	Nasvi2EG010237	0.109	0.398303	0.178362	0.0864513	0.161587	3.66	1.64	0.794	1.48	0.458437	0.238496	0.146585	0.221721	0.26982	0.520466	0.175397
TRgrp2_6762	TPRE001860-PA	Nasvi2EG002875	0.133	0.472797	0.199192	0.0740727	0.0800106	3.56	1.5	0.558	0.602	0.514995	0.241391	0.116271	0.122209	0.229107	0.0998245	0.0892145
TRgrp2_6330	TPRE011546-PA	Nasvi2EG000248	0.131	0.461598	0.198186	0.0727946	0.0596268	3.52	1.51	0.556	0.455	0.55245	0.289038	0.163647	0.150479	0.121535	0.0746928	0.0459241
TRgrp2_5715	TPRE002672-PA	Nasvi2EG013440	0.301	1.0517	0.293505	0.178776	0.162532	3.49	0.974	0.593	0.539	1.24527	0.487078	0.372349	0.356105	0.627321	0.170931	0.191026
TRgrp2_6956	TPRE000813-PA	Nasvi2EG001121	0.034	0.118421	0.0552876	0.0743739	0.0752116	3.49	1.63	2.19	2.21	0.130851	0.0677174	0.0868037	0.0876414	0.0639459	0.00637937	0.0128625
TRgrp2_6631	TPRE010538-PA	Nasvi2EG020752	0.162	0.560657	0.55692	0.108687	0.0819943	3.46	3.44	0.672	0.507	0.656943	0.653206	0.204973	0.17828	0.225448	0.132554	0.0923628
TRgrp2_5865	TPRE007033-PA	Nasvi2EG009343	0.117	0.40526	0.125057	0.0795619	0.0927393	3.45	1.06	0.677	0.79	0.454602	0.1744	0.128904	0.142082	0.109027	0.0673831	0.0497977
TRgrp2_5749	TPRE003273-PA	Nasvi2EG005579	0.245	0.843566	0.164034	0.715477	0.0988137	3.44	0.67	2.92	0.403	1.03464	0.355113	0.906556	0.289892	0.4566	0.0607396	0.0461756
TRgrp2_6391	TPRE010498-PA	Nasvi2EG000677	0.297	1.0126	0.172542	0.173949	0.239354	3.4	0.58	0.585	0.805	1.1517	0.31164	0.313047	0.378452	0.61725	0.413438	0.220218
TRgrp2_6251	TPRE008268-PA	Nasvi2EG005789	0.18	0.60751	0.601659	0.264555	0.499686	3.38	3.35	1.47	2.78	0.70664	0.700789	0.363684	0.598815	0.43381	0.136749	0.0989084
TRgrp2_6193	TPRE012269-PA	Nasvi2EG013723	0.217	0.728638	0.234157	0.165841	0.0864429	3.36	1.08	0.765	0.399	0.865702	0.371221	0.302905	0.223507	0.278766	0.0930547	0.144614
TRgrp2_6056	TPRE003100-PA	Nasvi2EG007054	0.0841	0.281477	0.176987	0.0243917	0.0399017	3.35	2.1	0.29	0.475	0.344434	0.239944	0.0873492	0.102859	0.0658529	0.0669894	0.0286171
TRgrp2_6035	TPRE012783-PA	Nasvi2EG029101	0.138	0.454857	0.294178	0.158716	0.0855955	3.3	2.14	1.15	0.622	0.562005	0.401326	0.265864	0.192744	0.130009	0.0934447	0.0871798
TRgrp2_6847	TPRE006999-PA	Nasvi2EG006698	0.0253	0.0834367	2e-06	0.0207832	0.00680953	3.3	7.9e-05	0.821	0.269	0.104805	0.0213704	0.0421516	0.028178	0.0796704	0.0405303	0.0407469
TRgrp2_6776	TPRE004660-PA	Nasvi2EG011161	0.21	0.692261	0.452205	0.118414	0.182378	3.29	2.15	0.564	0.868	0.845416	0.60536	0.271568	0.335532	0.23182	0.341727	0.108663
TRgrp2_6111	TPRE005284-PA	Nasvi2EG030443	0.324	1.05803	0.234938	0.204987	0.241552	3.26	0.724	0.632	0.745	1.25743	0.434334	0.404382	0.440947	0.336599	0.212071	0.162247
TRgrp2_6587	TPRE012026-PA	Nasvi2EG003214	0.0923	0.299763	0.188974	0.0943621	0.123159	3.25	2.05	1.02	1.33	0.36068	0.249891	0.155279	0.184076	0.0639894	0.0748347	0.0212458
TRgrp2_6106	TPRE001574-PA	Nasvi2EG005819	0.0929	0.301242	0.155605	0.0650361	0.0349778	3.24	1.68	0.7	0.377	0.35057	0.204933	0.114364	0.0843054	0.164102	0.0404345	0.0775264
TRgrp2_6437	TPRE004930-PA	Nasvi2EG020441	0.115	0.370085	0.126869	0.0854078	0.17803	3.21	1.1	0.741	1.54	0.42362	0.180404	0.138943	0.231565	0.155443	0.192781	0.101589
TRgrp2_6227	TPRE000577-PA	Nasvi2EG005077	0.185	0.576358	0.149261	0.0718311	0.144673	3.11	0.805	0.387	0.78	0.677224	0.250127	0.172697	0.245538	0.189867	0.139497	0.193705
TRgrp2_6568	TPRE001032-PA	Nasvi2EG006270	0.165	0.504894	0.140276	0.154081	0.109469	3.06	0.849	0.933	0.663	0.627721	0.263103	0.276907	0.232295	0.231867	0.0856225	0.0912248
TRgrp2_6701	TPRE006058-PA	Nasvi2EG000497	0.23	0.699076	0.151559	0.135607	0.106875	3.04	0.658	0.589	0.464	0.849968	0.302451	0.286499	0.257767	0.309018	0.197754	0.12436
TRgrp2_5680	TPRE010224-PA	Nasvi2EG000177	0.0981	0.294482	0.204576	0.105807	0.170164	3	2.08	1.08	1.73	0.331572	0.241667	0.142897	0.207255	0.378318	0.284421	0.191422
TRgrp2_6266	TPRE006146-PA	Nasvi2EG000228	0.21	0.627656	0.213333	0.171444	0.124652	2.98	1.01	0.815	0.592	0.793564	0.379241	0.337352	0.29056	0.157642	0.097335	0.155518
TRgrp2_6420	TPRE005510-PA	Nasvi2EG005062	0.168	0.496295	0.115204	0.0790231	0.0696264	2.95	0.686	0.47	0.414	0.62359	0.242499	0.206318	0.196921	0.127597	0.0837309	0.142067
TRgrp2_6924	TPRE008517-PA	Nasvi2EG014003	0.0533	0.157106	0.0866775	0.0223376	0.102928	2.95	1.63	0.419	1.93	0.184097	0.113668	0.0493286	0.129919	0.140722	0.157096	0.0818153
TRgrp2_5815	TPRE010758-PA	Nasvi2EG003274	0.095	0.280721	0.0255614	0.0322289	0.0395213	2.95	0.269	0.339	0.416	0.306291	0.0511311	0.0577986	0.065091	0.194198	0.0569529	0.0128513
TRgrp2_5919	TPRE008570-PA	Nasvi2EG014068	0.142	0.414892	0.229117	0.364432	0.0941147	2.92	1.61	2.57	0.662	0.513777	0.328002	0.463317	0.192999	0.100448	0.0552927	0.0394171
TRgrp2_6706	TPRE010133-PA	Nasvi2EG018302	0.354	1.026	0.254843	0.235452	0.397931	2.9	0.719	0.665	1.12	1.17285	0.401689	0.382298	0.544777	0.283265	0.355899	0.725607
TRgrp2_6715	TPRE010519-PA	Nasvi2EG028414	0.0676	0.195624	0.141469	0.0625691	0.0708995	2.9	2.09	0.926	1.05	0.231984	0.177829	0.0989287	0.107259	0.141353	0.152992	0.0920156
TRgrp2_5945	TPRE009495-PA	Nasvi2EG015812	0.126	0.36071	0.26908	0.0219232	0.060197	2.86	2.14	0.174	0.478	0.447145	0.355516	0.108358	0.146632	0.206558	0.118017	0.02735
TRgrp2_5795	TPRE000520-PA	Nasvi2EG009784	0.132	0.375176	0.168038	0.0196276	0.0408491	2.85	1.28	0.149	0.311	0.473138	0.265999	0.117589	0.138811	0.0495659	0.102858	0.0213038
TRgrp2_5791	TPRE003531-PA	Nasvi2EG009070	0.122	0.344192	0.164702	3e-06	0.0138594	2.82	1.35	2.45e-05	0.113	0.417004	0.237514	0.0728149	0.0866713	0.318891	0.124224	0.068939
TRgrp2_6015	TPRE008393-PA	Nasvi2EG013936	0.143	0.403622	0.190635	0.0220209	0.0477935	2.81	1.33	0.153	0.333	0.51483	0.301843	0.133228	0.159001	0.132156	0.0403612	0.0301669
TRgrp2_6659	TPRE012393-PA	Nasvi2EG014967	0.0804	0.225819	0.148195	0.0331785	0.0687582	2.81	1.84	0.413	0.855	0.271365	0.193741	0.0787244	0.114304	0.174604	0.10538	0.0858662
TRgrp2_6613	TPRE005043-PA	Nasvi2EG004261	0.207	0.581099	0.340007	0.117977	0.144129	2.8	1.64	0.569	0.696	0.684735	0.443644	0.221613	0.247766	0.333436	0.0778835	0.0710078
TRgrp2_6102	TPRE010964-PA	Nasvi2EG002508	0.159	0.445947	0.28895	0.268278	0.154611	2.8	1.81	1.68	0.971	0.530872	0.373875	0.353203	0.239536	0.279396	0.123431	0.264038
TRgrp2_6742	TPRE004410-PA	Nasvi2EG003639	0.0706	0.196239	0.164814	0.140828	0.146662	2.78	2.33	1.99	2.08	0.249987	0.218561	0.194575	0.200409	0.0736636	0.0672305	0.0509665
TRgrp2_5895	TPRE000643-PA	Nasvi2EG005024	0.266	0.734039	0.314867	0.302047	0.143362	2.76	1.19	1.14	0.54	0.908285	0.489113	0.476293	0.317608	0.18447	0.151092	0.214128
TRgrp2_5651	TPRE002748-PA	Nasvi2EG002000	0.128	0.354941	0.076106	0.0528694	0.03971	2.76	0.593	0.412	0.309	0.410113	0.131278	0.108041	0.0948816	0.159233	0.171493	0.310674
TRgrp2_6774	TPRE003449-PA	Nasvi2EG004591	0.0312	0.0861846	0.0189614	0.0185496	0.00984175	2.76	0.608	0.595	0.316	0.104902	0.0376785	0.0372667	0.0285589	0.0287875	2e-06	0.0189698
TRgrp2_6867	TPRE008942-PA	Nasvi2EG004775	0.295	0.81097	0.420969	0.0953444	0.163845	2.75	1.43	0.324	0.556	0.970357	0.580355	0.254731	0.323231	0.307559	0.273487	0.321857
TRgrp2_6703	TPRE008356-PA	Nasvi2EG011117	0.14	0.379913	0.181899	0.103141	0.235052	2.72	1.3	0.739	1.68	0.455137	0.257123	0.178365	0.310276	0.259191	0.361602	0.149932
TRgrp2_6725	TPRE007219-PA	Nasvi2EG020281	0.0845	0.227652	0.0982072	0.0662184	0.204343	2.69	1.16	0.784	2.42	0.255768	0.126324	0.0943349	0.232459	0.242623	0.205534	0.0954854
TRgrp2_6356	TPRE006899-PA	Nasvi2EG014597	0.23	0.614073	0.356767	0.126263	0.136754	2.67	1.55	0.549	0.594	0.736066	0.47876	0.248256	0.258747	0.334758	0.216385	0.166729
TRgrp2_5907	TPRE007933-PA	Nasvi2EG015006	0.0816	0.217593	0.129815	0.0459389	0.0356422	2.67	1.59	0.563	0.437	0.275791	0.188014	0.104137	0.0938404	0.0694778	0.0374704	0.0295276
TRgrp2_6722	TPRE010719-PA	Nasvi2EG002930	0.239	0.62399	0.355089	0.281667	0.191135	2.61	1.48	1.18	0.798	0.766724	0.497823	0.424401	0.333869	0.2678	0.164131	0.158568
TRgrp2_5963	TPRE001122-PA	Nasvi2EG024739	0.0409	0.105854	0.0391703	0.00716166	0.0924845	2.59	0.957	0.175	2.26	0.116727	0.0500433	0.0180347	0.103357	0.0946021	0.0636158	0.047522
TRgrp2_5925	TPRE003447-PA	Nasvi2EG004593	0.131	0.338085	0.320664	0.0903455	0.0466477	2.58	2.45	0.69	0.356	0.429121	0.4117	0.181381	0.137683	0.258595	0.0926189	0.0879162
TRgrp2_5771	TPRE007180-PA	Nasvi2EG002992	0.157	0.402677	0.11599	0.0623353	0.228754	2.57	0.741	0.398	1.46	0.48538	0.198693	0.145039	0.311457	0.314942	0.134789	0.139093
TRgrp2_5694	TPRE011650-PA	Nasvi2EG003959	0.205	0.522579	0.262654	0.132338	0.0863112	2.55	1.28	0.645	0.421	0.574209	0.314284	0.183968	0.137941	0.399047	0.178803	0.113401
TRgrp2_5782	TPRE013073-PA	Nasvi2EG021462	0.192	0.488849	0.216332	0.169301	0.236716	2.55	1.13	0.882	1.23	0.570089	0.297573	0.250541	0.317957	0.344604	0.165702	0.134218
TRgrp2_6785	TPRE002125-PA	Nasvi2EG024142	0.169	0.423823	0.16251	0.151642	0.134854	2.51	0.961	0.897	0.798	0.557152	0.295839	0.284971	0.268183	0.0739078	0.0607839	0.0454101
TRgrp2_5697	TPRE004562-PA	Nasvi2EG016881	0.0848	0.210953	0.126499	0.0832032	0.0803117	2.49	1.49	0.982	0.947	0.28106	0.196606	0.15331	0.150418	0.183584	0.113368	0.20446
TRgrp2_6570	TPRE002237-PA	Nasvi2EG010770	0.137	0.339397	0.0609364	0.044524	0.0414305	2.47	0.443	0.324	0.301	0.459126	0.180666	0.164253	0.16116	0.0747422	0.0651819	0.0374067
TRgrp2_6826	TPRE004721-PA	Nasvi2EG006044	0.123	0.303116	0.157766	0.0620807	0.0356789	2.46	1.28	0.505	0.29	0.370778	0.225428	0.129743	0.103341	0.165894	0.0683466	0.176292
TRgrp2_6910	TPRE011376-PA	Nasvi2EG009912	0.161	0.394758	0.311482	0.215412	0.233836	2.45	1.94	1.34	1.45	0.473779	0.390503	0.294432	0.312856	0.269728	0.214303	0.271145
TRgrp2_6602	TPRE011741-PA	Nasvi2EG011398	0.207	0.503342	0.42743	0.261109	0.279064	2.43	2.06	1.26	1.35	0.625336	0.549425	0.383103	0.401058	0.323877	0.10754	0.169604
TRgrp2_6620	TPRE013075-PA	Nasvi2EG002692	0.209	0.507446	0.229014	0.0704094	0.162348	2.42	1.09	0.336	0.775	0.619249	0.340817	0.182213	0.274151	0.332527	0.245724	0.12164
TRgrp2_5852	TPRE011367-PA	Nasvi2EG009901	0.0725	0.173352	0.163405	0.0717044	0.119514	2.39	2.25	0.989	1.65	0.193984	0.184037	0.0923366	0.140146	0.166948	0.100016	0.0479408
TRgrp2_6596	TPRE004967-PA	Nasvi2EG004125	0.213	0.505809	0.202098	0.13652	0.225214	2.38	0.951	0.642	1.06	0.630937	0.327226	0.261649	0.350342	0.486734	0.21378	0.179985
TRgrp2_6382	TPRE007074-PA	Nasvi2EG003391	0.103	0.245094	0.0779879	0.0907339	0.106124	2.38	0.757	0.881	1.03	0.319555	0.152449	0.165195	0.180585	0.0824101	0.0695	0.121664
TRgrp2_5857	TPRE011988-PA	Nasvi2EG022311	0.227	0.531807	0.278972	0.163814	0.188697	2.35	1.23	0.722	0.832	0.636767	0.383932	0.268774	0.293657	0.210136	0.263047	0.195549
TRgrp2_6028	TPRE004301-PA	Nasvi2EG019919	0.208	0.48763	0.137021	0.145024	0.331614	2.34	0.658	0.697	1.59	0.587876	0.237267	0.24527	0.43186	0.273875	0.183033	0.202301
TRgrp2_6740	TPRE001496-PA	Nasvi2EG004179	0.0764	0.177789	0.126631	0.131214	0.15933	2.33	1.66	1.72	2.09	0.236303	0.185145	0.189728	0.217844	0.0898355	0.0340738	0.124352
TRgrp2_6833	TPRE012267-PA	Nasvi2EG013726	0.103	0.23895	0.0912984	0.039091	0.127934	2.32	0.886	0.379	1.24	0.285542	0.137891	0.0856832	0.174526	0.165952	0.112475	0.118478
TRgrp2_6645	TPRE008830-PA	Nasvi2EG012183	0.286	0.660644	0.239433	0.235069	0.364614	2.31	0.837	0.821	1.27	0.799395	0.378185	0.37382	0.503365	0.624959	0.352081	0.252404
TRgrp2_6771	TPRE009322-PA	Nasvi2EG004091	0.0802	0.183377	0.0617913	0.0688049	0.111653	2.29	0.771	0.858	1.39	0.242079	0.120493	0.127506	0.170355	0.162776	0.0923028	0.0689722
TRgrp2_6665	TPRE005668-PA	Nasvi2EG031468	0.167	0.381431	0.253342	0.0888944	0.0866752	2.28	1.52	0.532	0.519	0.483217	0.355128	0.19068	0.188461	0.195394	0.281312	0.171958
TRgrp2_6278	TPRE008332-PA	Nasvi2EG006073	0.0551	0.12473	0.0898706	0.0416314	0.0315767	2.26	1.63	0.756	0.573	0.158606	0.123747	0.0755075	0.0654528	0.0831291	0.0528224	0.0686636
TRgrp2_5934	TPRE002309-PA	Nasvi2EG012436	0.0362	0.0820351	0.0691868	0.0360943	0.0382268	2.26	1.91	0.996	1.05	0.104727	0.091879	0.0587865	0.060919	0.0350912	0.028455	0.0298727
TRgrp2_6608	TPRE004665-PA	Nasvi2EG001365	0.297	0.668488	0.63588	0.257563	0.389776	2.25	2.14	0.868	1.31	0.846549	0.813941	0.435624	0.567837	0.277358	0.480629	0.236753
TRgrp2_5794	TPRE001421-PA	Nasvi2EG010073	0.28	0.628112	0.536625	0.205524	0.223005	2.25	1.92	0.735	0.798	0.834232	0.742744	0.411643	0.429124	0.565257	0.325505	0.233774
TRgrp2_6777	TPRE002561-PA	Nasvi2EG010403	0.187	0.419835	0.220155	0.0838602	0.109757	2.24	1.17	0.447	0.585	0.51188	0.3122	0.175905	0.201802	0.283665	0.153332	0.0785308
TRgrp2_6272	TPRE006540-PA	Nasvi2EG000040	0.0335	0.0747509	0.0543667	0.0287873	0.0157892	2.23	1.62	0.859	0.471	0.0986676	0.0782834	0.0527041	0.039706	0.086206	0.040059	0.0384983
TRgrp2_5712	TPRE001885-PA	Nasvi2EG019441	0.0864	0.193145	0.0488263	0.00872816	0.152744	2.23	0.565	0.101	1.77	0.229003	0.084684	0.0445859	0.188602	0.215264	0.29386	0.0586502
TRgrp2_5918	TPRE000172-PA	Nasvi2EG010468	0.201	0.446183	0.20991	0.0327799	0.0918863	2.22	1.05	0.163	0.458	0.609692	0.373419	0.196289	0.255395	0.143398	0.0363073	0.0215334
TRgrp2_6668	TPRE002105-PA	Nasvi2EG009395	0.183	0.406586	0.158401	0.132774	0.211471	2.22	0.865	0.725	1.15	0.539214	0.291029	0.265402	0.344099	0.310523	0.291816	0.159226
TRgrp2_6175	TPRE009849-PA	Nasvi2EG000328	0.135	0.2996	0.113505	0.0485742	0.0902474	2.22	0.842	0.361	0.67	0.407654	0.22156	0.156628	0.198302	0.132247	0.0706803	0.0512705
TRgrp2_6628	TPRE008208-PA	Nasvi2EG019072	0.227	0.500574	0.172136	0.164227	0.150056	2.21	0.76	0.725	0.662	0.618348	0.28991	0.282002	0.26783	0.24238	0.19467	0.158504
TRgrp2_6555	TPRE000121-PA	Nasvi2EG010532	0.0524	0.115221	0.0767076	0.0334955	0.0617992	2.2	1.46	0.64	1.18	0.162464	0.12395	0.0807384	0.109042	0.0379399	0.0722776	0.00593996
TRgrp2_6928	TPRE011547-PA	Nasvi2EG000241	0.15	0.33009	0.184163	0.0598934	0.0535855	2.19	1.22	0.398	0.356	0.417633	0.271705	0.147436	0.141128	0.287997	0.0901373	0.120573
TRgrp2_6929	TPRE005435-PA	Nasvi2EG000984	0.11	0.240316	0.183062	0.0932091	0.134137	2.19	1.66	0.848	1.22	0.288305	0.231051	0.141198	0.182126	0.178024	0.152698	0.119616
TRgrp2_6395	TPRE011694-PA	Nasvi2EG002773	0.164	0.35763	0.190826	0.149349	0.128742	2.18	1.16	0.909	0.784	0.457684	0.29088	0.249404	0.228796	0.214594	0.326294	0.102548
TRgrp2_6322	TPRE011970-PA	Nasvi2EG016079	0.203	0.44265	0.144227	0.0427267	0.0673545	2.18	0.711	0.211	0.332	0.579498	0.281075	0.179575	0.204202	0.181593	0.106504	0.0324925
TRgrp2_6281	TPRE008333-PA	Nasvi2EG006072	0.204	0.443475	0.25437	0.212638	0.289856	2.17	1.24	1.04	1.42	0.544424	0.355319	0.313586	0.390805	0.143525	0.240692	0.180626
TRgrp2_6094	TPRE002940-PA	Nasvi2EG023739	0.204	0.442892	0.199217	0.198761	0.205905	2.17	0.978	0.976	1.01	0.576983	0.333309	0.332853	0.339997	0.287724	0.241851	0.0841634
TRgrp2_6923	TPRE001289-PA	Nasvi2EG011026	0.0625	0.135096	0.0931983	0.0484486	0.0225782	2.16	1.49	0.775	0.361	0.183213	0.141315	0.0965658	0.0706954	0.0367966	2e-06	0.0210577
TRgrp2_5657	TPRE003045-PA	Nasvi2EG008886	0.0888	0.189429	0.0857573	0.0795588	0.0971494	2.13	0.966	0.896	1.09	0.228161	0.12449	0.118291	0.135882	0.123061	0.208626	0.149565
TRgrp2_6961	TPRE008066-PA	Nasvi2EG019660	0.0257	0.0546078	0.0516994	0.0126791	0.0260039	2.13	2.01	0.494	1.01	0.0802868	0.0773784	0.0383581	0.0516829	0.0383613	0.025678	0.0397747
TRgrp2_6691	TPRE004458-PA	Nasvi2EG003753	0.156	0.328566	0.170702	0.171047	0.160689	2.11	1.1	1.1	1.03	0.407009	0.249145	0.249489	0.239131	0.463254	0.25444	0.146741
TRgrp2_6476	TPRE008380-PA	Nasvi2EG013957	0.15	0.316811	0.161854	0.0621592	0.123336	2.11	1.08	0.414	0.821	0.415704	0.260747	0.161052	0.222229	0.238114	0.0674767	0.123506
TRgrp2_6519	TPRE010600-PA	Nasvi2EG003904	0.0643	0.135497	0.0239863	0.0318512	0.117806	2.11	0.373	0.495	1.83	0.157	0.0454896	0.0533546	0.13931	0.0598085	0.0452191	0.051376
TRgrp2_6296	TPRE012735-PA	Nasvi2EG012655	0.15	0.306964	0.15125	0.059771	0.0948404	2.05	1.01	0.4	0.634	0.402365	0.246651	0.155172	0.190241	0.096089	0.104783	0.0674591
TRgrp2_6538	TPRE009261-PA	Nasvi2EG006693	0.085	0.174726	0.0904761	0.0678058	0.0542582	2.05	1.06	0.797	0.638	0.226651	0.142401	0.119731	0.106183	0.100944	0.0359796	0.0442791
TRgrp2_6579	TPRE009425-PA	Nasvi2EG002333	0.139	0.282101	0.172627	0.0959361	0.238104	2.03	1.24	0.69	1.71	0.310238	0.200765	0.124073	0.266241	0.18584	0.117953	0.0462232
TRgrp2_6186	TPRE006548-PA	Nasvi2EG022903	0.17	0.342786	0.152474	0.135469	0.100105	2.02	0.897	0.797	0.589	0.483835	0.293523	0.276518	0.241154	0.183686	0.0963086	0.0545746
TRgrp2_6720	TPRE007636-PA	Nasvi2EG007417	0.231	0.464626	0.209567	0.198134	0.180739	2.01	0.906	0.856	0.781	0.591934	0.336875	0.325441	0.308046	0.257344	0.148742	0.107051
TRgrp2_6445	TPRE002118-PA	Nasvi2EG018334	0.436	0.872552	0.375549	0.225912	0.587248	2	0.861	0.518	1.35	1.02997	0.532964	0.383327	0.744663	0.56279	0.485711	0.306063
TRgrp2_6653	TPRE004761-PA	Nasvi2EG006177	0.106	0.212112	0.188607	0.14793	0.0883926	2	1.78	1.4	0.834	0.281013	0.257508	0.216831	0.157294	0.0867736	0.0292608	0.0521762
TRgrp2_6611	TPRE005751-PA	Nasvi2EG015886	0.139	0.276537	0.0754047	0.0587541	0.0502158	2	0.544	0.424	0.362	0.349495	0.148363	0.131712	0.123174	0.110641	0.0647774	0.0437779
TRgrp2_5678	TPRE002785-PA	Nasvi2EG014952	0.0163	0.0325003	2e-06	3e-06	3e-06	1.99	0.000123	0.000184	0.000184	0.0488145	0.0163162	0.0163172	0.0163172	0.0163142	2e-06	1e-06
TRgrp2_6174	TPRE013148-PA	Nasvi2EG018649	0.276	0.543699	0.33296	0.249811	0.188867	1.97	1.21	0.904	0.684	0.720897	0.510157	0.427008	0.366064	0.256574	0.133244	0.101175
TRgrp2_6212	TPRE002477-PA	Nasvi2EG009941	0.212	0.41833	0.25359	0.0978515	0.221699	1.97	1.19	0.461	1.04	0.542219	0.377479	0.22174	0.345588	0.293054	0.216985	0.152174
TRgrp2_6588	TPRE001719-PA	Nasvi2EG012216	0.124	0.243859	0.15386	0.0650971	0.160789	1.97	1.24	0.526	1.3	0.318113	0.228114	0.139351	0.235043	0.169151	0.110124	0.213121
TRgrp2_6285	TPRE003046-PA	Nasvi2EG008738	0.218	0.427077	0.152124	0.209492	0.14013	1.96	0.699	0.963	0.644	0.507215	0.232262	0.289631	0.220269	0.195979	0.278021	0.134934
TRgrp2_6074	TPRE012124-PA	Nasvi2EG002616	0.263	0.514768	0.314788	0.141944	0.507565	1.95	1.19	0.539	1.93	0.705116	0.505136	0.332292	0.697913	0.295808	0.243503	0.122175
TRgrp2_6905	TPRE006298-PA	Nasvi2EG008789	0.14	0.273182	0.087002	0.0723132	0.156166	1.95	0.62	0.515	1.11	0.346553	0.160373	0.145684	0.229537	0.249125	0.21533	0.104457
TRgrp2_5708	TPRE005799-PA	Nasvi2EG004370	0.462	0.8892	0.597894	0.677947	0.308041	1.92	1.29	1.47	0.666	1.14725	0.855947	0.936	0.566094	0.367234	0.358421	0.208293
TRgrp2_6208	TPRE000051-PA	Nasvi2EG011280	0.281	0.534923	0.52482	0.156231	0.280543	1.91	1.87	0.557	1	0.710199	0.700096	0.331508	0.455819	0.609698	0.233457	0.211796
TRgrp2_6594	TPRE000852-PA	Nasvi2EG005172	0.291	0.556078	0.258119	0.153988	0.206432	1.91	0.887	0.529	0.709	0.729221	0.431262	0.32713	0.379575	0.443173	0.28207	0.213723
TRgrp2_6128	TPRE003498-PA	Nasvi2EG012493	0.132	0.252494	0.165027	0.0778895	0.148914	1.91	1.25	0.589	1.13	0.29841	0.210944	0.123806	0.19483	0.0880333	0.113874	0.0983679
TRgrp2_5890	TPRE005725-PA	Nasvi2EG012520	0.231	0.43937	0.24827	0.08104	0.159117	1.9	1.07	0.35	0.688	0.59037	0.39927	0.23204	0.310117	0.392398	0.237539	0.101674
TRgrp2_6753	TPRE010226-PA	Nasvi2EG000158	0.162	0.30784	0.190536	0.126368	0.11832	1.9	1.17	0.778	0.729	0.414851	0.297547	0.233378	0.22533	0.237237	0.202866	0.197218
TRgrp2_5975	TPRE000309-PA	Nasvi2EG007068	0.33	0.622529	0.346789	0.175299	0.213989	1.89	1.05	0.532	0.649	0.81609	0.54035	0.36886	0.40755	0.920492	0.333867	0.253139
TRgrp2_6781	TPRE006188-PA	Nasvi2EG002864	0.118	0.223301	0.192593	0.0343624	0.0984588	1.89	1.63	0.29	0.832	0.286213	0.255504	0.097274	0.16137	0.215027	0.132648	0.190863
TRgrp2_5850	TPRE003617-PA	Nasvi2EG011652	0.177	0.334924	0.16384	0.0850343	0.193237	1.89	0.926	0.48	1.09	0.461234	0.29015	0.211344	0.319547	0.403082	0.25568	0.165064
TRgrp2_5992	TPRE008087-PA	Nasvi2EG001555	0.182	0.33919	0.297599	0.125499	0.324108	1.87	1.64	0.691	1.79	0.432119	0.390528	0.218427	0.417036	0.389917	0.212287	0.241767
TRgrp2_6232	TPRE005958-PA	Nasvi2EG007902	0.0693	0.128974	0.0536623	0.0170111	0.0343608	1.86	0.774	0.245	0.496	0.167617	0.0923056	0.0556544	0.0730041	0.196985	0.032072	0.0253807
TRgrp2_6729	TPRE001333-PA	Nasvi2EG008463	0.0264	0.0491521	0.0332294	3e-06	3e-06	1.86	1.26	0.000114	0.000114	0.0586015	0.0426788	0.00945242	0.00945242	0.0188518	2e-06	0.0093577
TRgrp2_6307	TPRE001488-PA	Nasvi2EG004485	0.109	0.20139	0.163859	0.0801438	0.0686593	1.85	1.51	0.738	0.632	0.279428	0.241897	0.158182	0.146697	0.122011	0.0755326	0.126429
TRgrp2_6789	TPRE003926-PA	Nasvi2EG020442	0.159	0.294243	0.152373	0.101577	0.25475	1.85	0.96	0.64	1.61	0.382595	0.240725	0.189929	0.343102	0.178957	0.146728	0.157993
TRgrp2_6649	TPRE009955-PA	Nasvi2EG006434	0.0318	0.058679	0.0446954	0.0375684	0.0483955	1.84	1.4	1.18	1.52	0.0802004	0.0662168	0.0590898	0.0699169	0.0976301	0.035446	0.0444357
TRgrp2_6828	TPRE006384-PA	Nasvi2EG009549	0.208	0.3764	0.174827	0.188021	0.229311	1.81	0.842	0.906	1.1	0.52594	0.324367	0.33756	0.37885	0.219539	0.25741	0.0279052
TRgrp2_6103	TPRE008593-PA	Nasvi2EG013044	0.302	0.540593	0.394885	0.165824	0.372289	1.79	1.31	0.548	1.23	0.685183	0.539476	0.310414	0.516879	0.479305	0.368488	0.238646
TRgrp2_6754	TPRE008166-PA	Nasvi2EG016490	0.26	0.463553	0.234624	0.145251	0.146133	1.78	0.903	0.559	0.562	0.615147	0.386218	0.296845	0.297727	0.475309	0.183062	0.149299
TRgrp2_6642	TPRE007007-PA	Nasvi2EG009609	0.151	0.268456	0.229636	0.0784278	0.128326	1.78	1.52	0.519	0.85	0.365417	0.326597	0.175389	0.225287	0.170101	0.0871975	0.15312
TRgrp2_5735	TPRE005568-PA	Nasvi2EG007978	0.332	0.58556	0.40345	0.17168	0.118815	1.77	1.22	0.518	0.358	0.796445	0.614335	0.382565	0.3297	0.417471	0.0740841	0.127354
TRgrp2_6095	TPRE003839-PA	Nasvi2EG012778	0.477	0.847392	0.208966	0.22676	0.220291	1.77	0.438	0.475	0.461	1.09411	0.455686	0.47348	0.467011	0.551832	0.342603	0.290665
TRgrp2_6675	TPRE010075-PA	Nasvi2EG011979	0.209	0.371459	0.161154	0.12073	0.151153	1.77	0.769	0.576	0.722	0.526297	0.315992	0.275567	0.305991	0.258687	0.165215	0.0824202
TRgrp2_6165	TPRE001355-PA	Nasvi2EG012297	0.252	0.443847	0.335235	0.239721	0.412831	1.76	1.33	0.95	1.64	0.508765	0.400153	0.304639	0.477749	0.39123	0.215689	0.248631
TRgrp2_6723	TPRE001751-PA	Nasvi2EG037355	0.358	0.630402	0.328505	0.165216	0.256081	1.76	0.917	0.461	0.715	0.862334	0.560437	0.397148	0.488013	0.664489	0.265883	0.22778
TRgrp2_5935	TPRE011735-PA	Nasvi2EG010650	0.297	0.522424	0.280864	0.156911	0.245027	1.76	0.944	0.528	0.824	0.726183	0.484623	0.360671	0.448787	0.337815	0.35723	0.198071
TRgrp2_6498	TPRE001820-PA	Nasvi2EG037340	0.113	0.199963	0.16004	0.0863399	0.102717	1.76	1.41	0.761	0.906	0.282997	0.243074	0.169374	0.18575	0.120247	0.0663334	0.0705881
TRgrp2_6909	TPRE007228-PA	Nasvi2EG020270	0.132	0.232295	0.109387	0.087788	0.21951	1.76	0.831	0.667	1.67	0.307262	0.184354	0.162755	0.294477	0.106779	0.0811832	0.102371
TRgrp2_6159	TPRE004935-PA	Nasvi2EG002532	0.425	0.740373	0.327587	0.321678	0.252736	1.74	0.772	0.758	0.595	0.995648	0.582863	0.576953	0.508012	0.333342	0.276545	0.287407
TRgrp2_5775	TPRE005149-PA	Nasvi2EG015711	0.251	0.436249	0.167385	0.156555	0.104139	1.74	0.666	0.623	0.414	0.56544	0.296576	0.285746	0.23333	0.323313	0.200212	0.120646
TRgrp2_6324	TPRE003882-PA	Nasvi2EG015053	0.136	0.23733	0.150758	0.103923	0.0952831	1.74	1.11	0.762	0.699	0.303987	0.217415	0.17058	0.16194	0.248215	0.115753	0.0888276
TRgrp2_6473	TPRE001649-PA	Nasvi2EG011835	0.15	0.257051	0.237709	0.0874791	0.0871435	1.72	1.59	0.584	0.582	0.332456	0.313114	0.162884	0.162549	0.519659	0.105731	0.0987348
TRgrp2_6223	TPRE008465-PA	Nasvi2EG022317	0.123	0.210258	0.169636	0.123518	0.0811795	1.72	1.38	1.01	0.663	0.289954	0.249331	0.203214	0.160875	0.181675	0.0695797	0.0761448
TRgrp2_5769	TPRE010986-PA	Nasvi2EG002457	0.165	0.283402	0.0993278	0.116151	0.0803472	1.72	0.603	0.705	0.488	0.39971	0.215636	0.232459	0.196655	0.122217	0.0483125	0.0635065
TRgrp2_5837	TPRE000795-PA	Nasvi2EG001173	0.33	0.559621	0.33439	0.26706	0.1949	1.7	1.01	0.81	0.591	0.726806	0.501575	0.434244	0.362084	0.392824	0.360288	0.275437
TRgrp2_6584	TPRE009370-PA	Nasvi2EG006620	0.189	0.321252	0.213136	0.197564	0.142231	1.7	1.13	1.05	0.754	0.427991	0.319875	0.304302	0.248969	0.148294	0.247008	0.0822032
TRgrp2_6027	TPRE010968-PA	Nasvi2EG002507	0.191	0.323603	0.0751259	0.0799055	0.146521	1.7	0.394	0.419	0.768	0.413534	0.165056	0.169836	0.236452	0.25369	0.169098	0.126154
TRgrp2_6342	TPRE006820-PA	Nasvi2EG012142	0.176	0.29748	0.0921122	0.0676621	0.115114	1.69	0.523	0.384	0.654	0.422906	0.217538	0.193088	0.24054	0.243186	0.189718	0.140004
TRgrp2_6113	TPRE012718-PA	Nasvi2EG002122	0.0865	0.145493	0.0848973	0.0446346	0.0785235	1.68	0.981	0.516	0.908	0.201342	0.140746	0.100483	0.134372	0.0663855	0.0397109	0.0247328
TRgrp2_6844	TPRE010338-PA	Nasvi2EG018138	0.32	0.534125	0.179964	0.172276	0.256296	1.67	0.563	0.539	0.802	0.741005	0.386844	0.379156	0.463176	0.453316	0.227419	0.226891
TRgrp2_6534	TPRE000530-PA	Nasvi2EG009807	0.105	0.175504	0.140624	0.0842855	0.119188	1.67	1.34	0.801	1.13	0.248094	0.213214	0.156875	0.191777	0.555505	0.0658812	0.144245
TRgrp2_6154	TPRE010432-PA	Nasvi2EG000446	0.0924	0.153917	0.0963676	0.0882394	0.119525	1.67	1.04	0.955	1.29	0.199614	0.142065	0.133937	0.165222	0.0396252	0.0715912	0.0863932
TRgrp2_6062	TPRE010770-PA	Nasvi2EG014506	0.274	0.455128	0.426485	0.185404	0.319783	1.66	1.56	0.677	1.17	0.641466	0.612823	0.371742	0.506121	0.286552	0.202703	0.37471
TRgrp2_6425	TPRE008458-PA	Nasvi2EG012340	0.342	0.566771	0.370695	0.178326	0.222293	1.66	1.09	0.522	0.651	0.738287	0.542211	0.349843	0.39381	0.308549	0.275221	0.163104
TRgrp2_6006	TPRE004554-PA	Nasvi2EG023764	0.272	0.4474	0.163782	0.202072	0.348033	1.65	0.602	0.743	1.28	0.62659	0.342972	0.381262	0.527223	0.292396	0.357887	0.287257
TRgrp2_5893	TPRE000777-PA	Nasvi2EG037318	0.0577	0.0951512	0.04539	0.0295095	0.0506612	1.65	0.787	0.511	0.878	0.141018	0.0912571	0.0753767	0.0965283	0.154463	0.0493487	0.0659267
TRgrp2_6236	TPRE004497-PA	Nasvi2EG011740	0.194	0.314856	0.280581	0.0454777	0.0373966	1.63	1.45	0.235	0.193	0.474102	0.439827	0.204723	0.196642	0.156812	0.137066	0.0331587
TRgrp2_6116	TPRE001622-PA	Nasvi2EG008022	0.101	0.165365	0.146145	0.0233404	0.0330532	1.63	1.44	0.23	0.326	0.200725	0.181505	0.0587004	0.0684132	0.0907392	0.041278	0.0462105
TRgrp2_6495	TPRE000541-PA	Nasvi2EG004056	0.424	0.687337	0.339603	0.226236	0.37457	1.62	0.802	0.534	0.884	0.903768	0.556034	0.442666	0.591	0.63742	0.25448	0.410249
TRgrp2_5833	TPRE007954-PA	Nasvi2EG007016	0.161	0.260413	0.159697	0.105364	0.165078	1.62	0.992	0.654	1.02	0.369143	0.268427	0.214093	0.273808	0.184523	0.127434	0.179682
TRgrp2_6416	TPRE010206-PA	Nasvi2EG015701	0.197	0.319411	0.0967936	0.0422872	0.102719	1.62	0.491	0.214	0.521	0.486214	0.263597	0.20909	0.269522	0.0742772	0.0370092	0.0207398
TRgrp2_5784	TPRE000524-PA	Nasvi2EG009794	0.249	0.399996	0.252174	0.161848	0.348704	1.61	1.01	0.649	1.4	0.517911	0.370089	0.279763	0.466619	0.339987	0.22503	0.17928
TRgrp2_6018	TPRE004103-PA	Nasvi2EG006416	0.164	0.263353	0.175348	0.0916941	0.154335	1.61	1.07	0.559	0.941	0.35905	0.271045	0.187391	0.250032	0.255159	0.123736	0.133208
TRgrp2_5661	TPRE003621-PA	Nasvi2EG011646	0.272	0.435799	0.328921	0.165629	0.141413	1.6	1.21	0.609	0.52	0.601125	0.494247	0.330954	0.306739	0.440408	0.174399	0.176245
TRgrp2_6268	TPRE006151-PA	Nasvi2EG000234	0.233	0.37188	0.202625	0.114633	0.150892	1.6	0.87	0.492	0.648	0.475718	0.306463	0.218471	0.25473	0.222618	0.258932	0.120413
TRgrp2_6036	TPRE012610-PA	Nasvi2EG001148	0.367	0.584506	0.293075	0.212622	0.30512	1.59	0.798	0.579	0.83	0.819243	0.527812	0.447358	0.539856	0.380481	0.250056	0.200291
TRgrp2_6739	TPRE003330-PA	Nasvi2EG009069	0.158	0.250246	0.213413	0.119363	0.088359	1.59	1.35	0.757	0.561	0.336438	0.299605	0.205555	0.174551	0.22293	0.129432	0.105927
TRgrp2_6191	TPRE003549-PA	Nasvi2EG009089	0.247	0.393498	0.204079	0.0937975	0.1313	1.59	0.826	0.38	0.531	0.552375	0.362957	0.252675	0.290178	0.253742	0.190913	0.167759
TRgrp2_6541	TPRE002546-PA	Nasvi2EG007628	0.0478	0.0760021	0.0383755	0.0217282	0.0333608	1.59	0.803	0.455	0.698	0.105568	0.0679411	0.0512939	0.0629264	0.053563	0.033529	0.0229735
TRgrp2_6054	TPRE000453-PA	Nasvi2EG011401	0.295	0.465912	0.193227	0.0605324	0.0868415	1.58	0.655	0.205	0.295	0.681301	0.408616	0.275922	0.302231	0.167993	0.109472	0.115232
TRgrp2_5869	TPRE002320-PA	Nasvi2EG012475	0.147	0.231513	0.111599	0.0730033	0.089501	1.58	0.761	0.498	0.61	0.316007	0.196092	0.157497	0.173995	0.178435	0.15998	0.0961025
TRgrp2_5984	TPRE012379-PA	Nasvi2EG002175	0.212	0.333244	0.160791	0.131681	0.29264	1.57	0.758	0.621	1.38	0.452672	0.280219	0.251109	0.412068	0.247192	0.304764	0.130372
TRgrp2_6672	TPRE008444-PA	Nasvi2EG014825	0.298	0.464956	0.213302	0.129422	0.332572	1.56	0.716	0.435	1.12	0.617918	0.366264	0.282384	0.485534	0.462256	0.167471	0.195249
TRgrp2_6582	TPRE001074-PA	Nasvi2EG020545	0.223	0.345222	0.320761	0.110254	0.253856	1.55	1.44	0.495	1.14	0.413312	0.38885	0.178344	0.321946	0.242046	0.210153	0.14544
TRgrp2_6901	TPRE004490-PA	Nasvi2EG015446	0.338	0.520953	0.470357	0.253417	0.290619	1.54	1.39	0.749	0.859	0.744069	0.693473	0.476532	0.513734	0.656576	0.507877	0.225817
TRgrp2_6189	TPRE005752-PA	Nasvi2EG015885	0.331	0.511145	0.293893	0.153397	0.136892	1.54	0.888	0.463	0.413	0.727559	0.510307	0.369812	0.353307	0.598566	0.254384	0.19869
TRgrp2_5862	TPRE006732-PA	Nasvi2EG026033	0.317	0.483477	0.292446	0.128277	0.158587	1.53	0.923	0.405	0.5	0.65156	0.460529	0.29636	0.32667	0.498238	0.20868	0.196946
TRgrp2_6411	TPRE009553-PA	Nasvi2EG006957	0.143	0.220226	0.103427	0.0784327	0.182364	1.53	0.721	0.547	1.27	0.294097	0.177298	0.152303	0.256235	0.302436	0.347376	0.104294
TRgrp2_5642	TPRE006859-PA	Nasvi2EG012117	0.0965	0.147845	0.0727915	0.0373844	0.0680852	1.53	0.754	0.387	0.705	0.207255	0.132202	0.0967947	0.127495	0.107777	0.0457804	0.0666771
TRgrp2_6852	TPRE003625-PA	Nasvi2EG007970	0.414	0.629718	0.383559	0.287084	0.3421	1.52	0.925	0.693	0.825	0.86441	0.618251	0.521776	0.576792	0.398052	0.358512	0.288849
TRgrp2_6314	TPRE008933-PA	Nasvi2EG004793	0.206	0.313076	0.207616	0.122671	0.303578	1.52	1.01	0.595	1.47	0.400229	0.29477	0.209825	0.390731	0.374387	0.276054	0.207129
TRgrp2_6800	TPRE000469-PA	Nasvi2EG010586	0.22	0.332062	0.244805	0.0608849	0.114665	1.51	1.11	0.277	0.522	0.492372	0.405115	0.221195	0.274975	0.292172	0.377932	0.0787091
TRgrp2_6962	TPRE010368-PA	Nasvi2EG008804	0.256	0.385904	0.18543	0.108887	0.14368	1.51	0.724	0.425	0.561	0.534973	0.334499	0.257957	0.29275	0.246941	0.233148	0.141629
TRgrp2_6209	TPRE004832-PA	Nasvi2EG006127	0.133	0.200806	0.136742	0.105231	0.177179	1.51	1.03	0.79	1.33	0.257199	0.193136	0.161624	0.233573	0.144352	0.143992	0.174396
TRgrp2_6951	TPRE004736-PA	Nasvi2EG006070	0.272	0.406669	0.362582	0.18348	0.139965	1.5	1.33	0.676	0.515	0.536705	0.492618	0.313516	0.270001	0.317771	0.164588	0.11511
TRgrp2_5904	TPRE001440-PA	Nasvi2EG010120	0.213	0.318463	0.262746	0.156412	0.263734	1.5	1.24	0.736	1.24	0.467268	0.411551	0.305218	0.41254	0.313276	0.201859	0.142191
TRgrp2_5856	TPRE009592-PA	Nasvi2EG021820	0.281	0.41834	0.15833	0.166923	0.271409	1.49	0.563	0.594	0.966	0.630241	0.370231	0.378824	0.48331	0.334994	0.148854	0.149724
TRgrp2_6080	TPRE000474-PA	Nasvi2EG010577	0.144	0.214226	0.143531	0.066289	0.0907137	1.49	0.997	0.46	0.63	0.304566	0.233871	0.156629	0.181054	0.179736	0.127849	0.0846035
TRgrp2_6918	TPRE008370-PA	Nasvi2EG014826	0.245	0.362338	0.27232	0.0932366	0.187342	1.48	1.11	0.381	0.765	0.497041	0.407023	0.22794	0.322045	0.246031	0.23611	0.210077
TRgrp2_6388	TPRE003858-PA	Nasvi2EG021022	0.0541	0.0797904	0.0388192	0.00750707	3e-06	1.48	0.718	0.139	5.55e-05	0.122238	0.0812669	0.0499548	0.0424507	0.0378795	0.0953284	0.00751274
TRgrp2_6752	TPRE004968-PA	Nasvi2EG012053	0.321	0.472667	0.307466	0.314892	0.373674	1.47	0.959	0.982	1.17	0.595613	0.430412	0.437838	0.49662	0.304886	0.183833	0.205076
TRgrp2_6179	TPRE010169-PA	Nasvi2EG012947	0.341	0.499569	0.125123	0.161187	0.434771	1.47	0.367	0.473	1.28	0.679561	0.305115	0.341178	0.614763	0.544187	0.306306	0.159809
TRgrp2_6825	TPRE000592-PA	Nasvi2EG020212	0.13	0.190925	0.110748	0.0343166	0.0422932	1.47	0.852	0.264	0.325	0.295254	0.215077	0.138645	0.146622	0.101216	0.0885935	0.040704
TRgrp2_5723	TPRE011615-PA	Nasvi2EG004070	0.394	0.57651	0.332961	0.281444	0.316388	1.46	0.845	0.714	0.803	0.713305	0.469756	0.418239	0.453183	0.421622	0.252708	0.363733
TRgrp2_6398	TPRE011695-PA	Nasvi2EG002764	0.166	0.242321	0.125387	0.0491791	0.12462	1.46	0.754	0.296	0.749	0.342724	0.22579	0.149582	0.225023	0.147009	0.201913	0.110477
TRgrp2_5670	TPRE003788-PA	Nasvi2EG005885	0.0628	0.0918565	0.0299532	0.013177	0.0264114	1.46	0.477	0.21	0.421	0.128843	0.0669395	0.0501633	0.0633977	0.0516046	0.0461583	0.0333185
TRgrp2_5844	TPRE012192-PA	Nasvi2EG005071	0.387	0.563119	0.339831	0.299927	0.544689	1.45	0.878	0.775	1.41	0.681792	0.458504	0.4186	0.663362	0.607674	0.475674	0.59161
TRgrp2_6399	TPRE011908-PA	Nasvi2EG012927	0.353	0.511829	0.174745	0.164591	0.194518	1.45	0.495	0.467	0.551	0.734435	0.397352	0.387197	0.417124	0.450079	0.630756	0.263716
TRgrp2_5765	TPRE008157-PA	Nasvi2EG007175	0.437	0.627199	0.315621	0.20385	0.428186	1.44	0.722	0.466	0.98	0.922591	0.611013	0.499243	0.723579	0.703793	0.610596	0.211971
TRgrp2_6623	TPRE009953-PA	Nasvi2EG006474	0.162	0.233387	0.148052	0.0870087	0.158927	1.44	0.915	0.538	0.983	0.319035	0.2337	0.172657	0.244575	0.516336	0.148408	0.139162
TRgrp2_6172	TPRE011374-PA	Nasvi2EG009910	0.102	0.147398	0.0573608	0.0460682	0.0178255	1.44	0.561	0.45	0.174	0.218965	0.128928	0.117636	0.0893929	0.158628	0.0492569	0.0446027
TRgrp2_6142	TPRE008068-PA	Nasvi2EG019651	0.21	0.299396	0.295377	0.0995295	0.153944	1.43	1.41	0.475	0.734	0.399313	0.395294	0.199447	0.253861	0.210361	0.119918	0.116132
TRgrp2_6640	TPRE001292-PA	Nasvi2EG011029	0.316	0.451313	0.221591	0.137209	0.1139	1.43	0.702	0.434	0.361	0.623371	0.39365	0.309267	0.285959	0.313575	0.238433	0.147631
TRgrp2_5738	TPRE006301-PA	Nasvi2EG008788	0.226	0.322855	0.146343	0.0770251	0.0513478	1.43	0.646	0.34	0.227	0.467473	0.290961	0.221643	0.195966	0.600769	0.256736	0.0950277
TRgrp2_6673	TPRE005775-PA	Nasvi2EG004383	0.166	0.238217	0.141963	0.117693	0.0705135	1.43	0.853	0.707	0.424	0.335762	0.239508	0.215238	0.168059	0.18322	0.125448	0.091803
TRgrp2_6914	TPRE010711-PA	Nasvi2EG003312	0.258	0.365599	0.229295	0.149991	0.253875	1.41	0.887	0.58	0.982	0.485306	0.349002	0.269698	0.373582	0.306533	0.287404	0.227593
TRgrp2_6033	TPRE009019-PA	Nasvi2EG004807	0.302	0.427415	0.17032	0.0961497	0.216434	1.41	0.563	0.318	0.716	0.654056	0.396961	0.322791	0.443075	0.24869	0.338899	0.197723
TRgrp2_6622	TPRE005852-PA	Nasvi2EG005478	0.103	0.145396	0.101735	0.0925221	0.0309731	1.41	0.989	0.9	0.301	0.223017	0.179356	0.170144	0.108594	0.103815	0.0734637	0.0415365
TRgrp2_5973	TPRE004662-PA	Nasvi2EG011162	0.0571	0.0806663	0.0243165	0.0186745	0.0246211	1.41	0.426	0.327	0.431	0.121049	0.0646988	0.0590568	0.0650034	0.155897	0.0595977	0.0917613
TRgrp2_5802	TPRE010477-PA	Nasvi2EG000658	0.285	0.398288	0.270118	0.157111	0.150108	1.4	0.946	0.55	0.526	0.508397	0.380227	0.267219	0.260217	0.380982	0.182828	0.397216
TRgrp2_6756	TPRE009054-PA	Nasvi2EG007655	0.151	0.212089	0.0812846	0.099986	0.0752634	1.4	0.537	0.661	0.497	0.330713	0.199909	0.21861	0.193887	0.168656	0.083282	0.0899783
TRgrp2_6627	TPRE010787-PA	Nasvi2EG014480	0.0397	0.0556449	0.0442371	0.0323757	0.0449035	1.4	1.11	0.816	1.13	0.076513	0.0651052	0.0532438	0.0657716	0.0577662	0.0794807	0.0666216
TRgrp2_6247	TPRE001267-PA	Nasvi2EG002637	0.403	0.560875	0.38317	0.266508	0.338661	1.39	0.951	0.662	0.841	0.782271	0.604566	0.487905	0.560058	0.933299	0.569301	0.354905
TRgrp2_6625	TPRE007943-PA	Nasvi2EG015018	0.147	0.205064	0.153404	0.0518608	0.0641876	1.39	1.04	0.353	0.436	0.310775	0.259114	0.157571	0.169898	0.181959	0.0799483	0.0640743
TRgrp2_6211	TPRE009375-PA	Nasvi2EG006624	0.364	0.501437	0.452794	0.182283	0.193619	1.38	1.24	0.501	0.532	0.715215	0.666572	0.396061	0.407397	0.468736	0.219478	0.11447
TRgrp2_5853	TPRE004402-PA	Nasvi2EG003652	0.264	0.364166	0.306116	0.121824	0.237479	1.38	1.16	0.462	0.901	0.476111	0.418061	0.233769	0.349424	0.593863	0.269812	0.163826
TRgrp2_6504	TPRE006509-PA	Nasvi2EG016132	0.17	0.234617	0.140017	0.0731007	0.0714519	1.38	0.824	0.43	0.421	0.353861	0.259261	0.192345	0.190696	0.162339	0.133558	0.158431
TRgrp2_6488	TPRE006739-PA	Nasvi2EG000133	0.107	0.147812	0.130967	0.0860086	0.0469403	1.38	1.23	0.804	0.439	0.227954	0.211109	0.166151	0.127083	0.118125	0.0735767	0.0560985
TRgrp2_6138	TPRE004160-PA	Nasvi2EG003238	0.0953	0.131787	0.0532453	0.056406	0.0552091	1.38	0.558	0.592	0.579	0.20205	0.123508	0.126669	0.125472	0.0780044	0.0566183	0.0164872
TRgrp2_6499	TPRE010208-PA	Nasvi2EG021439	0.176	0.241058	0.226032	0.222537	0.180507	1.37	1.28	1.26	1.03	0.344667	0.329641	0.326146	0.284116	0.297556	0.407154	0.112355
TRgrp2_6243	TPRE003863-PA	Nasvi2EG021003	0.248	0.341492	0.144061	0.14403	0.197353	1.37	0.58	0.58	0.794	0.534841	0.33741	0.337379	0.390702	0.19283	0.252076	0.0886137
TRgrp2_6937	TPRE008957-PA	Nasvi2EG004903	0.138	0.189502	0.120989	0.0505128	0.137318	1.37	0.874	0.365	0.991	0.296086	0.227573	0.157097	0.243902	0.214493	0.105292	0.182536
TRgrp2_6043	TPRE009816-PA	Nasvi2EG004644	0.121	0.165711	0.080447	0.070078	0.0845878	1.37	0.663	0.578	0.697	0.235959	0.150695	0.140326	0.154836	0.0992615	0.0401125	0.0275889
TRgrp2_5800	TPRE004453-PA	Nasvi2EG003749	0.319	0.432903	0.180723	0.244129	0.29062	1.36	0.567	0.766	0.912	0.647502	0.395322	0.458728	0.505219	0.374364	0.228427	0.141115
TRgrp2_6913	TPRE011368-PA	Nasvi2EG009909	0.26	0.352342	0.161755	0.206449	0.309322	1.36	0.622	0.794	1.19	0.524935	0.334348	0.379042	0.481915	0.778925	0.573054	0.365744
TRgrp2_5955	TPRE003616-PA	Nasvi2EG011655	0.283	0.385441	0.149254	0.203666	0.153842	1.36	0.528	0.72	0.544	0.593075	0.356888	0.4113	0.361477	0.337626	0.119038	0.103518
TRgrp2_6523	TPRE005142-PA	Nasvi2EG012918	0.164	0.22371	0.100756	0.084299	0.0882713	1.36	0.614	0.513	0.538	0.352134	0.22918	0.212723	0.216695	0.108334	0.0486717	0.09891
TRgrp2_6199	TPRE005255-PA	Nasvi2EG002996	0.24	0.323212	0.144628	0.106375	0.101428	1.35	0.603	0.443	0.423	0.482955	0.304371	0.266118	0.261171	0.23819	0.0811421	0.069005
TRgrp2_6536	TPRE007282-PA	Nasvi2EG007194	0.11	0.148707	0.100278	0.047159	0.131145	1.35	0.911	0.428	1.19	0.201452	0.153023	0.0999038	0.183889	0.09031	0.265988	0.181206
TRgrp2_5996	TPRE011738-PA	Nasvi2EG010638	0.119	0.160962	0.0995541	0.0518905	0.103781	1.35	0.833	0.434	0.869	0.245936	0.184528	0.136865	0.188755	0.110249	0.0871932	0.128154
TRgrp2_6952	TPRE004420-PA	Nasvi2EG003609	0.258	0.34554	0.161642	0.0811481	0.159829	1.34	0.628	0.315	0.621	0.483631	0.299733	0.21924	0.297921	0.323205	0.204665	0.136941
TRgrp2_6105	TPRE000837-PA	Nasvi2EG007669	0.1	0.132643	0.0626359	0.0415229	0.0376091	1.33	0.627	0.415	0.376	0.179162	0.109154	0.0880414	0.0841276	0.658947	0.0833878	0.0448945
TRgrp2_5798	TPRE003685-PA	Nasvi2EG005708	0.101	0.133649	0.0541519	0.0357113	0.0767716	1.33	0.537	0.354	0.761	0.201026	0.121529	0.103088	0.144149	0.220466	0.107886	0.108495
TRgrp2_5792	TPRE008539-PA	Nasvi2EG014034	0.441	0.580836	0.460823	0.451784	0.558813	1.32	1.05	1.03	1.27	0.846393	0.72638	0.71734	0.824369	0.48885	0.442206	0.230095
TRgrp2_5875	TPRE001949-PA	Nasvi2EG012413	0.507	0.670643	0.16921	0.0689964	0.0974943	1.32	0.334	0.136	0.192	0.932947	0.431513	0.3313	0.359798	0.410834	0.208924	0.417847
TRgrp2_6689	TPRE002600-PA	Nasvi2EG002580	0.141	0.185497	0.133894	0.101773	0.116949	1.32	0.951	0.723	0.831	0.27059	0.218988	0.186867	0.202042	0.183279	0.0929288	0.27542
TRgrp2_6539	TPRE006862-PA	Nasvi2EG012120	0.131	0.173661	0.11322	0.101912	0.0884631	1.32	0.861	0.775	0.673	0.278845	0.218403	0.207095	0.193647	0.0989405	0.113074	0.107619
TRgrp2_6507	TPRE001246-PA	Nasvi2EG018590	0.176	0.232882	0.100994	0.0598705	0.14251	1.32	0.573	0.34	0.808	0.345386	0.213498	0.172374	0.255013	0.203979	0.137705	0.0742572
TRgrp2_6107	TPRE004653-PA	Nasvi2EG003561	0.0759	0.100075	0.08587	0.0356395	0.0517861	1.32	1.13	0.469	0.682	0.151674	0.137469	0.0872384	0.103385	0.0915653	0.0211233	0.0352683
TRgrp2_6544	TPRE002574-PA	Nasvi2EG007455	0.0309	0.0409209	0.00936903	0.0189393	0.00314969	1.32	0.303	0.612	0.102	0.0565002	0.0249483	0.0345186	0.018729	0.0195501	0.0160193	0.0232202
TRgrp2_6386	TPRE002313-PA	Nasvi2EG012444	0.316	0.414016	0.227539	0.159262	0.265274	1.31	0.72	0.504	0.839	0.626338	0.439862	0.371584	0.477596	0.39989	0.251097	0.20893
TRgrp2_6213	TPRE010423-PA	Nasvi2EG000415	0.327	0.429891	0.214422	0.187558	0.192288	1.31	0.655	0.573	0.587	0.637235	0.421766	0.394902	0.399632	0.327647	0.290133	0.202446
TRgrp2_6176	TPRE008621-PA	Nasvi2EG011715	0.381	0.495738	0.220886	0.193558	0.331653	1.3	0.58	0.508	0.871	0.737586	0.462733	0.435406	0.573501	0.343591	0.282114	0.19923
TRgrp2_5867	TPRE006808-PA	Nasvi2EG012156	0.207	0.268785	0.181658	0.0951482	0.0970355	1.3	0.877	0.46	0.469	0.401564	0.314437	0.227927	0.229814	0.266784	0.120118	0.223674
TRgrp2_6301	TPRE002729-PA	Nasvi2EG014978	0.176	0.228771	0.155358	0.0627331	0.0794314	1.3	0.883	0.356	0.451	0.356515	0.283101	0.190477	0.207175	0.237355	0.0689694	0.0485438
TRgrp2_5739	TPRE010478-PA	Nasvi2EG000659	0.165	0.214269	0.129358	0.0772549	0.155302	1.3	0.783	0.468	0.94	0.318805	0.233894	0.181791	0.259838	0.506368	0.152548	0.236879
TRgrp2_6435	TPRE007371-PA	Nasvi2EG007098	0.392	0.505869	0.468453	0.168718	0.151659	1.29	1.19	0.43	0.387	0.777846	0.74043	0.440695	0.423636	0.557183	0.198187	0.137674
TRgrp2_6007	TPRE008116-PA	Nasvi2EG007133	0.343	0.44098	0.332742	0.218314	0.299502	1.29	0.97	0.636	0.873	0.622055	0.513818	0.399389	0.480577	0.847546	0.610401	0.529136
TRgrp2_5950	TPRE012218-PA	Nasvi2EG000952	0.418	0.539181	0.294359	0.272928	0.27041	1.29	0.704	0.653	0.647	0.814487	0.569666	0.548234	0.545716	0.452512	0.464755	0.261327
TRgrp2_5742	TPRE005455-PA	Nasvi2EG000851	0.216	0.279337	0.251556	0.135453	0.0905294	1.29	1.16	0.626	0.418	0.3939	0.36612	0.250017	0.205093	0.367646	0.117089	0.0786863
TRgrp2_6814	TPRE009042-PA	Nasvi2EG004939	0.111	0.14358	0.063231	0.0688145	0.0287908	1.29	0.57	0.621	0.26	0.236519	0.15617	0.161754	0.12173	0.123447	0.0682222	0.0293776
TRgrp2_6697	TPRE000188-PA	Nasvi2EG010481	0.108	0.138651	0.123641	0.0716685	0.0735884	1.28	1.14	0.663	0.681	0.207615	0.192605	0.140632	0.142552	0.0872343	0.0613908	0.0525945
TRgrp2_6654	TPRE007607-PA	Nasvi2EG007325	0.188	0.238731	0.126922	0.104543	0.150027	1.27	0.674	0.555	0.796	0.34617	0.234361	0.211983	0.257467	0.282371	0.100098	0.112512
TRgrp2_6453	TPRE001191-PA	Nasvi2EG012588	0.105	0.133905	0.0350148	0.0829677	0.0645559	1.27	0.332	0.788	0.613	0.19094	0.0920498	0.140003	0.121591	0.102362	0.027148	0.0554331
TRgrp2_5688	TPRE003089-PA	Nasvi2EG007065	0.132	0.165794	0.0880088	0.0848443	0.0905086	1.26	0.669	0.645	0.688	0.245943	0.168158	0.164993	0.170657	0.150878	0.0796606	0.0770471
TRgrp2_6915	TPRE011369-PA	Nasvi2EG009908	0.49	0.612162	0.39271	0.273944	0.405418	1.25	0.801	0.559	0.827	0.844959	0.625507	0.506741	0.638216	0.876028	0.455594	0.455603
TRgrp2_6180	TPRE005309-PA	Nasvi2EG012941	0.133	0.166464	0.164685	0.0816388	0.127772	1.25	1.24	0.613	0.96	0.236423	0.234644	0.151598	0.197731	0.272014	0.0838889	0.170866
TRgrp2_6778	TPRE012049-PA	Nasvi2EG005985	0.135	0.168406	0.0512808	0.0358178	0.0127349	1.25	0.379	0.265	0.0942	0.260025	0.142899	0.127436	0.104353	0.176914	0.0212425	0.0145631
TRgrp2_6864	TPRE011468-PA	Nasvi2EG008037	0.16	0.199188	0.1154	0.129956	0.128428	1.24	0.72	0.811	0.801	0.298956	0.215168	0.229725	0.228197	0.164578	0.22389	0.19036
TRgrp2_6434	TPRE010890-PA	Nasvi2EG005333	0.116	0.144216	0.115068	0.0671044	0.104158	1.24	0.992	0.578	0.898	0.204417	0.175269	0.127305	0.164359	0.224633	0.186409	0.150112
TRgrp2_5826	TPRE007301-PA	Nasvi2EG008872	0.512	0.630124	0.34953	0.258635	0.213695	1.23	0.683	0.505	0.417	0.893704	0.61311	0.522214	0.477274	0.428084	0.316822	0.249622
TRgrp2_6718	TPRE003063-PA	Nasvi2EG007300	0.127	0.15631	0.0869188	0.109968	0.127366	1.23	0.686	0.868	1.01	0.234288	0.164897	0.187946	0.205343	0.0918904	0.189038	0.0978168
TRgrp2_6108	TPRE008622-PA	Nasvi2EG011716	0.295	0.360333	0.329043	0.252662	0.337506	1.22	1.11	0.856	1.14	0.545407	0.514117	0.437736	0.52258	0.509498	0.196217	0.234411
TRgrp2_5977	TPRE008868-PA	Nasvi2EG009157	0.36	0.440454	0.27789	0.241766	0.178461	1.22	0.771	0.671	0.495	0.701296	0.538731	0.502607	0.439302	0.287621	0.209697	0.0483304
TRgrp2_6241	TPRE010068-PA	Nasvi2EG011978	0.366	0.442614	0.226864	0.117072	0.26887	1.21	0.621	0.32	0.736	0.656076	0.440326	0.330534	0.482332	0.419923	0.238014	0.288873
TRgrp2_5813	TPRE000238-PA	Nasvi2EG002350	0.135	0.163808	0.107276	0.0346654	0.114289	1.21	0.793	0.256	0.844	0.230281	0.173749	0.101139	0.180762	0.0960883	0.0599079	0.111713
TRgrp2_6741	TPRE004417-PA	Nasvi2EG003618	0.0705	0.0851907	0.0685287	0.0410611	0.029194	1.21	0.973	0.583	0.414	0.128757	0.112095	0.0846273	0.0727602	0.00967562	0.0678076	0.0557852
TRgrp2_5788	TPRE004733-PA	Nasvi2EG006067	0.721	0.866135	0.261002	0.266507	0.182668	1.2	0.362	0.369	0.253	1.28645	0.681322	0.686827	0.602988	0.687649	0.523594	0.526138
TRgrp2_6220	TPRE012350-PA	Nasvi2EG012672	0.451	0.54308	0.234977	0.223488	0.402213	1.2	0.521	0.496	0.892	0.844995	0.536892	0.525403	0.704128	0.508675	0.440234	0.232286
TRgrp2_5692	TPRE012209-PA	Nasvi2EG007809	0.474	0.568116	0.177283	0.138836	0.137977	1.2	0.374	0.293	0.291	0.85153	0.460697	0.42225	0.421392	0.519331	0.3329	0.410053
TRgrp2_6415	TPRE010207-PA	Nasvi2EG015699	0.472	0.564522	0.152383	0.162913	0.192621	1.2	0.323	0.345	0.408	0.711263	0.299124	0.309654	0.339362	0.307286	0.480507	0.153106
TRgrp2_6217	TPRE000438-PA	Nasvi2EG008278	0.298	0.357496	0.132032	0.130979	0.169468	1.2	0.443	0.44	0.569	0.540638	0.315174	0.314121	0.35261	0.338735	0.160769	0.243791
TRgrp2_5974	TPRE004411-PA	Nasvi2EG003638	0.332	0.394548	0.296049	0.221965	0.288724	1.19	0.893	0.669	0.871	0.578785	0.480286	0.406202	0.472961	0.397809	0.293658	0.250388
TRgrp2_6300	TPRE003009-PA	Nasvi2EG010306	0.513	0.610231	0.282094	0.142473	0.280983	1.19	0.55	0.278	0.548	0.73474	0.406602	0.266982	0.405491	0.328011	0.327624	0.207209
TRgrp2_5924	TPRE000637-PA	Nasvi2EG001073	0.385	0.452471	0.448614	0.310897	0.4522	1.18	1.17	0.808	1.18	0.695934	0.692077	0.55436	0.695663	0.475109	0.30395	0.395564
TRgrp2_6029	TPRE009583-PA	Nasvi2EG013094	0.168	0.198551	0.184154	0.151167	0.13884	1.18	1.09	0.898	0.825	0.291306	0.276909	0.243922	0.231595	0.192217	0.224268	0.11909
TRgrp2_5668	TPRE002813-PA	Nasvi2EG020120	0.598	0.69946	0.394451	0.353112	0.345542	1.17	0.659	0.59	0.578	1.1597	0.854689	0.81335	0.80578	0.380792	0.188574	0.739949
TRgrp2_6803	TPRE010663-PA	Nasvi2EG010692	0.205	0.239542	0.170708	0.115434	0.145963	1.17	0.833	0.563	0.712	0.363797	0.294963	0.239689	0.270217	0.400556	0.214871	0.321792
TRgrp2_5816	TPRE009359-PA	Nasvi2EG006603	0.21	0.246765	0.138299	0.107773	0.178874	1.17	0.657	0.512	0.85	0.384542	0.276076	0.24555	0.316651	0.254676	0.185612	0.149481
TRgrp2_5741	TPRE007263-PA	Nasvi2EG009276	0.0928	0.108211	0.0730502	0.0394224	0.0595576	1.17	0.787	0.425	0.642	0.16545	0.13029	0.0966617	0.116797	0.10221	0.0440899	0.0503183
TRgrp2_6748	TPRE006266-PA	Nasvi2EG016411	0.135	0.157627	0.0447098	0.0534959	0.0550153	1.17	0.331	0.396	0.407	0.265016	0.152099	0.160885	0.162404	0.148148	0.079453	0.0211904
TRgrp2_5928	TPRE005666-PA	Nasvi2EG007815	0.287	0.333753	0.174199	0.100153	0.109149	1.16	0.606	0.348	0.38	0.541724	0.38217	0.308124	0.317119	0.827649	0.289299	0.172513
TRgrp2_6926	TPRE001159-PA	Nasvi2EG001200	0.153	0.176364	0.155578	0.0856422	0.137165	1.16	1.02	0.561	0.899	0.278135	0.257349	0.187413	0.238936	0.125531	0.083092	0.0576799
TRgrp2_6733	TPRE004895-PA	Nasvi2EG011960	0.146	0.169036	0.0843915	0.0196847	0.112542	1.16	0.579	0.135	0.773	0.235585	0.15094	0.0862335	0.179091	0.246388	0.153331	0.119416
TRgrp2_6745	TPRE000819-PA	Nasvi2EG007678	0.093	0.107523	0.0788704	0.0428756	0.0584932	1.16	0.848	0.461	0.629	0.157684	0.129031	0.0930366	0.108654	0.0966005	0.122978	0.0851138
TRgrp2_6059	TPRE011499-PA	Nasvi2EG003810	0.456	0.524529	0.398786	0.179961	0.275521	1.15	0.874	0.394	0.604	0.895885	0.770142	0.551317	0.646878	0.269009	0.265318	0.214874
TRgrp2_6245	TPRE003130-PA	Nasvi2EG013817	0.255	0.293966	0.177224	0.128206	0.12698	1.15	0.696	0.503	0.499	0.450054	0.333312	0.284294	0.283068	0.261923	0.211069	0.287977
TRgrp2_5947	TPRE010496-PA	Nasvi2EG000672	0.123	0.140572	0.0902717	0.0337554	0.0546379	1.15	0.737	0.275	0.446	0.209401	0.159101	0.102585	0.123467	0.16822	0.112673	0.081839
TRgrp2_5830	TPRE004016-PA	Nasvi2EG006395	0.114	0.129872	0.089855	0.0561144	0.0449115	1.14	0.786	0.491	0.393	0.202254	0.162237	0.128497	0.117294	0.0943505	0.0251827	0.0389113
TRgrp2_5960	TPRE006639-PA	Nasvi2EG022087	0.0721	0.0818215	0.0619034	0.0191275	0.0297633	1.14	0.859	0.265	0.413	0.122833	0.102915	0.060139	0.0707747	0.081922	0.0108286	0.0234225
TRgrp2_6549	TPRE011053-PA	Nasvi2EG000469	0.064	0.0732134	0.03223	0.0147199	0.0245343	1.14	0.504	0.23	0.384	0.107023	0.0660391	0.048529	0.0583434	0.10036	0.0104933	0.0153646
TRgrp2_6201	TPRE000154-PA	Nasvi2EG026509	0.457	0.516745	0.238022	0.250462	0.380605	1.13	0.521	0.548	0.833	0.760995	0.482273	0.494713	0.624856	0.436163	0.267385	0.338774
TRgrp2_6401	TPRE003804-PA	Nasvi2EG005911	0.349	0.395244	0.207338	0.133874	0.240954	1.13	0.594	0.383	0.69	0.612526	0.424619	0.351155	0.458236	0.639459	0.463851	0.178788
TRgrp2_6892	TPRE007587-PA	Nasvi2EG007331	0.154	0.173204	0.104667	0.136256	0.0761486	1.12	0.679	0.884	0.494	0.253904	0.185367	0.216956	0.156849	0.147584	0.107553	0.139658
TRgrp2_6790	TPRE004430-PA	Nasvi2EG003620	0.117	0.131401	0.0708272	0.0374793	0.120707	1.12	0.604	0.32	1.03	0.200845	0.140271	0.106923	0.190151	0.137248	0.062027	0.0428939
TRgrp2_6810	TPRE000645-PA	Nasvi2EG005021	0.21	0.234582	0.0595209	0.161115	0.157502	1.12	0.283	0.767	0.749	0.396509	0.221448	0.323042	0.319429	0.19837	0.0539671	0.0764852
TRgrp2_6707	TPRE007385-PA	Nasvi2EG001347	0.275	0.306592	0.183608	0.11159	0.10434	1.11	0.667	0.405	0.379	0.490482	0.367498	0.29548	0.28823	0.240697	0.211182	0.124759
TRgrp2_6150	TPRE005479-PA	Nasvi2EG001178	0.122	0.13507	0.0952265	0.0699296	0.0750863	1.11	0.78	0.573	0.615	0.18743	0.147587	0.12229	0.127446	0.121544	0.0918706	0.0547906
TRgrp2_6609	TPRE001361-PA	Nasvi2EG012310	0.359	0.396971	0.221688	0.114778	0.216271	1.1	0.617	0.319	0.602	0.635686	0.460403	0.353493	0.454987	0.354553	0.249771	0.117265
TRgrp2_6671	TPRE005181-PA	Nasvi2EG028095	0.201	0.220021	0.199002	0.0972949	0.120861	1.1	0.992	0.485	0.602	0.364348	0.343328	0.241622	0.265188	0.122675	0.120536	0.0913767
TRgrp2_6940	TPRE002206-PA	Nasvi2EG010679	0.264	0.289638	0.172145	0.138028	0.100912	1.1	0.653	0.524	0.383	0.438025	0.320532	0.286415	0.249299	0.122744	0.170635	0.170221
TRgrp2_6424	TPRE004691-PA	Nasvi2EG005994	0.181	0.199672	0.100743	0.140329	0.0555027	1.1	0.556	0.775	0.306	0.333492	0.234563	0.274149	0.189322	0.101755	0.0233471	0.071074
TRgrp2_6868	TPRE003216-PA	Nasvi2EG014237	0.186	0.204799	0.0960308	0.0851919	0.167922	1.1	0.515	0.457	0.901	0.328106	0.219338	0.208499	0.291229	0.168289	0.163597	0.170893
TRgrp2_6002	TPRE003249-PA	Nasvi2EG014337	0.711	0.777265	0.479514	0.151773	0.407312	1.09	0.674	0.213	0.573	1.13225	0.834501	0.50676	0.762299	0.697859	0.414828	0.378904
TRgrp2_6502	TPRE002742-PA	Nasvi2EG001996	0.551	0.598533	0.1716	0.182212	0.129119	1.09	0.311	0.33	0.234	1.02451	0.597575	0.608186	0.555094	0.438862	0.252983	0.29543
TRgrp2_6355	TPRE010212-PA	Nasvi2EG021446	0.367	0.399885	0.110931	0.118297	0.249183	1.09	0.302	0.322	0.678	0.637326	0.348372	0.355739	0.486624	0.340657	0.222475	0.177721
TRgrp2_6606	TPRE004787-PA	Nasvi2EG003028	0.131	0.142546	0.0778554	0.0378028	0.0593336	1.09	0.593	0.288	0.452	0.215302	0.150612	0.110559	0.13209	0.157717	0.0650265	0.0856978
TRgrp2_5882	TPRE007169-PA	Nasvi2EG003451	0.421	0.45408	0.348135	0.257022	0.343359	1.08	0.826	0.61	0.815	0.646233	0.540288	0.449175	0.535512	0.516786	0.492345	0.457689
TRgrp2_6441	TPRE001435-PA	Nasvi2EG010108	0.193	0.209041	0.178683	0.0713639	0.0221965	1.08	0.925	0.369	0.115	0.363858	0.3335	0.226181	0.177013	0.382562	0.165751	0.18514
TRgrp2_6184	TPRE008973-PA	Nasvi2EG004859	0.21	0.22757	0.135528	0.0681163	0.165544	1.08	0.645	0.324	0.788	0.37393	0.281888	0.214476	0.311904	0.164187	0.243968	0.17069
TRgrp2_5635	TPRE005702-PA	Nasvi2EG010691	0.0928	0.100084	0.0671321	0.049386	0.0547895	1.08	0.723	0.532	0.59	0.100087	0.0671351	0.049389	0.0547925	0.120412	0.0548365	0.0241201
TRgrp2_6585	TPRE003375-PA	Nasvi2EG014316	0.486	0.522141	0.273613	0.347852	0.385373	1.07	0.563	0.715	0.793	0.740509	0.491981	0.56622	0.603741	0.505884	0.399603	0.370314
TRgrp2_6604	TPRE005368-PA	Nasvi2EG010916	0.302	0.323711	0.193686	0.132698	0.180193	1.07	0.642	0.44	0.597	0.513887	0.383862	0.322875	0.37037	0.288352	0.331427	0.28323
TRgrp2_6317	TPRE011740-PA	Nasvi2EG011399	0.579	0.613677	0.447588	0.403846	0.518505	1.06	0.773	0.697	0.895	1.00081	0.834721	0.790979	0.905638	0.924974	0.651968	0.394481
TRgrp2_6387	TPRE001800-PA	Nasvi2EG015634	0.358	0.380224	0.306945	0.284464	0.235003	1.06	0.858	0.795	0.657	0.585575	0.512297	0.489815	0.440354	0.686381	0.310153	0.397045
TRgrp2_6793	TPRE007991-PA	Nasvi2EG018125	0.202	0.214075	0.114111	0.0904687	0.0964239	1.06	0.565	0.448	0.478	0.354339	0.254375	0.230733	0.236688	0.180654	0.108264	0.0975184
TRgrp2_5721	TPRE005957-PA	Nasvi2EG007905	0.521	0.547772	0.373267	0.237836	0.24012	1.05	0.716	0.456	0.461	0.89967	0.725165	0.589734	0.592018	0.63456	0.537382	0.40011
TRgrp2_5693	TPRE003184-PA	Nasvi2EG008347	0.431	0.453393	0.307741	0.210509	0.321592	1.05	0.715	0.489	0.747	0.756114	0.610462	0.51323	0.624313	0.483385	0.372424	0.415212
TRgrp2_6402	TPRE007489-PA	Nasvi2EG010397	0.407	0.428158	0.272056	0.182726	0.398732	1.05	0.669	0.449	0.98	0.721239	0.565137	0.475808	0.691813	0.568811	0.452275	0.177185
TRgrp2_6041	TPRE008305-PA	Nasvi2EG003439	0.291	0.306185	0.226982	0.167741	0.278064	1.05	0.781	0.577	0.956	0.463137	0.383933	0.324693	0.435016	0.388186	0.401402	0.400186
TRgrp2_6325	TPRE003529-PA	Nasvi2EG012184	0.171	0.179018	0.0829758	0.0772709	0.123238	1.05	0.485	0.452	0.721	0.295788	0.199746	0.194041	0.240008	0.215497	0.138	0.0900355
TRgrp2_6110	TPRE012925-PA	Nasvi2EG018303	0.401	0.415726	0.245978	0.17748	0.368115	1.04	0.613	0.443	0.918	0.604051	0.434303	0.365804	0.556439	0.425226	0.396543	0.280447
TRgrp2_6273	TPRE008651-PA	Nasvi2EG023383	0.281	0.292857	0.226012	0.135408	0.23488	1.04	0.804	0.482	0.836	0.447829	0.380984	0.290381	0.389853	0.352974	0.203625	0.143256
TRgrp2_6302	TPRE006774-PA	Nasvi2EG009144	0.576	0.58819	0.311998	0.287203	0.322761	1.02	0.541	0.498	0.56	0.999092	0.7229	0.698106	0.733664	0.541459	0.311918	0.217592
TRgrp2_6747	TPRE002820-PA	Nasvi2EG020142	0.258	0.263089	0.255271	0.0806256	0.099719	1.02	0.989	0.312	0.386	0.498479	0.49066	0.316015	0.335109	0.149634	0.0606438	0.0511391
TRgrp2_5707	TPRE004751-PA	Nasvi2EG006165	0.157	0.159851	0.109193	0.0832938	0.0679965	1.02	0.694	0.53	0.432	0.214079	0.16342	0.137521	0.122224	0.0761504	0.0573093	0.0574306
TRgrp2_6670	TPRE010947-PA	Nasvi2EG006883	0.288	0.291774	0.205358	0.0754618	0.136529	1.01	0.712	0.262	0.474	0.470391	0.383975	0.254078	0.315146	0.566046	0.139476	0.29202
TRgrp2_5926	TPRE001227-PA	Nasvi2EG002708	0.293	0.296267	0.168807	0.052054	0.211651	1.01	0.575	0.177	0.722	0.47575	0.34829	0.231537	0.391134	0.310806	0.229246	0.138033
TRgrp2_6315	TPRE009489-PA	Nasvi2EG010547	0.193	0.195649	0.122534	0.0275201	0.0975658	1.01	0.634	0.142	0.505	0.28418	0.211064	0.116051	0.186096	0.145605	0.104462	0.0774438
TRgrp2_6848	TPRE009354-PA	Nasvi2EG006587	0.0324	0.0327728	0.0243725	0.0324717	0.00799899	1.01	0.751	1	0.247	0.0652218	0.0568215	0.0649207	0.040448	0.0363216	0.0690403	0.0417743
TRgrp2_6902	TPRE004540-PA	Nasvi2EG014454	0.326	0.326266	0.248615	0.317886	0.292774	1	0.763	0.976	0.899	0.539582	0.461931	0.531203	0.506091	0.330503	0.277472	0.160402
TRgrp2_6829	TPRE005709-PA	Nasvi2EG010700	0.228	0.228037	0.0788342	0.0756687	0.181516	1	0.346	0.332	0.796	0.360328	0.211125	0.20796	0.313806	0.48522	0.257068	0.151414
TRgrp2_5703	TPRE011808-PA	Nasvi2EG011357	0.155	0.155262	0.140819	0.0873269	0.0442381	0.999	0.906	0.562	0.285	0.246758	0.232314	0.178822	0.135734	0.0796586	0.241828	0.0525086
TRgrp2_5638	TPRE003145-PA	Nasvi2EG013801	0.307	0.303916	0.212856	0.229776	0.290249	0.991	0.694	0.75	0.947	0.515714	0.424654	0.441574	0.502047	0.612903	0.10788	0.37199
TRgrp2_5824	TPRE005606-PA	Nasvi2EG007925	0.233	0.230568	0.163938	0.101335	0.0935777	0.991	0.704	0.435	0.402	0.37421	0.307581	0.244977	0.23722	0.27183	0.281936	0.121524
TRgrp2_5725	TPRE009049-PA	Nasvi2EG007662	0.343	0.338368	0.16203	0.0874781	0.160468	0.985	0.472	0.255	0.467	0.521343	0.345005	0.270453	0.343444	0.438184	0.249236	0.255295
TRgrp2_6644	TPRE011015-PA	Nasvi2EG000419	0.308	0.302277	0.154963	0.109241	0.184858	0.981	0.503	0.355	0.6	0.477491	0.330177	0.284455	0.360072	0.343186	0.178941	0.135287
TRgrp2_6267	TPRE010422-PA	Nasvi2EG001875	0.353	0.345938	0.168583	0.206458	0.267937	0.98	0.477	0.585	0.759	0.511515	0.33416	0.372035	0.433514	0.406742	0.263412	0.245995
TRgrp2_6383	TPRE000801-PA	Nasvi2EG001141	0.306	0.298761	0.164528	0.0938747	0.156256	0.976	0.538	0.307	0.511	0.519895	0.385662	0.315009	0.377389	0.300704	0.240412	0.276331
TRgrp2_6270	TPRE008633-PA	Nasvi2EG015654	0.231	0.224017	0.114735	0.056135	0.0759238	0.969	0.496	0.243	0.328	0.354593	0.245311	0.186711	0.2065	0.217655	0.112619	0.111768
TRgrp2_6734	TPRE010631-PA	Nasvi2EG018523	0.366	0.35461	0.221094	0.071827	0.216786	0.968	0.603	0.196	0.592	0.642768	0.509252	0.359985	0.504944	0.320998	0.153818	0.480251
TRgrp2_6064	TPRE009281-PA	Nasvi2EG006736	0.18	0.174165	0.173737	0.0576546	0.0810521	0.966	0.964	0.32	0.45	0.276864	0.276436	0.160353	0.183751	0.222353	0.113836	0.0274663
TRgrp2_6798	TPRE004396-PA	Nasvi2EG003663	0.13	0.125192	0.104021	0.060709	0.090018	0.966	0.803	0.468	0.695	0.182975	0.161804	0.118492	0.147801	0.140061	0.0915125	0.123224
TRgrp2_6303	TPRE008847-PA	Nasvi2EG004163	0.274	0.262871	0.199057	0.192339	0.246916	0.961	0.728	0.703	0.902	0.458963	0.395149	0.388431	0.443008	0.29049	0.301821	0.250596
TRgrp2_6240	TPRE009188-PA	Nasvi2EG006691	0.403	0.383911	0.219527	0.268716	0.146874	0.953	0.545	0.667	0.364	0.640348	0.475964	0.525153	0.403311	0.604438	0.34287	0.510346
TRgrp2_6014	TPRE010378-PA	Nasvi2EG008819	0.2	0.190135	0.177312	0.164733	0.157935	0.953	0.889	0.826	0.792	0.345201	0.332378	0.319799	0.313001	0.248897	0.163985	0.265643
TRgrp2_5961	TPRE006213-PA	Nasvi2EG030708	0.453	0.430374	0.298436	0.233735	0.299205	0.95	0.659	0.516	0.66	0.683822	0.551884	0.487183	0.552653	0.571932	0.383488	0.274158
TRgrp2_5985	TPRE002711-PA	Nasvi2EG013419	0.188	0.178297	0.118803	0.0891339	0.063614	0.949	0.632	0.474	0.338	0.306699	0.247205	0.217536	0.192016	0.153724	0.147974	0.0951514
TRgrp2_5736	TPRE008475-PA	Nasvi2EG003116	0.486	0.460201	0.363509	0.182883	0.203531	0.947	0.748	0.376	0.419	0.724725	0.628032	0.447407	0.468055	0.50111	0.348374	0.314964
TRgrp2_6362	TPRE011494-PA	Nasvi2EG003820	0.497	0.470423	0.449855	0.440393	0.386907	0.946	0.905	0.886	0.778	0.796659	0.776091	0.766629	0.713143	0.661366	0.577285	0.464198
TRgrp2_6860	TPRE008384-PA	Nasvi2EG013951	0.317	0.299385	0.19552	0.0558154	0.144417	0.945	0.617	0.176	0.456	0.488157	0.384292	0.244587	0.333189	0.345747	0.136171	0.129386
TRgrp2_6866	TPRE011812-PA	Nasvi2EG003815	0.261	0.246698	0.119197	0.0688876	0.171451	0.945	0.457	0.264	0.657	0.446552	0.319051	0.268741	0.371305	0.243516	0.0940623	0.0996262
TRgrp2_5728	TPRE004228-PA	Nasvi2EG002447	0.295	0.277094	0.196229	0.141157	0.247307	0.939	0.665	0.479	0.838	0.42959	0.348724	0.293652	0.399802	0.509577	0.225824	0.162902
TRgrp2_6034	TPRE004620-PA	Nasvi2EG003349	0.131	0.123354	0.108783	0.0452786	0.0299742	0.938	0.828	0.344	0.228	0.231148	0.216578	0.153073	0.137769	0.101528	0.0845312	0.036931
TRgrp2_5858	TPRE002102-PA	Nasvi2EG009397	0.158	0.147797	0.134507	0.043928	0.0958557	0.936	0.852	0.278	0.607	0.267693	0.254404	0.163824	0.215752	0.114141	0.0900246	0.0833657
TRgrp2_6705	TPRE002377-PA	Nasvi2EG010955	0.343	0.319839	0.172683	0.107144	0.186783	0.933	0.504	0.312	0.545	0.58686	0.439704	0.374165	0.453803	0.302751	0.292996	0.399683
TRgrp2_5793	TPRE003688-PA	Nasvi2EG005706	0.253	0.235072	0.221907	0.12193	0.188817	0.928	0.876	0.481	0.745	0.3779	0.364735	0.264758	0.331645	0.262626	0.143829	0.131374
TRgrp2_6005	TPRE006310-PA	Nasvi2EG008396	0.455	0.421076	0.300727	0.203932	0.393468	0.926	0.661	0.448	0.865	0.698447	0.578098	0.481303	0.670839	0.37774	0.433918	0.293876
TRgrp2_6438	TPRE001331-PA	Nasvi2EG012283	0.154	0.142041	0.0581649	0.055355	0.0910901	0.924	0.378	0.36	0.593	0.215855	0.131979	0.129169	0.164904	0.0765678	0.0754734	0.0303845
TRgrp2_6948	TPRE003479-PA	Nasvi2EG004313	0.283	0.261174	0.222781	0.107835	0.260569	0.921	0.786	0.38	0.919	0.374558	0.336166	0.221219	0.373954	0.362708	0.238258	0.202591
TRgrp2_5872	TPRE007539-PA	Nasvi2EG017701	0.339	0.311912	0.251253	0.0839933	0.187692	0.919	0.74	0.247	0.553	0.448774	0.388115	0.220855	0.324554	0.210239	0.203218	0.243197
TRgrp2_5677	TPRE011848-PA	Nasvi2EG020718	0.055	0.0505313	0.0271536	0.0295489	0.0228089	0.919	0.494	0.538	0.415	0.0731232	0.0497455	0.0521408	0.0454008	0.035331	0.028486	0.0205115
TRgrp2_6884	TPRE006877-PA	Nasvi2EG014550	0.21	0.192438	0.0624496	0.0375626	0.0518232	0.918	0.298	0.179	0.247	0.284581	0.154592	0.129705	0.143966	0.195049	0.104929	0.102346
TRgrp2_6124	TPRE005936-PA	Nasvi2EG007738	0.148	0.135673	0.10303	0.0495393	0.101903	0.916	0.695	0.334	0.688	0.221135	0.188492	0.135002	0.187365	0.193909	0.129015	0.138737
TRgrp2_6679	TPRE002732-PA	Nasvi2EG001970	0.295	0.268972	0.199925	0.0931835	0.225376	0.911	0.677	0.316	0.763	0.452942	0.383895	0.277153	0.409346	0.242953	0.145146	0.129859
TRgrp2_6888	TPRE007470-PA	Nasvi2EG001528	0.295	0.269222	0.0486225	0.0393504	0.168442	0.911	0.165	0.133	0.57	0.384054	0.163454	0.154182	0.283274	0.236902	0.12535	0.114825
TRgrp2_5922	TPRE010929-PA	Nasvi2EG012679	0.245	0.223211	0.178282	0.112407	0.165791	0.91	0.727	0.458	0.676	0.317802	0.272873	0.206998	0.260381	0.238726	0.153349	0.148101
TRgrp2_6779	TPRE012191-PA	Nasvi2EG005072	0.0333	0.0301105	0.0177017	0.0119047	0.0157871	0.904	0.531	0.357	0.474	0.0513871	0.0389782	0.0331812	0.0370636	0.0328628	0.0117181	0.0138917
TRgrp2_6323	TPRE007845-PA	Nasvi2EG014870	0.134	0.120766	0.0825377	0.0671532	0.0421686	0.901	0.616	0.501	0.315	0.209136	0.170907	0.155523	0.130538	0.115755	0.0367214	0.0482886
TRgrp2_5664	TPRE004937-PA	Nasvi2EG004092	0.202	0.180872	0.125275	0.121053	0.158896	0.897	0.621	0.6	0.788	0.225131	0.169535	0.165313	0.203156	0.188175	0.168887	0.108719
TRgrp2_5729	TPRE010118-PA	Nasvi2EG010252	0.159	0.142482	0.0858675	0.0313082	0.070861	0.894	0.539	0.196	0.445	0.217407	0.160793	0.106233	0.145786	0.0522537	0.056851	0.0440741
TRgrp2_6316	TPRE000019-PA	Nasvi2EG011335	0.657	0.584376	0.324599	0.252788	0.363394	0.89	0.494	0.385	0.553	1.04757	0.787794	0.715983	0.826589	0.948973	0.423374	0.556186
TRgrp2_5720	TPRE007014-PA	Nasvi2EG009617	0.304	0.270274	0.0269224	0.0615962	0.161282	0.89	0.0886	0.203	0.531	0.506989	0.263637	0.298311	0.397997	0.201332	0.195825	0.0781141
TRgrp2_6674	TPRE003524-PA	Nasvi2EG012169	0.265	0.235341	0.146292	0.150332	0.177526	0.887	0.551	0.567	0.669	0.376806	0.287757	0.291797	0.31899	0.503323	0.360591	0.449047
TRgrp2_6684	TPRE005571-PA	Nasvi2EG007975	0.301	0.26603	0.225336	0.119781	0.169679	0.883	0.748	0.398	0.563	0.452837	0.412143	0.306588	0.356486	0.514715	0.295345	0.175281
TRgrp2_6641	TPRE003195-PA	Nasvi2EG010158	0.156	0.137402	0.0901252	0.0710208	0.110223	0.883	0.579	0.456	0.708	0.244506	0.197229	0.178125	0.217327	0.229779	0.0647795	0.0777469
TRgrp2_6882	TPRE004412-PA	Nasvi2EG003615	0.339	0.2993	0.15419	0.16159	0.112113	0.882	0.455	0.476	0.331	0.497466	0.352356	0.359756	0.310279	0.348436	0.229643	0.161584
TRgrp2_6618	TPRE010785-PA	Nasvi2EG024982	0.191	0.167795	0.069174	0.166536	0.0898589	0.88	0.363	0.873	0.471	0.303733	0.205112	0.302474	0.225797	0.173106	0.0525688	0.0416266
TRgrp2_6276	TPRE004703-PA	Nasvi2EG006014	0.715	0.626765	0.511055	0.289187	0.48342	0.877	0.715	0.405	0.676	1.19995	1.08424	0.862373	1.05661	0.750681	0.573617	0.286182
TRgrp2_6505	TPRE006609-PA	Nasvi2EG016038	0.146	0.1281	0.0504932	0.0777186	0.0686741	0.877	0.346	0.532	0.47	0.216899	0.139292	0.166517	0.157473	0.0935645	0.0527292	0.0565917
TRgrp2_6858	TPRE012114-PA	Nasvi2EG002750	0.341	0.298954	0.164744	0.151975	0.145505	0.876	0.483	0.445	0.426	0.453866	0.319656	0.306887	0.300416	0.227689	0.175805	0.124586
TRgrp2_6537	TPRE005584-PA	Nasvi2EG000794	0.128	0.112293	0.0745905	0.0365767	0.0459442	0.876	0.582	0.285	0.358	0.210808	0.173105	0.135091	0.144459	0.116882	0.0952432	0.0871216
TRgrp2_6371	TPRE003224-PA	Nasvi2EG014253	0.252	0.220101	0.162081	0.0298838	0.0584559	0.875	0.644	0.119	0.232	0.433211	0.375191	0.242994	0.271566	0.108535	0.15572	0.15564
TRgrp2_6390	TPRE003053-PA	Nasvi2EG013833	0.505	0.439691	0.34171	0.211133	0.226727	0.871	0.677	0.418	0.449	0.847448	0.749468	0.61889	0.634484	0.548077	0.526808	0.198299
TRgrp2_6149	TPRE001351-PA	Nasvi2EG012290	0.169	0.147057	0.0977316	0.095452	0.0583156	0.871	0.579	0.565	0.345	0.265084	0.215758	0.213479	0.176342	0.117797	0.109071	0.0772251
TRgrp2_6148	TPRE002889-PA	Nasvi2EG008881	0.289	0.248473	0.225535	0.126176	0.210817	0.861	0.781	0.437	0.73	0.373249	0.350312	0.250952	0.335593	0.384223	0.316423	0.20795
TRgrp2_6311	TPRE008841-PA	Nasvi2EG004176	0.274	0.235895	0.203666	0.121564	0.230946	0.861	0.743	0.444	0.843	0.438449	0.40622	0.324118	0.4335	0.230324	0.139419	0.16548
TRgrp2_5714	TPRE012528-PA	Nasvi2EG000344	0.376	0.322433	0.247764	0.161923	0.24426	0.858	0.659	0.431	0.65	0.558657	0.483989	0.398147	0.480484	0.897296	0.426452	0.476669
TRgrp2_5956	TPRE012287-PA	Nasvi2EG029565	0.084	0.072088	0.0267981	0.036309	0.0400095	0.858	0.319	0.432	0.476	0.0833937	0.0381038	0.0476147	0.0513152	0.0343452	0.00677033	1e-06
TRgrp2_5828	TPRE005939-PA	Nasvi2EG007736	0.507	0.434755	0.307355	0.244341	0.307277	0.857	0.606	0.482	0.606	0.737919	0.610518	0.547505	0.61044	0.690488	0.350238	0.373308
TRgrp2_5910	TPRE007651-PA	Nasvi2EG032976	0.49	0.417881	0.299582	0.389576	0.305466	0.853	0.612	0.795	0.624	0.814326	0.696028	0.786022	0.701912	0.775628	0.309553	0.283319
TRgrp2_5863	TPRE007355-PA	Nasvi2EG010282	0.487	0.415198	0.225371	0.204811	0.246951	0.853	0.463	0.421	0.507	0.737094	0.547267	0.526707	0.568847	0.763476	0.470233	0.230199
TRgrp2_6759	TPRE006589-PA	Nasvi2EG016006	0.366	0.31213	0.246341	0.249003	0.304819	0.852	0.672	0.68	0.832	0.50668	0.440892	0.443553	0.499369	0.66302	0.355349	0.280568
TRgrp2_5972	TPRE008683-PA	Nasvi2EG006204	0.161	0.136178	0.130494	0.059621	0.11014	0.847	0.811	0.371	0.685	0.257259	0.251574	0.180702	0.231221	0.153339	0.0946228	0.0650377
TRgrp2_5917	TPRE010954-PA	Nasvi2EG006891	0.282	0.238227	0.214635	0.116859	0.18355	0.844	0.76	0.414	0.65	0.375954	0.352362	0.254586	0.321277	0.520689	0.231224	0.185196
TRgrp2_6291	TPRE001808-PA	Nasvi2EG015643	0.352	0.297212	0.191607	0.169658	0.16452	0.844	0.544	0.482	0.467	0.529049	0.423443	0.401494	0.396356	0.512574	0.205055	0.209869
TRgrp2_6471	TPRE002141-PA	Nasvi2EG029070	0.179	0.150271	0.103605	0.0685595	0.0808237	0.838	0.578	0.382	0.451	0.292175	0.245508	0.210463	0.222727	0.0775016	0.0890878	0.0545355
TRgrp2_6851	TPRE012298-PA	Nasvi2EG009137	0.189	0.157906	0.14293	0.0903324	0.0455004	0.836	0.757	0.478	0.241	0.280166	0.26519	0.212592	0.16776	0.147353	0.0684847	0.0739629
TRgrp2_6583	TPRE008078-PA	Nasvi2EG002286	0.46	0.383686	0.267714	0.242417	0.321723	0.835	0.582	0.527	0.7	0.723937	0.607965	0.582668	0.661974	0.63592	0.355322	0.222373
TRgrp2_5772	TPRE006908-PA	Nasvi2EG014615	0.293	0.244684	0.211744	0.0855693	0.0979317	0.834	0.722	0.292	0.334	0.409574	0.376633	0.250459	0.262821	0.141766	0.0995807	0.220298
TRgrp2_6019	TPRE005011-PA	Nasvi2EG018122	0.268	0.223337	0.179765	0.140964	0.131633	0.834	0.671	0.526	0.492	0.366542	0.32297	0.284169	0.274838	0.172791	0.0741326	0.059978
TRgrp2_6439	TPRE011025-PA	Nasvi2EG000437	0.156	0.130156	0.0774926	0.0539743	0.126442	0.832	0.495	0.345	0.808	0.205672	0.153008	0.12949	0.201958	0.171678	0.212652	0.135587
TRgrp2_6156	TPRE004298-PA	Nasvi2EG019915	0.24	0.199041	0.18883	0.129406	0.180199	0.828	0.786	0.538	0.75	0.338334	0.328123	0.268699	0.319492	0.295106	0.161882	0.249661
TRgrp2_6470	TPRE010508-PA	Nasvi2EG014479	0.422	0.348745	0.259436	0.173241	0.280939	0.826	0.615	0.411	0.666	0.563471	0.474162	0.387967	0.495665	0.421603	0.268641	0.395743
TRgrp2_6238	TPRE008786-PA	Nasvi2EG010801	0.256	0.210175	0.146209	0.0770668	0.104458	0.821	0.571	0.301	0.408	0.391001	0.327035	0.257893	0.285284	0.256035	0.271108	0.117193
TRgrp2_5900	TPRE006512-PA	Nasvi2EG016138	0.115	0.0940699	0.0741114	0.0374353	0.047844	0.819	0.646	0.326	0.417	0.179972	0.160014	0.123338	0.133747	0.0909539	0.0683429	0.0413836
TRgrp2_6548	TPRE002973-PA	Nasvi2EG019102	0.295	0.240409	0.170059	0.0721983	0.127713	0.815	0.576	0.245	0.433	0.410907	0.340558	0.242697	0.298211	0.47326	0.221623	0.19675
TRgrp2_5999	TPRE008864-PA	Nasvi2EG009148	0.21	0.16973	0.0560071	0.0267008	0.0477709	0.807	0.266	0.127	0.227	0.222801	0.109078	0.0797716	0.100842	0.105566	0.0745017	0.0310414
TRgrp2_6363	TPRE007335-PA	Nasvi2EG007191	0.983	0.788333	0.405283	0.352051	0.286934	0.802	0.412	0.358	0.292	1.35634	0.973288	0.920056	0.854939	0.795445	0.450833	0.44784
TRgrp2_5773	TPRE011744-PA	Nasvi2EG010038	0.487	0.389801	0.389453	0.229522	0.348755	0.8	0.799	0.471	0.716	0.735092	0.734744	0.574813	0.694046	0.539633	0.333963	0.312069
TRgrp2_5691	TPRE010110-PA	Nasvi2EG010241	0.338	0.269914	0.169769	0.183095	0.205804	0.798	0.502	0.542	0.609	0.494657	0.394512	0.407838	0.430546	0.314564	0.151278	0.139937
TRgrp2_6880	TPRE000842-PA	Nasvi2EG005163	0.202	0.160495	0.12762	0.0573769	0.0623282	0.795	0.632	0.284	0.309	0.308304	0.275429	0.205186	0.210137	0.218475	0.0661851	0.073846
TRgrp2_6593	TPRE000851-PA	Nasvi2EG005171	0.165	0.130763	0.105665	0.06622	0.0666042	0.794	0.642	0.402	0.404	0.205898	0.1808	0.141355	0.141739	0.223917	0.0993324	0.0974085
TRgrp2_6125	TPRE006375-PA	Nasvi2EG008529	0.224	0.17782	0.129746	0.096733	0.175331	0.793	0.578	0.431	0.781	0.338885	0.290811	0.257798	0.336397	0.158329	0.106258	0.0939691
TRgrp2_5851	TPRE009996-PA	Nasvi2EG001317	0.152	0.120166	0.033907	0.0917918	0.0870593	0.793	0.224	0.606	0.574	0.230541	0.144282	0.202167	0.197434	0.109673	0.052744	0.0602011
TRgrp2_6345	TPRE011528-PA	Nasvi2EG019944	0.189	0.150053	0.0548717	0.0319673	3e-06	0.792	0.29	0.169	1.58e-05	0.282281	0.1871	0.164195	0.132231	0.0771285	0.0888075	0.0332268
TRgrp2_5871	TPRE011697-PA	Nasvi2EG019697	0.432	0.341178	0.287024	0.163373	0.211868	0.791	0.665	0.379	0.491	0.539794	0.48564	0.36199	0.410485	0.409936	0.238427	0.149721
TRgrp2_5743	TPRE006258-PA	Nasvi2EG013796	0.352	0.275877	0.174897	0.0824773	0.271713	0.784	0.497	0.234	0.772	0.479727	0.378747	0.286328	0.475563	0.447103	0.213331	0.197225
TRgrp2_6719	TPRE009777-PA	Nasvi2EG003677	0.234	0.183037	0.0835077	0.122995	0.145465	0.783	0.357	0.526	0.622	0.344907	0.245378	0.284865	0.307335	0.208258	0.298569	0.0792303
TRgrp2_5644	TPRE005912-PA	Nasvi2EG005377	0.234	0.182217	0.131022	0.101391	0.143134	0.779	0.56	0.433	0.612	0.370069	0.318873	0.289243	0.330986	0.203352	0.144224	0.0328088
TRgrp2_6650	TPRE000148-PA	Nasvi2EG026503	0.448	0.348012	0.127178	0.122189	0.277683	0.777	0.284	0.273	0.62	0.556382	0.335548	0.330559	0.486054	0.176266	0.262099	0.244889
TRgrp2_6252	TPRE008432-PA	Nasvi2EG003202	0.456	0.354337	0.326769	0.160556	0.207999	0.776	0.716	0.352	0.456	0.604321	0.576753	0.410539	0.457982	0.537779	0.356965	0.481023
TRgrp2_5711	TPRE001461-PA	Nasvi2EG004458	0.531	0.411889	0.266272	0.261504	0.241182	0.776	0.501	0.492	0.454	0.772308	0.626691	0.621923	0.601601	0.501297	0.276319	0.238081
TRgrp2_6361	TPRE004464-PA	Nasvi2EG003757	0.484	0.375138	0.212362	0.239225	0.226535	0.775	0.439	0.494	0.468	0.660682	0.497906	0.524769	0.512079	0.502944	0.358563	0.327461
TRgrp2_5682	TPRE008269-PA	Nasvi2EG003259	0.629	0.48499	0.304547	0.271011	0.31322	0.772	0.485	0.431	0.498	0.876505	0.696062	0.662526	0.704735	0.891063	0.382886	0.41445
TRgrp2_6030	TPRE000709-PA	Nasvi2EG005152	0.438	0.337964	0.296118	0.262906	0.249105	0.772	0.677	0.601	0.569	0.617049	0.575203	0.541991	0.52819	0.314655	0.398182	0.567714
TRgrp2_6229	TPRE001891-PA	Nasvi2EG013333	0.644	0.495777	0.390965	0.311268	0.343723	0.769	0.607	0.483	0.533	0.857693	0.752881	0.673184	0.705639	0.457722	0.453847	0.30261
TRgrp2_6293	TPRE004358-PA	Nasvi2EG003974	0.332	0.254304	0.200476	0.118552	0.1848	0.765	0.603	0.357	0.556	0.533079	0.47925	0.397326	0.463574	0.589634	0.266109	0.136208
TRgrp2_5892	TPRE010122-PA	Nasvi2EG010257	0.396	0.301463	0.269039	0.141337	0.211222	0.762	0.68	0.357	0.534	0.590255	0.557831	0.430129	0.500014	0.415112	0.582235	0.146219
TRgrp2_6489	TPRE000318-PA	Nasvi2EG012727	0.015	0.0113833	0.00449955	0.0022517	0.00915146	0.76	0.3	0.15	0.611	0.0181566	0.0112729	0.00902502	0.0159248	0.0389663	0.0139013	0.0209567
TRgrp2_6714	TPRE003209-PA	Nasvi2EG014228	0.373	0.282938	0.186666	0.169983	0.172006	0.759	0.501	0.456	0.462	0.552918	0.456647	0.439963	0.441986	0.582862	0.223034	0.158629
TRgrp2_5774	TPRE003260-PA	Nasvi2EG014376	0.28	0.212496	0.209499	0.0978474	0.113035	0.758	0.747	0.349	0.403	0.436776	0.433779	0.322127	0.337315	0.277105	0.177343	0.0728036
TRgrp2_6404	TPRE005586-PA	Nasvi2EG000793	0.274	0.206099	0.162676	0.117479	0.175996	0.753	0.595	0.429	0.643	0.34888	0.305457	0.260261	0.318777	0.483206	0.61315	0.174049
TRgrp2_6190	TPRE010996-PA	Nasvi2EG012451	0.347	0.260914	0.126554	0.0728734	0.1977	0.753	0.365	0.21	0.571	0.525189	0.390829	0.337148	0.461974	0.282228	0.283197	0.197258
TRgrp2_6343	TPRE002787-PA	Nasvi2EG014955	0.468	0.35121	0.265364	0.217399	0.253963	0.751	0.567	0.465	0.543	0.670642	0.584796	0.536831	0.573395	0.78218	0.30849	0.215325
TRgrp2_5834	TPRE008896-PA	Nasvi2EG033667	0.342	0.256784	0.11973	0.0619431	0.117509	0.751	0.35	0.181	0.344	0.439514	0.30246	0.244673	0.300239	0.13001	0.070691	0.159619
TRgrp2_6340	TPRE000409-PA	Nasvi2EG008228	0.534	0.398497	0.10728	0.0765805	0.0697056	0.746	0.201	0.143	0.13	0.603618	0.312401	0.281701	0.274826	0.165895	0.137725	0.13768
TRgrp2_6374	TPRE001507-PA	Nasvi2EG014293	0.315	0.23378	0.221075	0.137345	0.179211	0.742	0.701	0.436	0.569	0.458027	0.445322	0.361592	0.403458	0.233357	0.149034	0.0967647
TRgrp2_5896	TPRE001741-PA	Nasvi2EG005029	0.385	0.285264	0.185551	0.145952	0.2141	0.742	0.482	0.38	0.557	0.535457	0.435744	0.396144	0.464292	0.884159	0.284899	0.168456
TRgrp2_6044	TPRE002739-PA	Nasvi2EG001990	0.454	0.33589	0.190979	0.217583	0.174982	0.74	0.421	0.479	0.385	0.668438	0.523527	0.55013	0.507529	0.412718	0.245427	0.308461
TRgrp2_5805	TPRE009974-PA	Nasvi2EG019706	0.402	0.295095	0.208224	0.152241	0.268003	0.734	0.518	0.379	0.667	0.592698	0.505827	0.449844	0.565605	0.643195	0.241547	0.202638
TRgrp2_6712	TPRE002329-PA	Nasvi2EG004274	0.134	0.0982297	0.0653772	0.0321331	0.0424131	0.731	0.487	0.239	0.316	0.20121	0.168358	0.135114	0.145394	0.113964	0.0458518	0.035736
TRgrp2_5938	TPRE003510-PA	Nasvi2EG012515	0.186	0.13595	0.113561	0.0792806	0.0493182	0.73	0.61	0.426	0.265	0.255185	0.232796	0.198516	0.168553	0.178318	0.150285	0.0903556
TRgrp2_5671	TPRE003248-PA	Nasvi2EG014336	0.202	0.146541	0.116405	0.123459	0.0451358	0.727	0.577	0.612	0.224	0.294242	0.264106	0.27116	0.192837	0.229034	0.0640132	0.0694274
TRgrp2_5796	TPRE003880-PA	Nasvi2EG015051	0.152	0.10975	0.0807631	0.084753	0.0970601	0.722	0.532	0.558	0.639	0.221739	0.192752	0.196742	0.209049	0.265325	0.287035	0.140373
TRgrp2_6480	TPRE006558-PA	Nasvi2EG000143	0.294	0.212043	0.155014	0.098396	0.103507	0.72	0.527	0.334	0.352	0.370608	0.313579	0.256961	0.262072	0.319589	0.138122	0.152565
TRgrp2_5647	TPRE002692-PA	Nasvi2EG013387	0.217	0.155865	0.0470192	0.0739295	0.0781559	0.72	0.217	0.341	0.361	0.272478	0.163632	0.190543	0.194769	0.251634	0.156197	0.126332
TRgrp2_6183	TPRE002918-PA	Nasvi2EG008845	0.387	0.277905	0.226713	0.101896	0.25861	0.718	0.586	0.263	0.668	0.563196	0.512004	0.387187	0.543902	0.236968	0.225549	0.198466
TRgrp2_6871	TPRE012211-PA	Nasvi2EG007810	0.191	0.137319	0.057595	0.0486079	0.0493735	0.718	0.301	0.254	0.258	0.231723	0.151999	0.143012	0.143778	0.200802	0.0619903	0.111454
TRgrp2_6257	TPRE010827-PA	Nasvi2EG007443	0.247	0.175817	0.169484	0.102477	0.168188	0.712	0.687	0.415	0.682	0.308654	0.30232	0.235313	0.301025	0.30615	0.187372	0.213961
TRgrp2_5730	TPRE002242-PA	Nasvi2EG010756	0.135	0.0963125	0.0677848	0.0544512	0.0292794	0.711	0.5	0.402	0.216	0.200775	0.172248	0.158914	0.133742	0.119008	0.0871857	0.161919
TRgrp2_6815	TPRE008893-PA	Nasvi2EG009185	0.16	0.113505	0.0527322	0.0381769	0.0616701	0.71	0.33	0.239	0.386	0.229353	0.16858	0.154025	0.177518	0.0962471	0.100955	0.127058
TRgrp2_6104	TPRE011910-PA	Nasvi2EG012929	0.194	0.136983	0.0308265	0.00698699	0.0303485	0.708	0.159	0.0361	0.157	0.265302	0.159145	0.135306	0.158667	0.0404307	0.174653	0.10279
TRgrp2_6664	TPRE001595-PA	Nasvi2EG005959	0.227	0.160075	0.111486	0.0601646	0.119306	0.706	0.492	0.265	0.526	0.285819	0.23723	0.185909	0.24505	0.530011	0.0907117	0.0467543
TRgrp2_6477	TPRE000773-PA	Nasvi2EG005073	0.169	0.118915	0.104948	0.11136	0.0658328	0.704	0.621	0.659	0.39	0.176424	0.162457	0.168869	0.123342	0.181202	0.0396764	0.0236626
TRgrp2_6467	TPRE004929-PA	Nasvi2EG004110	0.295	0.206619	0.139977	0.0980718	0.131818	0.701	0.475	0.333	0.447	0.405076	0.338434	0.296528	0.330275	0.377133	0.12256	0.15895
TRgrp2_6638	TPRE005251-PA	Nasvi2EG013089	0.329	0.229891	0.125844	0.0724584	0.126725	0.699	0.383	0.22	0.385	0.3901	0.286053	0.232667	0.286934	0.205117	0.226057	0.166029
TRgrp2_5733	TPRE005203-PA	Nasvi2EG017089	0.401	0.27942	0.203264	0.145687	0.185554	0.697	0.507	0.364	0.463	0.573502	0.497346	0.439769	0.479636	0.350197	0.265326	0.227047
TRgrp2_6711	TPRE003618-PA	Nasvi2EG011650	0.45	0.313956	0.201787	0.0921188	0.255886	0.697	0.448	0.205	0.568	0.62136	0.509191	0.399523	0.56329	0.231885	0.279536	0.176358
TRgrp2_5732	TPRE003021-PA	Nasvi2EG008366	0.531	0.369316	0.258835	0.231551	0.275379	0.696	0.488	0.436	0.519	0.619038	0.508557	0.481273	0.525101	0.731921	0.48857	0.396818
TRgrp2_6171	TPRE005074-PA	Nasvi2EG004409	0.399	0.274379	0.233087	0.208812	0.259815	0.689	0.585	0.524	0.652	0.548078	0.506786	0.48251	0.533513	0.55852	0.39184	0.283383
TRgrp2_6066	TPRE009320-PA	Nasvi2EG006740	0.309	0.210869	0.20013	0.1352	0.169606	0.682	0.647	0.437	0.549	0.42471	0.413971	0.349041	0.383447	0.260847	0.202148	0.343972
TRgrp2_6818	TPRE004820-PA	Nasvi2EG003075	0.287	0.194993	0.147283	0.0936495	0.0919224	0.678	0.512	0.326	0.32	0.348939	0.301229	0.247596	0.245869	0.279231	0.148257	0.290015
TRgrp2_6379	TPRE003368-PA	Nasvi2EG014310	0.474	0.320579	0.186721	0.220351	0.187392	0.677	0.394	0.465	0.396	0.703187	0.569329	0.602959	0.57	0.339119	0.299164	0.257456
TRgrp2_5976	TPRE009037-PA	Nasvi2EG037168	0.5	0.336691	0.235428	0.20737	0.278139	0.674	0.471	0.415	0.557	0.684613	0.58335	0.555292	0.626061	0.313571	0.272416	0.298413
TRgrp2_6897	TPRE009282-PA	Nasvi2EG006739	0.368	0.247679	0.138699	0.159033	0.221735	0.673	0.377	0.432	0.602	0.52986	0.420879	0.441214	0.503916	0.612402	0.134639	0.259802
TRgrp2_6353	TPRE005796-PA	Nasvi2EG004366	0.279	0.187597	0.102833	0.0396769	0.0526952	0.672	0.368	0.142	0.189	0.38945	0.304686	0.24153	0.254548	0.277947	0.283425	0.0393356
TRgrp2_6237	TPRE000766-PA	Nasvi2EG005091	0.691	0.461037	0.311465	0.210173	0.255433	0.667	0.451	0.304	0.37	0.883922	0.734351	0.633059	0.678319	0.379442	0.360478	0.373867
TRgrp2_6472	TPRE008032-PA	Nasvi2EG006517	0.944	0.626036	0.242618	0.362293	0.417652	0.663	0.257	0.384	0.442	1.02507	0.641653	0.761328	0.816687	0.717463	0.603025	0.418293
TRgrp2_6339	TPRE001431-PA	Nasvi2EG010102	0.288	0.189706	0.186285	0.0522788	0.153904	0.659	0.647	0.182	0.535	0.41169	0.408269	0.274263	0.375888	0.556674	0.192734	0.224711
TRgrp2_5645	TPRE010790-PA	Nasvi2EG014482	0.348	0.229726	0.148369	0.0716642	0.0634333	0.659	0.426	0.206	0.182	0.463672	0.382315	0.30561	0.297379	0.277567	0.134735	0.103065
TRgrp2_5746	TPRE005211-PA	Nasvi2EG013028	0.438	0.288272	0.187458	0.118179	0.233512	0.657	0.427	0.27	0.533	0.525752	0.424938	0.355659	0.470992	0.483564	0.186564	0.189945
TRgrp2_6624	TPRE011921-PA	Nasvi2EG004717	0.248	0.162881	0.108246	0.0910002	0.143067	0.657	0.437	0.367	0.577	0.35087	0.296235	0.278989	0.331056	0.413548	0.178072	0.214393
TRgrp2_5932	TPRE009486-PA	Nasvi2EG010550	0.586	0.384147	0.14615	0.154189	0.105925	0.655	0.249	0.263	0.181	0.760884	0.522886	0.530925	0.482662	0.490454	0.34571	0.259475
TRgrp2_5675	TPRE010871-PA	Nasvi2EG005317	0.418	0.272052	0.271509	0.235502	0.229448	0.65	0.649	0.563	0.548	0.533648	0.533105	0.497098	0.491044	0.504311	0.742618	0.304187
TRgrp2_6364	TPRE004384-PA	Nasvi2EG008035	0.227	0.147242	0.0856045	0.126362	0.133897	0.649	0.377	0.557	0.59	0.254721	0.193084	0.233842	0.241376	0.265197	0.143104	0.138222
TRgrp2_6526	TPRE007713-PA	Nasvi2EG014909	0.137	0.0886397	0.0644641	0.0347877	0.0420123	0.647	0.471	0.254	0.307	0.197128	0.172953	0.143276	0.150501	0.110271	0.0569946	0.0462689
TRgrp2_6405	TPRE006105-PA	Nasvi2EG000204	0.201	0.129628	0.120506	0.0421083	0.0773951	0.646	0.601	0.21	0.386	0.240529	0.231407	0.153009	0.188296	0.273115	0.144234	0.133586
TRgrp2_6407	TPRE006973-PA	Nasvi2EG010892	0.226	0.144994	0.111371	0.0747617	0.10278	0.641	0.492	0.331	0.454	0.309818	0.276195	0.239586	0.267604	0.158055	0.265577	0.0232313
TRgrp2_6737	TPRE012098-PA	Nasvi2EG002742	0.315	0.201913	0.158909	0.0785858	0.145549	0.64	0.504	0.249	0.461	0.390388	0.347384	0.26706	0.334024	0.221809	0.264924	0.248899
TRgrp2_6297	TPRE008656-PA	Nasvi2EG018262	0.26	0.165822	0.0904501	0.0748111	0.134706	0.637	0.347	0.287	0.517	0.334195	0.258823	0.243184	0.303079	0.151533	0.0891721	0.134384
TRgrp2_6959	TPRE006816-PA	Nasvi2EG012146	0.708	0.448685	0.0857981	0.064535	0.0556168	0.634	0.121	0.0911	0.0785	0.544596	0.181709	0.160446	0.151528	0.225123	0.151234	0.149576
TRgrp2_6047	TPRE001028-PA	Nasvi2EG006266	0.251	0.158914	0.138117	0.088662	0.0902898	0.633	0.55	0.353	0.36	0.266472	0.245675	0.19622	0.197848	0.477187	0.13637	0.102031
TRgrp2_6146	TPRE008515-PA	Nasvi2EG014002	0.456	0.28548	0.229308	0.253379	0.194124	0.627	0.503	0.556	0.426	0.553611	0.497439	0.521509	0.462254	0.453291	0.157572	0.302333
TRgrp2_6283	TPRE001554-PA	Nasvi2EG012264	0.416	0.261277	0.144839	0.149512	0.212561	0.627	0.348	0.359	0.51	0.4629	0.346462	0.351135	0.414184	0.403317	0.425944	0.303386
TRgrp2_6207	TPRE007397-PA	Nasvi2EG001717	0.428	0.267053	0.221454	0.0965606	0.210637	0.623	0.517	0.225	0.492	0.612312	0.566712	0.441819	0.555895	0.376886	0.157447	0.158347
TRgrp2_6118	TPRE009484-PA	Nasvi2EG010552	0.562	0.343539	0.327136	0.200224	0.285294	0.611	0.582	0.356	0.507	0.676425	0.660022	0.53311	0.61818	0.513897	0.412084	0.434868
TRgrp2_6853	TPRE003859-PA	Nasvi2EG021020	0.213	0.129161	0.106191	0.0876847	0.121003	0.607	0.499	0.412	0.569	0.275896	0.252926	0.23442	0.267739	0.2064	0.196226	0.102563
TRgrp2_6076	TPRE004002-PA	Nasvi2EG008953	0.434	0.262607	0.22045	0.142612	0.248164	0.604	0.507	0.328	0.571	0.578538	0.536381	0.458543	0.564095	0.472538	0.39838	0.381759
TRgrp2_6169	TPRE004771-PA	Nasvi2EG003002	0.319	0.191996	0.0939567	0.109893	0.0824582	0.602	0.294	0.344	0.258	0.413141	0.315101	0.331038	0.303603	0.498397	0.561498	0.468196
TRgrp2_5891	TPRE003272-PA	Nasvi2EG005574	0.417	0.250691	0.130556	0.1012	0.167502	0.601	0.313	0.243	0.402	0.493339	0.373204	0.343848	0.41015	0.236422	0.266693	0.12864
TRgrp2_5843	TPRE003487-PA	Nasvi2EG004294	0.367	0.220534	0.19908	0.0991238	0.170478	0.6	0.542	0.27	0.464	0.511373	0.489918	0.389963	0.461317	0.507874	0.34181	0.191821
TRgrp2_5625	TPRE005560-PA	Nasvi2EG007986	0.356	0.212769	0.108937	0.0852482	0.109887	0.598	0.306	0.24	0.309	0.524707	0.420875	0.397186	0.421825	0.303569	0.0218888	0.243038
TRgrp2_6744	TPRE009132-PA	Nasvi2EG000708	0.249	0.145599	0.117963	0.0690944	0.133084	0.585	0.474	0.278	0.535	0.303371	0.275735	0.226866	0.290856	0.175922	0.163917	0.0799384
TRgrp2_6954	TPRE004639-PA	Nasvi2EG006104	0.351	0.203405	0.185235	0.111595	0.101617	0.58	0.528	0.318	0.29	0.347522	0.329352	0.255712	0.245734	0.423474	0.307314	0.184389
TRgrp2_6153	TPRE006261-PA	Nasvi2EG015032	0.433	0.250795	0.135585	0.0886462	0.182916	0.579	0.313	0.205	0.422	0.531752	0.416541	0.369603	0.463872	0.539682	0.651301	0.258418
TRgrp2_5770	TPRE011487-PA	Nasvi2EG003834	0.266	0.153673	0.122806	0.135545	0.150491	0.579	0.462	0.51	0.567	0.286074	0.255207	0.267946	0.282892	0.448658	0.192494	0.332284
TRgrp2_6381	TPRE007632-PA	Nasvi2EG007410	0.514	0.295201	0.259301	0.193177	0.235639	0.574	0.505	0.376	0.459	0.615828	0.579928	0.513804	0.556266	0.552517	0.38796	0.413123
TRgrp2_6935	TPRE009992-PA	Nasvi2EG001312	0.834	0.47833	0.377091	0.242926	0.409487	0.573	0.452	0.291	0.491	1.03978	0.938537	0.804372	0.970933	0.601096	0.537773	0.409223
TRgrp2_6911	TPRE005174-PA	Nasvi2EG000065	0.594	0.337155	0.287952	0.231817	0.163602	0.568	0.485	0.391	0.276	0.792928	0.743725	0.68759	0.619375	0.483915	0.160815	0.138902
TRgrp2_6327	TPRE005759-PA	Nasvi2EG004404	0.232	0.131403	0.0761181	0.0597698	0.0375238	0.565	0.327	0.257	0.161	0.256819	0.201534	0.185185	0.162939	0.288576	0.0304458	0.259574
TRgrp2_5885	TPRE005382-PA	Nasvi2EG003186	0.483	0.271463	0.265856	0.233194	0.226972	0.562	0.551	0.483	0.47	0.557183	0.551575	0.518913	0.512691	0.467476	0.248625	0.309522
TRgrp2_6797	TPRE006255-PA	Nasvi2EG013798	0.0716	0.0395003	0.00458423	0.0144253	0.0136315	0.552	0.064	0.201	0.19	0.0975038	0.0625877	0.0724289	0.071635	0.0313266	0.00559008	0.0148193
TRgrp2_6958	TPRE001916-PA	Nasvi2EG013327	0.431	0.235112	0.0684675	0.112815	0.114529	0.546	0.159	0.262	0.266	0.656638	0.489994	0.534341	0.536055	0.171151	0.0915872	0.269841
TRgrp2_6333	TPRE009137-PA	Nasvi2EG000703	0.376	0.201457	0.164786	0.0916862	0.0853108	0.535	0.438	0.244	0.227	0.371414	0.334743	0.261643	0.255267	0.203932	0.177916	0.165163
TRgrp2_6512	TPRE011375-PA	Nasvi2EG009911	0.216	0.114735	0.0940749	0.0655655	0.0885342	0.532	0.436	0.304	0.411	0.264785	0.244124	0.215615	0.238584	0.272596	0.139913	0.253179
TRgrp2_5709	TPRE009722-PA	Nasvi2EG008135	0.19	0.0994872	2e-06	0.0124002	0.0624215	0.524	1.05e-05	0.0653	0.329	0.251941	0.152455	0.164854	0.214875	0.0485775	0.0836933	0.148259
TRgrp2_6341	TPRE000288-PA	Nasvi2EG037006	0.515	0.267704	0.196302	0.205989	0.227723	0.52	0.381	0.4	0.442	0.582676	0.511274	0.520962	0.542696	0.509271	0.433847	0.307093
TRgrp2_5666	TPRE011842-PA	Nasvi2EG003895	0.0381	0.0198235	0.0130822	3e-06	3e-06	0.52	0.343	7.87e-05	7.87e-05	0.0198265	0.0130852	6e-06	6e-06	3e-06	0.0130681	1e-06
TRgrp2_6730	TPRE005311-PA	Nasvi2EG023745	0.151	0.077875	0.0574192	0.058957	0.0450401	0.517	0.381	0.392	0.299	0.186529	0.166074	0.167611	0.153695	0.0616473	0.0993673	0.0300219
TRgrp2_5970	TPRE005370-PA	Nasvi2EG013261	0.341	0.175643	0.138896	0.079962	0.102901	0.515	0.407	0.235	0.302	0.41528	0.378533	0.319599	0.342539	0.431471	0.191817	0.163129
TRgrp2_6359	TPRE003446-PA	Nasvi2EG004320	0.535	0.274705	0.255635	0.17616	0.271856	0.514	0.478	0.329	0.508	0.65408	0.635011	0.555535	0.651231	0.583265	0.401857	0.30117
TRgrp2_6083	TPRE000894-PA	Nasvi2EG000860	0.484	0.247326	0.167761	0.140421	0.203406	0.511	0.346	0.29	0.42	0.520478	0.440913	0.413573	0.476558	0.318771	0.423149	0.270801
TRgrp2_6348	TPRE000740-PA	Nasvi2EG005118	0.39	0.196573	0.17135	0.136055	0.189139	0.505	0.44	0.349	0.486	0.468425	0.443201	0.407907	0.460991	0.381616	0.404127	0.16076
TRgrp2_6274	TPRE009526-PA	Nasvi2EG006919	0.231	0.115226	0.0944596	0.0976196	0.0415904	0.499	0.409	0.423	0.18	0.272993	0.252227	0.255387	0.199357	0.1623	0.0879455	0.14761
TRgrp2_6494	TPRE001559-PA	Nasvi2EG005799	0.162	0.0807794	2e-06	0.0194163	0.0525536	0.498	1.23e-05	0.12	0.324	0.224931	0.144153	0.163568	0.196705	0.073384	0.107335	0.0848348
TRgrp2_6338	TPRE003328-PA	Nasvi2EG013515	0.318	0.157941	0.13617	0.035561	0.132977	0.497	0.429	0.112	0.419	0.324951	0.30318	0.202571	0.299987	0.406794	0.221685	0.200318
TRgrp2_6682	TPRE002469-PA	Nasvi2EG010377	0.282	0.139903	0.103464	0.138648	0.114318	0.495	0.366	0.491	0.405	0.364004	0.327565	0.362749	0.338419	0.311275	0.217424	0.142171
TRgrp2_6087	TPRE001392-PA	Nasvi2EG013184	0.187	0.0919989	0.0195352	0.0102682	0.0214376	0.493	0.105	0.055	0.115	0.161803	0.0893395	0.0800725	0.0912419	0.165007	0.0597466	0.0161448
TRgrp2_6319	TPRE000030-PA	Nasvi2EG011303	0.736	0.360213	0.332812	0.31541	0.265004	0.489	0.452	0.428	0.36	0.853148	0.825748	0.808345	0.757939	0.761461	0.618334	0.323939
TRgrp2_5701	TPRE009268-PA	Nasvi2EG006721	0.62	0.301427	0.288312	0.139085	0.209719	0.486	0.465	0.224	0.338	0.611216	0.598101	0.448874	0.519507	0.742774	0.431315	0.541537
TRgrp2_5980	TPRE007467-PA	Nasvi2EG001930	0.2	0.0941106	0.0655253	0.029381	0.0764835	0.471	0.328	0.147	0.383	0.24742	0.218835	0.182691	0.229793	0.161367	0.114133	0.141487
TRgrp2_5909	TPRE008794-PA	Nasvi2EG010812	0.249	0.116905	0.0786915	0.0530808	0.0976944	0.469	0.316	0.213	0.392	0.294401	0.256187	0.230576	0.27519	0.287448	0.0829784	0.132898
TRgrp2_5818	TPRE002268-PA	Nasvi2EG014280	0.432	0.201599	0.147754	0.139626	0.176237	0.467	0.342	0.323	0.408	0.486257	0.432412	0.424284	0.460895	0.661623	0.269563	0.222117
TRgrp2_6429	TPRE000405-PA	Nasvi2EG008226	0.263	0.121318	0.0998129	0.0794294	0.117109	0.462	0.38	0.303	0.446	0.325139	0.303634	0.28325	0.32093	0.130783	0.11355	0.158032
TRgrp2_6586	TPRE010620-PA	Nasvi2EG012758	0.223	0.10016	0.0770984	0.0705558	0.0861383	0.45	0.346	0.317	0.387	0.222882	0.19982	0.193277	0.20886	0.215202	0.151276	0.07579
TRgrp2_6694	TPRE007221-PA	Nasvi2EG020277	0.407	0.182743	0.0673819	0.0684536	0.135745	0.449	0.166	0.168	0.334	0.439862	0.324501	0.325573	0.392865	0.44464	0.232194	0.237487
TRgrp2_6786	TPRE012036-PA	Nasvi2EG003224	0.425	0.190105	0.103954	0.0614021	0.0977495	0.448	0.245	0.145	0.23	0.443393	0.357242	0.31469	0.351038	0.441102	0.312102	0.108963
TRgrp2_6089	TPRE000123-PA	Nasvi2EG010512	0.0784	0.0350254	0.020129	0.0182784	0.0076025	0.447	0.257	0.233	0.097	0.0877884	0.072892	0.0710414	0.0603655	0.0223766	0.0351112	0.0137729
TRgrp2_6447	TPRE002606-PA	Nasvi2EG002592	0.553	0.245139	0.195992	0.185074	0.238535	0.443	0.355	0.335	0.431	0.577936	0.528789	0.517871	0.571332	0.240508	0.266355	0.162402
TRgrp2_6487	TPRE006740-PA	Nasvi2EG000132	0.189	0.0834992	0.0755284	0.0709549	0.0809393	0.441	0.399	0.375	0.427	0.220676	0.212706	0.208132	0.218117	0.117401	0.164258	0.142176
TRgrp2_6206	TPRE010991-PA	Nasvi2EG002481	0.52	0.22493	0.185494	0.168434	0.166978	0.433	0.357	0.324	0.321	0.559763	0.520328	0.503267	0.501811	0.77938	0.313583	0.463914
TRgrp2_5954	TPRE009990-PA	Nasvi2EG001310	0.467	0.20069	0.177813	0.175418	0.196592	0.43	0.381	0.375	0.421	0.419584	0.396707	0.394311	0.415485	0.310876	0.451836	0.305114
TRgrp2_6058	TPRE002960-PA	Nasvi2EG016434	0.646	0.271395	0.120124	0.126241	0.165057	0.42	0.186	0.195	0.255	0.619399	0.468129	0.474245	0.513061	0.740094	0.347983	0.309103
TRgrp2_5777	TPRE007211-PA	Nasvi2EG020290	0.176	0.0723697	0.0220363	0.0617993	0.0330869	0.412	0.126	0.352	0.188	0.145464	0.0951309	0.134894	0.106181	0.265368	0.117578	0.0771796
TRgrp2_6086	TPRE004848-PA	Nasvi2EG024737	0.792	0.31697	0.289563	0.273267	0.303326	0.4	0.366	0.345	0.383	0.809282	0.781875	0.765579	0.795638	0.898836	0.438208	0.354962
TRgrp2_6648	TPRE009995-PA	Nasvi2EG001316	0.252	0.0991151	0.0735409	0.0710686	0.0662066	0.393	0.292	0.282	0.263	0.212907	0.187333	0.18486	0.179998	0.205351	0.172596	0.115895
TRgrp2_6194	TPRE000368-PA	Nasvi2EG017765	0.949	0.371007	0.30849	0.228125	0.305461	0.391	0.325	0.24	0.322	0.960546	0.898029	0.817664	0.895	0.957183	0.531153	0.37934
TRgrp2_5768	TPRE003083-PA	Nasvi2EG007069	0.699	0.2711	0.228442	0.219523	0.253117	0.388	0.327	0.314	0.362	0.698934	0.656276	0.647357	0.680951	0.573585	0.452391	0.406239
TRgrp2_6491	TPRE006009-PA	Nasvi2EG000944	0.0473	0.0177319	0.0177167	0.00580467	0.0175101	0.375	0.374	0.123	0.37	0.0470288	0.0470136	0.0351016	0.046807	0.0290424	0.0115451	1e-06
TRgrp2_6475	TPRE005602-PA	Nasvi2EG005058	0.454	0.151446	0.108784	0.114374	0.126381	0.333	0.239	0.252	0.278	0.466108	0.423446	0.429036	0.441043	0.270022	0.229199	0.153681
TRgrp2_6821	TPRE010509-PA	Nasvi2EG014474	0.57	0.156404	0.0907356	0.127171	0.126529	0.274	0.159	0.223	0.222	0.618243	0.552575	0.589011	0.588369	0.471403	0.217952	0.116409
TRgrp2_6922	TPRE008625-PA	Nasvi2EG011722	0.204	0.0555028	0.0539356	0.0145722	0.0554131	0.272	0.264	0.0714	0.272	0.188872	0.187304	0.147941	0.188782	0.118938	0.0850945	0.0740056
TRgrp2_5840	TPRE000390-PA	Nasvi2EG008200	0.253	0.0492406	0.0245504	0.0402459	0.0246085	0.195	0.0972	0.159	0.0975	0.172983	0.148293	0.163988	0.148351	0.214052	0.113063	0.154195
TRgrp2_5674	TPRE007089-PA	Nasvi2EG013233	0.114	0.00960586	0.00959378	0.00957918	3e-06	0.0843	0.0842	0.084	2.63e-05	0.123586	0.123574	0.123559	0.113983	0.0299058	0.0103722	0.0713972
TRgrp2_6563	TPRE001330-PA	Nasvi2EG012282	0.017	0.125729	0.134596	0.00852389	0.0251356	7.4	7.92	0.502	1.48	0.135454	0.144321	0.0182486	0.0348603	0.0219268	0.0285649	0.0208777
TRgrp2_5964	TPRE009435-PA	Nasvi2EG014119	0.0762	0.512006	0.685477	0.0986288	0.109363	6.72	8.99	1.29	1.43	0.567695	0.741166	0.154318	0.165052	0.115977	0.131476	0.0875686
TRgrp2_5790	TPRE009421-PA	Nasvi2EG019615	0.0573	0.310826	0.433927	0.0739139	0.0435018	5.42	7.57	1.29	0.759	0.34609	0.469191	0.109178	0.0787655	0.104738	0.0734927	0.0502109
TRgrp2_5699	TPRE007292-PA	Nasvi2EG008351	0.0684	0.341661	0.850152	0.138534	0.0636713	4.99	12.4	2.02	0.93	0.385868	0.894359	0.18274	0.107878	0.0653947	0.0368871	0.0415048
TRgrp2_5949	TPRE000830-PA	Nasvi2EG000780	0.0114	0.0495346	0.0320125	0.0259171	0.0714765	4.36	2.82	2.28	6.29	0.0609009	0.0433788	0.0372834	0.0828428	0.0167565	0.0351728	0.0134753
TRgrp2_5672	TPRE011725-PA	Nasvi2EG010658	0.0952	0.376634	0.142702	0.182543	0.455627	3.96	1.5	1.92	4.78	0.454809	0.220878	0.260719	0.533803	0.129321	0.0234845	0.0262214
TRgrp2_6874	TPRE009385-PA	Nasvi2EG019455	0.0563	0.203732	0.224189	0.0603308	0.0826174	3.62	3.98	1.07	1.47	0.243076	0.263533	0.0996744	0.121961	0.200444	0.117988	0.0458401
TRgrp2_5690	TPRE007797-PA	Nasvi2EG014879	0.149	0.506028	0.174806	0.134962	0.608867	3.4	1.18	0.908	4.09	0.618982	0.287761	0.247917	0.721822	0.290065	0.250954	0.222102
TRgrp2_5696	TPRE002475-PA	Nasvi2EG009944	0.0265	0.0740261	0.114184	0.0156922	0.0108666	2.79	4.3	0.591	0.41	0.0947376	0.134896	0.0364037	0.0315781	0.0511411	0.0117975	1e-06
TRgrp2_5868	TPRE005539-PA	Nasvi2EG008095	0.11	0.301072	0.213168	0.0649094	0.325074	2.74	1.94	0.59	2.96	0.350201	0.262297	0.114038	0.374202	0.258918	0.135189	0.105024
TRgrp2_6743	TPRE011632-PA	Nasvi2EG005342	0.044	0.11259	0.240378	0.0493956	0.061331	2.56	5.47	1.12	1.39	0.139126	0.266914	0.0759319	0.0878673	0.164447	0.0607857	0.0645954
TRgrp2_6155	TPRE011442-PA	Nasvi2EG003772	0.0752	0.184206	0.200168	0.038734	0.139449	2.45	2.66	0.515	1.85	0.228998	0.24496	0.0835258	0.184241	0.0421572	0.0477013	0.017517
TRgrp2_6955	TPRE012568-PA	Nasvi2EG000176	0.053	0.12339	0.0309452	0.0472818	0.174924	2.33	0.584	0.892	3.3	0.152867	0.0604217	0.0767583	0.2044	0.160228	0.103651	0.0906843
TRgrp2_5744	TPRE006201-PA	Nasvi2EG016426	0.0499	0.111471	0.212913	0.0449945	0.0746371	2.23	4.27	0.901	1.5	0.112502	0.213944	0.0460258	0.0756684	0.116081	0.0100422	0.0426945
TRgrp2_6021	TPRE012290-PA	Nasvi2EG037342	0.123	0.26689	0.305121	0.131877	0.124145	2.18	2.49	1.08	1.01	0.344293	0.382524	0.20928	0.201548	0.179521	0.0713179	0.0929753
TRgrp2_6700	TPRE009487-PA	Nasvi2EG022295	0.165	0.351568	0.567947	0.117575	0.281913	2.13	3.45	0.713	1.71	0.456864	0.673243	0.222871	0.387209	0.192808	0.115918	0.127529
TRgrp2_5756	TPRE004781-PA	Nasvi2EG003016	0.122	0.260019	0.259189	0.0687377	0.31729	2.13	2.13	0.564	2.6	0.345976	0.345145	0.154694	0.403247	0.119623	0.110214	0.047976
TRgrp2_6920	TPRE010319-PA	Nasvi2EG016465	0.089	0.188386	0.208637	0.134846	0.154317	2.12	2.34	1.51	1.73	0.225532	0.245783	0.171992	0.191463	0.104216	0.0729728	0.0842357
TRgrp2_6899	TPRE004253-PA	Nasvi2EG005230	0.0832	0.172713	0.219268	0.0782275	0.0396079	2.08	2.63	0.94	0.476	0.211513	0.258068	0.117028	0.0784081	0.156565	0.103015	0.0751051
TRgrp2_6370	TPRE000941-PA	Nasvi2EG001209	0.17	0.350419	0.578687	0.133987	0.165477	2.07	3.41	0.79	0.976	0.421165	0.649433	0.204734	0.236224	0.500293	0.329934	0.181187
TRgrp2_5665	TPRE004147-PA	Nasvi2EG001487	0.0671	0.134513	0.327763	0.0569944	0.035183	2.01	4.89	0.85	0.525	0.177445	0.370695	0.0999267	0.0781153	0.0744154	0.0349827	0.0157327
TRgrp2_6904	TPRE002586-PA	Nasvi2EG002551	0.159	0.317822	0.441725	0.113996	0.180066	2	2.78	0.717	1.13	0.386328	0.510232	0.182503	0.248573	0.264622	0.266822	0.417364
TRgrp2_6313	TPRE012855-PA	Nasvi2EG033330	0.205	0.404246	0.408178	0.307082	0.211357	1.98	2	1.5	1.03	0.502582	0.506513	0.405418	0.309693	0.520319	0.263314	0.258917
TRgrp2_5807	TPRE007114-PA	Nasvi2EG003046	0.0536	0.104287	0.120078	0.00865324	0.0219809	1.95	2.24	0.161	0.41	0.133258	0.149049	0.0376247	0.0509524	0.0679483	0.00704838	0.0283776
TRgrp2_6773	TPRE012578-PA	Nasvi2EG000164	0.0311	0.060795	0.0459605	0.0503561	0.0725546	1.95	1.48	1.62	2.33	0.075944	0.0611095	0.0655051	0.0877036	0.0921616	0.0997354	0.140225
TRgrp2_6246	TPRE006254-PA	Nasvi2EG013799	0.0808	0.149949	0.0673369	0.0538338	0.228212	1.86	0.833	0.666	2.82	0.207435	0.124823	0.11132	0.285699	0.220629	0.0895182	0.0467444
TRgrp2_6889	TPRE002629-PA	Nasvi2EG004041	0.046	0.0838271	0.0918127	0.0562317	0.0241703	1.82	2	1.22	0.526	0.109338	0.117323	0.0817421	0.0496807	0.0516059	0.0198512	0.00989439
TRgrp2_6831	TPRE010255-PA	Nasvi2EG003961	0.0782	0.14094	0.0596543	0.0207163	0.141681	1.8	0.763	0.265	1.81	0.185189	0.103904	0.0649657	0.18593	0.107504	0.0964596	0.0538565
TRgrp2_6713	TPRE004735-PA	Nasvi2EG006068	0.0814	0.144636	0.149844	0.0780466	0.0630343	1.78	1.84	0.959	0.775	0.200184	0.205393	0.133595	0.118583	0.161659	0.0799769	0.135784
TRgrp2_5716	TPRE000029-PA	Nasvi2EG011304	0.216	0.377303	0.378464	0.14999	0.192844	1.75	1.75	0.695	0.893	0.49564	0.496801	0.268327	0.311181	0.404562	0.20801	0.4985
TRgrp2_6164	TPRE001359-PA	Nasvi2EG012309	0.326	0.565363	0.664235	0.350013	0.377072	1.74	2.04	1.08	1.16	0.719179	0.81805	0.503828	0.530887	0.389069	0.352385	0.336406
TRgrp2_5652	TPRE002150-PA	Nasvi2EG025142	0.0819	0.14111	0.147479	0.0689299	0.0541351	1.72	1.8	0.842	0.661	0.21764	0.224009	0.14546	0.130665	0.043878	0.0106969	0.0279358
TRgrp2_6450	TPRE002934-PA	Nasvi2EG008650	0.143	0.242151	0.426115	0.108819	0.150319	1.69	2.98	0.761	1.05	0.346639	0.530603	0.213307	0.254807	0.191076	0.0660443	0.0439179
TRgrp2_6235	TPRE008540-PA	Nasvi2EG014035	0.131	0.219924	0.284594	0.0677523	0.202839	1.68	2.18	0.518	1.55	0.28303	0.3477	0.130858	0.265945	0.220522	0.107684	0.163225
TRgrp2_5634	TPRE003062-PA	Nasvi2EG007298	0.0377	0.0632523	0.0301249	0.0222177	0.0923985	1.68	0.799	0.59	2.45	0.0825965	0.0494691	0.0415619	0.111743	0.0444203	0.0461344	0.0373194
TRgrp2_6688	TPRE009275-PA	Nasvi2EG006729	0.102	0.170783	0.104574	0.0278255	0.173422	1.67	1.02	0.272	1.69	0.23371	0.167501	0.0907525	0.236349	0.308619	0.13396	0.0301563
TRgrp2_6119	TPRE002297-PA	Nasvi2EG010873	0.192	0.318323	0.353514	0.0991859	0.0579854	1.66	1.84	0.517	0.302	0.415343	0.450534	0.196206	0.155006	0.198476	0.0975566	0.0318202
TRgrp2_6836	TPRE007805-PA	Nasvi2EG007272	0.0751	0.123558	0.125858	0.039939	0.0617414	1.65	1.68	0.532	0.822	0.178018	0.180318	0.0943988	0.116201	0.0889202	0.103668	0.134639
TRgrp2_5643	TPRE010374-PA	Nasvi2EG008815	0.0801	0.131319	0.156763	0.0673648	0.0893837	1.64	1.96	0.841	1.12	0.162228	0.187672	0.0982737	0.120293	0.100354	0.186534	0.148517
TRgrp2_6669	TPRE006945-PA	Nasvi2EG027456	0.0355	0.0571817	0.0163704	0.0588869	0.0180178	1.61	0.461	1.66	0.508	0.0812855	0.0404742	0.0829907	0.0421216	0.0169046	0.0865197	0.0113836
TRgrp2_6621	TPRE012250-PA	Nasvi2EG013749	0.125	0.197363	0.201478	0.119302	0.131968	1.58	1.61	0.954	1.05	0.25708	0.261195	0.179019	0.191685	0.345745	0.176878	0.161897
TRgrp2_5987	TPRE011640-PA	Nasvi2EG005336	0.405	0.631191	0.696277	0.267101	0.293659	1.56	1.72	0.659	0.725	0.803804	0.86889	0.439714	0.466272	0.576178	0.34837	0.347144
TRgrp2_6764	TPRE006588-PA	Nasvi2EG016005	0.157	0.23987	0.258287	0.0569901	0.132011	1.53	1.65	0.364	0.842	0.344488	0.362905	0.161608	0.236629	0.175043	0.121012	0.0740102
TRgrp2_6304	TPRE008839-PA	Nasvi2EG004177	0.0983	0.147346	0.0550821	0.223886	0.108851	1.5	0.56	2.28	1.11	0.217225	0.124961	0.293765	0.178729	0.186024	0.122294	0.0706847
TRgrp2_6200	TPRE009934-PA	Nasvi2EG021057	0.183	0.268483	0.25525	0.133193	0.38772	1.47	1.39	0.728	2.12	0.350488	0.337255	0.215199	0.469726	0.545185	0.270751	0.106251
TRgrp2_6685	TPRE011634-PA	Nasvi2EG005340	0.266	0.389399	0.444304	0.130454	0.187364	1.46	1.67	0.49	0.703	0.553469	0.608374	0.294523	0.351434	0.55295	0.3685	0.134954
TRgrp2_5839	TPRE000393-PA	Nasvi2EG008203	0.345	0.50053	0.303247	0.156781	1.71989	1.45	0.879	0.454	4.98	0.755181	0.557898	0.411433	1.97454	0.4288	0.346686	0.212054
TRgrp2_6442	TPRE008228-PA	Nasvi2EG008485	0.4	0.575572	0.58653	0.508403	0.238971	1.44	1.47	1.27	0.597	0.841369	0.852327	0.7742	0.504768	0.260301	0.145707	0.276355
TRgrp2_6261	TPRE009468-PA	Nasvi2EG030006	0.156	0.221381	0.329529	0.0701441	0.184427	1.42	2.11	0.45	1.18	0.310001	0.418149	0.158765	0.273047	0.226977	0.254939	0.131882
TRgrp2_6003	TPRE007459-PA	Nasvi2EG004244	0.262	0.362286	0.377496	0.196897	0.273604	1.38	1.44	0.752	1.04	0.513771	0.528981	0.348382	0.425089	0.381387	0.203547	0.249075
TRgrp2_6349	TPRE008084-PA	Nasvi2EG002295	0.187	0.257343	0.273582	0.0969573	0.142447	1.38	1.46	0.518	0.762	0.386243	0.402482	0.225857	0.271347	0.354125	0.138779	0.101834
TRgrp2_6354	TPRE005528-PA	Nasvi2EG000093	0.0671	0.0922957	0.0999049	0.063891	0.0678412	1.37	1.49	0.952	1.01	0.135853	0.143462	0.107448	0.111398	0.15755	0.132532	0.0266215
TRgrp2_6449	TPRE010365-PA	Nasvi2EG002138	0.152	0.206154	0.369337	0.0970079	0.188627	1.35	2.42	0.636	1.24	0.301528	0.46471	0.192382	0.284	0.681288	0.217982	0.0937602
TRgrp2_6025	TPRE012311-PA	Nasvi2EG024166	0.119	0.15929	0.341829	0.0455404	0.105228	1.34	2.88	0.383	0.886	0.22881	0.411349	0.115061	0.174748	0.283871	0.214845	0.19692
TRgrp2_6506	TPRE004386-PA	Nasvi2EG008034	0.0526	0.0703919	0.0988634	0.00395064	0.0357919	1.34	1.88	0.0752	0.681	0.103993	0.132464	0.0375512	0.0693925	0.0621782	0.02511	0.0336996
TRgrp2_6068	TPRE003690-PA	Nasvi2EG005704	0.199	0.261159	0.365641	0.0704972	0.137903	1.31	1.84	0.354	0.693	0.423216	0.527698	0.232554	0.29996	0.453911	0.120622	0.126817
TRgrp2_6629	TPRE004126-PA	Nasvi2EG001453	0.142	0.184873	0.20924	0.0858932	0.0879271	1.3	1.47	0.604	0.618	0.272774	0.297141	0.173794	0.175828	0.242168	0.166059	0.0762258
TRgrp2_6468	TPRE001840-PA	Nasvi2EG013914	0.0707	0.0912492	0.0503472	0.038001	0.0940706	1.29	0.712	0.537	1.33	0.138226	0.0973245	0.0849783	0.141048	0.161127	0.0732028	0.0830195
TRgrp2_6321	TPRE005995-PA	Nasvi2EG015002	0.349	0.448085	0.449727	0.162162	0.261812	1.28	1.29	0.464	0.75	0.68721	0.688851	0.401287	0.500937	0.516924	0.336208	0.254191
TRgrp2_5752	TPRE011596-PA	Nasvi2EG012619	0.156	0.19886	0.100904	0.0721755	0.218688	1.27	0.646	0.462	1.4	0.271023	0.173067	0.144338	0.290851	0.216833	0.16731	0.133228
TRgrp2_6460	TPRE007653-PA	Nasvi2EG010672	0.189	0.237879	0.101787	0.102823	0.412686	1.26	0.538	0.543	2.18	0.362176	0.226084	0.22712	0.536984	0.121292	0.119633	0.122039
TRgrp2_5817	TPRE000937-PA	Nasvi2EG000879	0.378	0.467045	0.194821	0.149331	0.54502	1.24	0.515	0.395	1.44	0.704551	0.432327	0.386837	0.782527	0.330366	0.585637	0.199091
TRgrp2_6527	TPRE002010-PA	Nasvi2EG006233	0.202	0.247266	0.253797	0.131527	0.152842	1.23	1.26	0.652	0.757	0.344498	0.351028	0.228758	0.250074	0.185055	0.15764	0.0885096
TRgrp2_5766	TPRE012369-PA	Nasvi2EG001959	0.237	0.287636	0.448766	0.151235	0.249096	1.22	1.9	0.639	1.05	0.410774	0.571904	0.274373	0.372234	0.690864	0.48943	0.321809
TRgrp2_6298	TPRE008188-PA	Nasvi2EG004023	0.21	0.251941	0.680632	0.0827794	0.144603	1.2	3.25	0.395	0.689	0.343341	0.772032	0.17418	0.236003	0.257383	0.223039	0.0938238
TRgrp2_6253	TPRE006362-PA	Nasvi2EG010219	0.27	0.323473	0.476053	0.105128	0.271913	1.2	1.76	0.39	1.01	0.483084	0.635665	0.26474	0.431525	0.218312	0.16958	0.15629
TRgrp2_6855	TPRE011699-PA	Nasvi2EG002760	0.0526	0.0628999	0.107125	0.0144563	0.0471044	1.2	2.04	0.275	0.896	0.0824243	0.126649	0.0339807	0.0666289	0.0505295	0.0760876	0.0562683
TRgrp2_6521	TPRE008976-PA	Nasvi2EG004863	0.126	0.149179	0.189209	0.0673776	0.110771	1.19	1.51	0.537	0.882	0.245251	0.28528	0.163449	0.206842	0.154659	0.0863056	0.149392
TRgrp2_6177	TPRE012979-PA	Nasvi2EG003105	0.35	0.414175	0.450746	0.105278	0.259131	1.18	1.29	0.301	0.74	0.625244	0.661815	0.316347	0.4702	0.344591	0.214869	0.273803
TRgrp2_6590	TPRE000644-PA	Nasvi2EG005020	0.247	0.292873	0.305372	0.163539	0.146656	1.18	1.24	0.661	0.593	0.476395	0.488893	0.347061	0.330178	0.199681	0.0646513	0.0744203
TRgrp2_6001	TPRE003027-PA	Nasvi2EG008908	0.116	0.136961	0.143754	0.0549185	0.0827268	1.18	1.24	0.473	0.712	0.221812	0.228605	0.139769	0.167577	0.116344	0.0682967	0.0301003
TRgrp2_6661	TPRE010923-PA	Nasvi2EG002881	0.155	0.181768	0.23344	0.0802784	0.127155	1.17	1.5	0.517	0.819	0.243608	0.29528	0.142119	0.188995	0.286894	0.148928	0.0617812
TRgrp2_5639	TPRE005600-PA	Nasvi2EG000990	0.129	0.149769	0.181716	0.0800603	0.0798706	1.16	1.4	0.618	0.617	0.220723	0.25267	0.151014	0.150825	0.114205	0.0733019	0.0665191
TRgrp2_5787	TPRE003691-PA	Nasvi2EG005703	0.272	0.315794	0.167264	0.161431	0.352477	1.16	0.615	0.594	1.3	0.430235	0.281705	0.275871	0.466919	0.302335	0.300076	0.225921
TRgrp2_5887	TPRE007121-PA	Nasvi2EG037011	0.194	0.217575	0.274905	0.203841	0.208919	1.12	1.42	1.05	1.08	0.373543	0.430873	0.359809	0.364887	0.30451	0.128035	0.190109
TRgrp2_6865	TPRE003987-PA	Nasvi2EG013363	0.093	0.104111	0.107363	0.0456413	0.0550919	1.12	1.15	0.491	0.592	0.176349	0.179601	0.11788	0.12733	0.100877	0.0461831	0.0158006
TRgrp2_5911	TPRE010798-PA	Nasvi2EG014451	0.0232	0.0260016	0.042913	3e-06	0.00901716	1.12	1.85	0.000129	0.389	0.044366	0.0612774	0.0183674	0.0273816	0.0300926	0.00426669	0.00344388
TRgrp2_5722	TPRE006749-PA	Nasvi2EG004712	0.454	0.504866	0.556251	0.311219	0.376752	1.11	1.23	0.686	0.831	0.745926	0.797311	0.552279	0.617812	0.544994	0.391977	0.257329
TRgrp2_6907	TPRE012870-PA	Nasvi2EG010664	0.43	0.476794	0.537165	0.295694	0.266553	1.11	1.25	0.687	0.62	0.759959	0.82033	0.578859	0.549718	0.706736	0.513031	0.330343
TRgrp2_6677	TPRE009444-PA	Nasvi2EG014139	0.136	0.150988	0.425394	0.0875218	0.131011	1.11	3.13	0.645	0.965	0.226993	0.501399	0.163527	0.207015	0.177425	0.0981302	0.142825
TRgrp2_6597	TPRE000271-PA	Nasvi2EG002806	0.193	0.21459	0.217338	0.193361	0.213626	1.11	1.13	1	1.11	0.338124	0.340872	0.316895	0.33716	0.234126	0.165763	0.262964
TRgrp2_5689	TPRE002689-PA	Nasvi2EG013385	0.0394	0.0436985	0.0687336	0.00309708	0.00309708	1.11	1.74	0.0786	0.0786	0.0771782	0.102213	0.0365768	0.0365768	0.0336632	0.0116716	0.0397122
TRgrp2_5986	TPRE001630-PA	Nasvi2EG005037	0.149	0.164193	0.181064	0.0653622	0.129134	1.1	1.21	0.438	0.865	0.248326	0.265197	0.149495	0.213267	0.198838	0.129772	0.0537903
TRgrp2_6250	TPRE006605-PA	Nasvi2EG016033	0.268	0.292591	0.401306	0.154175	0.132626	1.09	1.5	0.576	0.495	0.444895	0.55361	0.306478	0.284929	0.37948	0.163483	0.13269
TRgrp2_6454	TPRE006246-PA	Nasvi2EG008456	0.11	0.120519	0.104953	0.221251	0.0609169	1.09	0.95	2	0.552	0.169533	0.153967	0.270264	0.10993	0.0969163	0.107612	0.0481175
TRgrp2_6934	TPRE003296-PA	Nasvi2EG010434	0.159	0.171556	0.181821	0.0934389	0.0818569	1.08	1.15	0.589	0.516	0.294565	0.30483	0.216448	0.204866	0.141998	0.0512714	0.0577071
TRgrp2_6500	TPRE008413-PA	Nasvi2EG033426	0.152	0.163126	0.211335	0.0765852	0.111439	1.07	1.39	0.502	0.731	0.268834	0.317043	0.182293	0.217147	0.135171	0.131481	0.129279
TRgrp2_6765	TPRE000713-PA	Nasvi2EG005147	0.06	0.0645111	0.066966	0.0183044	0.0396444	1.07	1.12	0.305	0.66	0.102216	0.10467	0.0560089	0.0773489	0.0452699	0.0127066	0.0279671
TRgrp2_5825	TPRE002892-PA	Nasvi2EG008570	0.439	0.464103	0.355495	0.331587	0.553592	1.06	0.81	0.755	1.26	0.796756	0.688148	0.66424	0.886245	1.01715	0.356546	0.299769
TRgrp2_6931	TPRE012681-PA	Nasvi2EG030946	0.0786	0.0834657	0.149834	0.0397152	0.0627029	1.06	1.91	0.505	0.797	0.122567	0.188935	0.0788167	0.101804	0.108404	0.111563	0.134051
TRgrp2_6129	TPRE003282-PA	Nasvi2EG010806	0.0454	0.0482643	0.138165	0.0335759	0.0421999	1.06	3.04	0.74	0.93	0.0653529	0.155254	0.0506645	0.0592885	0.0536139	0.0167356	0.0162717
TRgrp2_6571	TPRE000912-PA	Nasvi2EG036944	0.139	0.147707	0.0897407	0.0658462	0.161623	1.06	0.647	0.475	1.17	0.215209	0.157243	0.133348	0.229125	0.170813	0.133248	0.17091
TRgrp2_5848	TPRE004187-PA	Nasvi2EG006707	0.367	0.384218	0.280756	0.257199	0.50276	1.05	0.765	0.7	1.37	0.571808	0.468346	0.444788	0.69035	0.46074	0.341736	0.265186
TRgrp2_6378	TPRE003214-PA	Nasvi2EG014242	0.274	0.288958	0.271992	0.155106	0.303622	1.05	0.992	0.565	1.11	0.465873	0.448907	0.33202	0.480536	0.422405	0.227194	0.217925
TRgrp2_6886	TPRE012273-PA	Nasvi2EG013716	0.299	0.312355	0.192803	0.196172	0.34232	1.05	0.646	0.657	1.15	0.515834	0.396283	0.399651	0.545799	0.428402	0.456794	0.240309
TRgrp2_6592	TPRE001698-PA	Nasvi2EG007778	0.216	0.224644	0.248807	0.0865465	0.10123	1.04	1.15	0.402	0.47	0.307079	0.331242	0.168982	0.183666	0.370081	0.254111	0.190801
TRgrp2_6306	TPRE002418-PA	Nasvi2EG009633	0.172	0.177077	0.382395	0.0725862	0.134304	1.03	2.23	0.423	0.783	0.283489	0.488807	0.178998	0.240717	0.201063	0.19659	0.230065
TRgrp2_6413	TPRE003257-PA	Nasvi2EG014380	0.0304	0.031275	0.109867	0.0230898	0.0250933	1.03	3.61	0.76	0.825	0.0529645	0.131557	0.0447793	0.0467828	0.0380394	0.0605	0.115417
TRgrp2_6023	TPRE002678-PA	Nasvi2EG013445	0.222	0.225655	0.31393	0.1179	0.0994057	1.02	1.41	0.53	0.447	0.286507	0.374782	0.178753	0.160258	0.214257	0.0589741	0.0826104
TRgrp2_6616	TPRE011022-PA	Nasvi2EG000433	0.0908	0.0923288	0.0795534	0.0469303	0.0947271	1.02	0.876	0.517	1.04	0.148176	0.135401	0.102778	0.150575	0.107923	0.0697221	0.0597091
TRgrp2_6912	TPRE000887-PA	Nasvi2EG001089	0.11	0.111509	0.105375	0.120156	0.0650014	1.01	0.955	1.09	0.589	0.173203	0.167069	0.181849	0.126695	0.118693	0.0752855	0.0767915
TRgrp2_6944	TPRE001418-PA	Nasvi2EG012433	0.424	0.426069	0.238263	0.45632	0.278563	1	0.562	1.08	0.657	0.645217	0.457411	0.675467	0.49771	0.520063	0.303314	0.251556
TRgrp2_6726	TPRE000112-PA	Nasvi2EG025549	0.503	0.501668	0.316345	0.204878	0.551695	0.997	0.629	0.407	1.1	0.774359	0.589036	0.477569	0.824386	0.463916	0.712017	0.172339
TRgrp2_6854	TPRE003750-PA	Nasvi2EG005658	0.0256	0.0254697	0.0260459	0.0151997	0.0151647	0.996	1.02	0.594	0.593	0.0401935	0.0407697	0.0299234	0.0298884	0.00719766	0.0307082	0.0207444
TRgrp2_6203	TPRE003413-PA	Nasvi2EG004552	0.586	0.5807	0.564865	0.526478	0.806149	0.991	0.964	0.899	1.38	0.939915	0.92408	0.885693	1.16536	0.617679	0.575323	0.418607
TRgrp2_6676	TPRE003291-PA	Nasvi2EG010840	0.14	0.137947	0.226697	0.0251024	0.114326	0.982	1.61	0.179	0.814	0.190755	0.279505	0.0779103	0.167134	0.143475	0.101989	0.127242
TRgrp2_6262	TPRE010820-PA	Nasvi2EG007451	0.472	0.461697	0.471031	0.370473	0.433153	0.979	0.998	0.785	0.918	0.748354	0.757687	0.65713	0.71981	0.41804	0.256089	0.180396
TRgrp2_5903	TPRE002241-PA	Nasvi2EG010763	0.394	0.384658	0.259022	0.210899	0.493387	0.976	0.657	0.535	1.25	0.646444	0.520808	0.472685	0.755172	0.611483	0.404479	0.190123
TRgrp2_5810	TPRE010608-PA	Nasvi2EG012741	0.252	0.24414	0.20706	0.123522	0.318252	0.969	0.822	0.49	1.26	0.413631	0.376551	0.293013	0.487742	0.225319	0.107315	0.100672
TRgrp2_6284	TPRE011809-PA	Nasvi2EG011359	0.499	0.481701	0.468878	0.314985	0.496999	0.965	0.94	0.631	0.996	0.80824	0.795417	0.641524	0.823538	0.42642	0.525707	0.52707
TRgrp2_6141	TPRE008070-PA	Nasvi2EG019650	0.395	0.379417	0.412019	0.144606	0.315287	0.962	1.04	0.367	0.799	0.583389	0.615991	0.348578	0.519259	0.588394	0.310834	0.146256
TRgrp2_5747	TPRE003101-PA	Nasvi2EG007243	0.294	0.281899	0.237676	0.392617	0.112323	0.959	0.808	1.34	0.382	0.510364	0.466141	0.621082	0.340788	0.242221	0.42393	0.0993341
TRgrp2_6426	TPRE000876-PA	Nasvi2EG007779	0.106	0.101878	0.426637	0.0705484	0.0465902	0.958	4.01	0.663	0.438	0.168597	0.493356	0.137267	0.113309	0.147475	0.332452	0.0697043
TRgrp2_5849	TPRE007495-PA	Nasvi2EG010386	0.396	0.378562	0.219534	0.602473	0.314412	0.957	0.555	1.52	0.795	0.602613	0.443585	0.826524	0.538463	0.434191	0.0418077	0.207132
TRgrp2_6727	TPRE008173-PA	Nasvi2EG008840	0.18	0.171604	0.193084	0.15318	0.102547	0.952	1.07	0.849	0.569	0.274544	0.296024	0.256119	0.205486	0.226423	0.135598	0.154246
TRgrp2_6073	TPRE006910-PA	Nasvi2EG014621	0.345	0.32792	0.290761	0.325096	0.546151	0.951	0.843	0.943	1.58	0.454471	0.417312	0.451647	0.672702	0.439379	0.56573	0.347286
TRgrp2_6292	TPRE002845-PA	Nasvi2EG008494	0.557	0.526314	0.706023	0.317258	0.404475	0.945	1.27	0.569	0.726	0.933334	1.11304	0.724278	0.811495	0.391899	0.328291	0.318125
TRgrp2_6615	TPRE006726-PA	Nasvi2EG027674	0.312	0.291166	0.392194	0.164687	0.211066	0.934	1.26	0.528	0.677	0.481915	0.582943	0.355436	0.401815	0.286981	0.284606	0.240685
TRgrp2_6663	TPRE008510-PA	Nasvi2EG005962	0.0171	0.0159893	0.0226096	0.0139486	0.00951271	0.934	1.32	0.815	0.556	0.0315541	0.0381744	0.0295134	0.0250775	0.00308875	0.00309254	0.0187818
TRgrp2_6775	TPRE003477-PA	Nasvi2EG004315	0.229	0.213314	0.2934	0.0822789	0.175934	0.932	1.28	0.359	0.769	0.312773	0.392859	0.181738	0.275392	0.389771	0.114424	0.169348
TRgrp2_6607	TPRE004783-PA	Nasvi2EG003022	0.427	0.396531	0.304417	0.116619	0.436599	0.93	0.714	0.273	1.02	0.696826	0.604712	0.416914	0.736894	0.562151	0.348044	0.157053
TRgrp2_6440	TPRE004039-PA	Nasvi2EG001600	0.0348	0.0323636	0.021101	0.0402369	0.00360145	0.929	0.606	1.16	0.103	0.0618589	0.0505963	0.0697322	0.0330967	0.0476011	0.0219574	0.0179895
TRgrp2_6256	TPRE002409-PA	Nasvi2EG011986	0.15	0.13857	0.108799	0.130585	0.29965	0.926	0.727	0.873	2	0.237195	0.207425	0.22921	0.398275	0.199613	0.209685	0.17343
TRgrp2_6791	TPRE012256-PA	Nasvi2EG013742	0.193	0.177955	0.169314	0.14751	0.182266	0.924	0.879	0.766	0.946	0.30853	0.299889	0.278085	0.312841	0.190984	0.183489	0.108603
TRgrp2_6099	TPRE008054-PA	Nasvi2EG019620	0.22	0.201794	0.142778	0.0892474	0.368656	0.917	0.649	0.406	1.68	0.363121	0.304105	0.250575	0.529983	0.19705	0.351144	0.300385
TRgrp2_6612	TPRE007812-PA	Nasvi2EG007277	0.218	0.200018	0.131892	0.0928043	0.274783	0.917	0.605	0.426	1.26	0.324197	0.256072	0.216984	0.398963	0.421796	0.213064	0.124207
TRgrp2_6575	TPRE005561-PA	Nasvi2EG007988	0.138	0.126187	0.0789904	0.0480462	0.141773	0.915	0.573	0.348	1.03	0.203732	0.156536	0.125592	0.219319	0.109655	0.123836	0.0799992
TRgrp2_5968	TPRE002190-PA	Nasvi2EG026136	0.22	0.20049	0.0985214	0.0496516	0.295996	0.909	0.447	0.225	1.34	0.342159	0.240191	0.191321	0.437665	0.405176	0.139129	0.0946914
TRgrp2_6736	TPRE004021-PA	Nasvi2EG001428	0.194	0.176094	0.237599	0.070991	0.088501	0.908	1.22	0.366	0.456	0.316387	0.377892	0.211284	0.228794	0.308229	0.101883	0.143299
TRgrp2_5762	TPRE011899-PA	Nasvi2EG000121	0.434	0.3936	0.464305	0.132246	0.198128	0.907	1.07	0.305	0.457	0.604012	0.674717	0.342658	0.40854	0.533301	0.335808	0.252768
TRgrp2_6870	TPRE009080-PA	Nasvi2EG019002	0.193	0.174895	0.0949988	0.0881236	0.240657	0.905	0.492	0.456	1.25	0.292749	0.212853	0.205977	0.358511	0.359974	0.299849	0.250628
TRgrp2_6063	TPRE011039-PA	Nasvi2EG000493	0.239	0.216406	0.184254	0.0984227	0.247453	0.904	0.769	0.411	1.03	0.338267	0.306115	0.220284	0.369315	0.567332	0.237978	0.132601
TRgrp2_6887	TPRE002119-PA	Nasvi2EG018301	0.158	0.141833	0.116003	0.163561	0.128882	0.9	0.736	1.04	0.818	0.248808	0.222978	0.270536	0.235857	0.0855227	0.0511576	0.0765323
TRgrp2_6140	TPRE003784-PA	Nasvi2EG005895	0.533	0.477456	0.484905	0.235868	0.25038	0.896	0.91	0.443	0.47	0.756013	0.763462	0.514424	0.528936	0.746506	0.348983	0.300722
TRgrp2_6012	TPRE008892-PA	Nasvi2EG004159	0.271	0.241882	0.186545	0.145919	0.248761	0.894	0.689	0.539	0.919	0.449034	0.393697	0.353071	0.455912	0.216275	0.243197	0.232228
TRgrp2_6050	TPRE008719-PA	Nasvi2EG000392	0.316	0.280197	0.190565	0.196588	0.349438	0.888	0.604	0.623	1.11	0.533465	0.443832	0.449855	0.602705	0.341859	0.453503	0.207528
TRgrp2_5658	TPRE008985-PA	Nasvi2EG004935	0.108	0.0942539	0.0655814	0.0619801	0.185464	0.876	0.609	0.576	1.72	0.112577	0.0839049	0.0803036	0.203787	0.10916	0.12561	0.194725
TRgrp2_6352	TPRE004354-PA	Nasvi2EG000139	0.519	0.451548	0.323442	0.304393	0.528743	0.871	0.624	0.587	1.02	0.774523	0.646417	0.627369	0.851718	0.626549	0.382967	0.507556
TRgrp2_6801	TPRE004309-PA	Nasvi2EG019931	0.491	0.425314	0.334355	0.244361	0.448568	0.866	0.681	0.498	0.913	0.745029	0.65407	0.564076	0.768283	0.58729	0.427472	0.234526
TRgrp2_6347	TPRE009270-PA	Nasvi2EG006722	0.0838	0.072461	0.0502309	0.0737567	0.04127	0.864	0.599	0.88	0.492	0.12439	0.10216	0.125686	0.0931995	0.225213	0.0989147	0.0847569
TRgrp2_6830	TPRE000927-PA	Nasvi2EG001101	0.13	0.111381	0.342062	0.100711	0.0933903	0.858	2.64	0.776	0.72	0.189397	0.420079	0.178727	0.171406	0.0925067	0.10211	0.146612
TRgrp2_5879	TPRE010402-PA	Nasvi2EG008683	0.478	0.409442	0.450891	0.302607	0.323188	0.857	0.944	0.633	0.676	0.721824	0.763273	0.614989	0.63557	0.35659	0.350681	0.186769
TRgrp2_6011	TPRE003456-PA	Nasvi2EG014437	0.153	0.130803	0.0977928	0.060123	0.149462	0.853	0.637	0.392	0.974	0.252316	0.219306	0.181636	0.270975	0.1405	0.111732	0.078226
TRgrp2_6509	TPRE012358-PA	Nasvi2EG000308	0.289	0.24608	0.262642	0.104611	0.22907	0.85	0.908	0.362	0.792	0.451403	0.467965	0.309934	0.434393	0.411206	0.332253	0.29077
TRgrp2_6263	TPRE012408-PA	Nasvi2EG002302	0.196	0.166783	0.145092	0.0638881	0.180837	0.85	0.739	0.326	0.922	0.298891	0.2772	0.195996	0.312945	0.226842	0.166138	0.243341
TRgrp2_6875	TPRE000212-PA	Nasvi2EG002391	0.168	0.141393	0.0931232	0.0467632	0.172804	0.839	0.553	0.278	1.03	0.266391	0.218121	0.171761	0.297802	0.291124	0.202903	0.14824
TRgrp2_6090	TPRE004645-PA	Nasvi2EG006112	0.162	0.134344	0.130386	0.0609461	0.22111	0.832	0.807	0.377	1.37	0.239488	0.23553	0.16609	0.326255	0.305378	0.168407	0.193671
TRgrp2_6101	TPRE011702-PA	Nasvi2EG003699	0.17	0.140574	0.242987	0.0363813	0.060198	0.828	1.43	0.214	0.355	0.239413	0.341826	0.13522	0.159037	0.364289	0.150501	0.0372456
TRgrp2_6493	TPRE006868-PA	Nasvi2EG012131	0.229	0.189387	0.152066	0.0821004	0.3118	0.827	0.664	0.358	1.36	0.325174	0.287853	0.217887	0.447587	0.276393	0.370302	0.193312
TRgrp2_5997	TPRE000023-PA	Nasvi2EG011329	0.512	0.421812	0.288618	0.177996	0.541214	0.824	0.564	0.348	1.06	0.728587	0.595393	0.484771	0.847989	0.60987	0.309788	0.349845
TRgrp2_6721	TPRE000596-PA	Nasvi2EG020205	0.164	0.134353	0.206673	0.120154	0.0630934	0.821	1.26	0.734	0.385	0.25233	0.32465	0.238131	0.18107	0.141148	0.158759	0.0820471
TRgrp2_6258	TPRE003622-PA	Nasvi2EG011114	0.376	0.306899	0.287396	0.180565	0.367688	0.817	0.765	0.481	0.979	0.558118	0.538615	0.431784	0.618907	0.437388	0.456326	0.271106
TRgrp2_5820	TPRE008044-PA	Nasvi2EG006494	0.568	0.462031	0.313517	0.374965	0.624685	0.814	0.552	0.66	1.1	0.699817	0.551303	0.612751	0.862471	0.687946	0.624487	0.52669
TRgrp2_6393	TPRE007500-PA	Nasvi2EG010394	0.338	0.274862	0.360861	0.189376	0.229151	0.813	1.07	0.56	0.678	0.449708	0.535707	0.364222	0.403997	0.284783	0.353271	0.208108
TRgrp2_6660	TPRE001865-PA	Nasvi2EG022813	0.406	0.328876	0.115831	0.231872	0.449824	0.81	0.285	0.571	1.11	0.576327	0.363282	0.479322	0.697274	0.502314	0.205238	0.246546
TRgrp2_6686	TPRE007600-PA	Nasvi2EG007378	0.248	0.200725	0.0938032	0.131851	0.485985	0.809	0.378	0.532	1.96	0.227026	0.120104	0.158152	0.512286	0.282638	0.459459	0.20553
TRgrp2_6037	TPRE000200-PA	Nasvi2EG004705	0.189	0.152575	0.10655	0.163153	0.0963192	0.808	0.565	0.864	0.51	0.292497	0.246472	0.303075	0.236241	0.198995	0.0918346	0.0496044
TRgrp2_6040	TPRE005114-PA	Nasvi2EG009561	0.36	0.290093	0.242647	0.364732	0.106929	0.806	0.674	1.01	0.297	0.494822	0.447376	0.569461	0.311658	0.406282	0.225671	0.161256
TRgrp2_6757	TPRE005279-PA	Nasvi2EG008998	0.157	0.126606	0.115651	0.0952189	0.213742	0.806	0.736	0.606	1.36	0.211366	0.200411	0.179979	0.298502	0.0872245	0.108118	0.111422
TRgrp2_6474	TPRE001895-PA	Nasvi2EG013338	0.22	0.176613	0.22837	0.0553586	0.0702536	0.803	1.04	0.252	0.319	0.321417	0.373174	0.200162	0.215057	0.303453	0.13208	0.0742251
TRgrp2_6326	TPRE006661-PA	Nasvi2EG011586	0.167	0.133796	0.265522	0.0622316	0.070403	0.799	1.59	0.372	0.42	0.25449	0.386216	0.182926	0.191097	0.149964	0.0969689	0.0369632
TRgrp2_5854	TPRE010307-PA	Nasvi2EG003679	0.263	0.209382	0.515968	0.0887251	0.116743	0.798	1.97	0.338	0.445	0.392413	0.698998	0.271756	0.299774	0.413303	0.208593	0.118743
TRgrp2_6513	TPRE002400-PA	Nasvi2EG009055	0.332	0.263627	0.316958	0.165706	0.219768	0.793	0.954	0.499	0.661	0.529939	0.58327	0.432019	0.486081	0.329436	0.210146	0.286875
TRgrp2_5808	TPRE001871-PA	Nasvi2EG019469	0.387	0.306491	0.278738	0.244651	0.467706	0.793	0.721	0.633	1.21	0.48007	0.452317	0.41823	0.641285	0.794905	0.598442	0.262709
TRgrp2_6687	TPRE004722-PA	Nasvi2EG006045	0.108	0.0850754	0.0731618	0.102519	0.0480543	0.79	0.68	0.952	0.446	0.16081	0.148897	0.178254	0.123789	0.125684	0.110851	0.0431864
TRgrp2_6344	TPRE007209-PA	Nasvi2EG020298	0.228	0.179807	0.171841	0.0574696	0.272601	0.788	0.753	0.252	1.19	0.300677	0.292711	0.178339	0.393471	0.241022	0.317536	0.076731
TRgrp2_5702	TPRE007203-PA	Nasvi2EG013021	0.107	0.0838534	0.0652757	0.0467181	0.2365	0.785	0.611	0.437	2.21	0.122696	0.104118	0.0855606	0.275342	0.119353	0.123575	0.246139
TRgrp2_6547	TPRE000413-PA	Nasvi2EG008232	0.248	0.193682	0.271081	0.136933	0.145006	0.782	1.09	0.553	0.586	0.331765	0.409163	0.275016	0.283089	0.193428	0.167558	0.15247
TRgrp2_5656	TPRE005480-PA	Nasvi2EG001180	0.215	0.165674	0.168328	0.0267841	0.0987438	0.77	0.782	0.124	0.459	0.334399	0.337053	0.195509	0.267469	0.252857	0.601399	0.0560347
TRgrp2_6878	TPRE001553-PA	Nasvi2EG012266	0.201	0.154511	0.159898	0.136049	0.141899	0.767	0.794	0.676	0.705	0.255981	0.261368	0.237519	0.243369	0.28319	0.32684	0.110567
TRgrp2_5883	TPRE010518-PA	Nasvi2EG014514	0.448	0.341616	0.442266	0.189121	0.24379	0.762	0.986	0.422	0.544	0.633991	0.734641	0.481496	0.536165	0.390999	0.252762	0.190882
TRgrp2_6096	TPRE008227-PA	Nasvi2EG011452	0.436	0.332308	0.287096	0.194376	0.515743	0.762	0.658	0.446	1.18	0.575082	0.52987	0.43715	0.758517	0.33883	0.365107	0.31366
TRgrp2_6290	TPRE012601-PA	Nasvi2EG000800	0.304	0.230406	0.241969	0.130159	0.145926	0.758	0.796	0.428	0.48	0.457298	0.46886	0.357051	0.372817	0.183542	0.215639	0.119592
TRgrp2_6331	TPRE009800-PA	Nasvi2EG003721	0.263	0.199218	0.220877	0.184952	0.118596	0.758	0.84	0.703	0.451	0.400065	0.421724	0.385799	0.319443	0.275383	0.0920659	0.191139
TRgrp2_6614	TPRE009079-PA	Nasvi2EG018999	0.225	0.170688	0.334646	0.057456	0.0829913	0.757	1.48	0.255	0.368	0.311865	0.475824	0.198633	0.224169	0.183789	0.130745	0.0924421
TRgrp2_5754	TPRE004316-PA	Nasvi2EG019967	0.0434	0.0326048	0.0433896	0.0106952	0.0109469	0.752	1	0.247	0.252	0.0759695	0.0867543	0.0540599	0.0543116	3e-06	2e-06	1e-06
TRgrp2_5700	TPRE004782-PA	Nasvi2EG003021	0.273	0.204146	0.181869	0.0819556	0.238572	0.747	0.666	0.3	0.873	0.351731	0.329454	0.229541	0.386158	0.274963	0.293978	0.111722
TRgrp2_6813	TPRE008860-PA	Nasvi2EG009199	0.251	0.186536	0.253881	0.126818	0.114143	0.744	1.01	0.506	0.455	0.337346	0.404691	0.277629	0.264953	0.518245	0.140776	0.126197
TRgrp2_6942	TPRE000869-PA	Nasvi2EG002416	0.395	0.292992	0.274479	0.237248	0.319857	0.742	0.695	0.601	0.81	0.556634	0.538121	0.50089	0.583499	0.414018	0.493907	0.272806
TRgrp2_6652	TPRE000317-PA	Nasvi2EG012726	0.0625	0.0459039	0.0580761	0.0398982	0.0158757	0.734	0.929	0.638	0.254	0.0972868	0.109459	0.0912811	0.0672586	0.0240933	0.0192654	0.0366681
TRgrp2_5755	TPRE000072-PA	Nasvi2EG011273	0.566	0.412078	0.41515	0.225559	0.315828	0.728	0.733	0.398	0.558	0.621407	0.624479	0.434889	0.525158	0.531013	0.360088	0.3528
TRgrp2_6503	TPRE009438-PA	Nasvi2EG017417	0.0657	0.0477072	0.0903225	0.0259895	0.0470739	0.726	1.38	0.396	0.717	0.0871375	0.129753	0.0654198	0.0865042	0.190436	0.051988	0.0437731
TRgrp2_6839	TPRE007001-PA	Nasvi2EG014274	0.193	0.139558	0.182596	0.0529863	0.068897	0.722	0.944	0.274	0.356	0.221837	0.264875	0.135265	0.151176	0.20219	0.0967629	0.0938195
TRgrp2_6716	TPRE005268-PA	Nasvi2EG009017	0.192	0.138549	0.163998	0.0806165	0.136244	0.722	0.854	0.42	0.71	0.261987	0.287436	0.204054	0.259681	0.265826	0.130988	0.15583
TRgrp2_6414	TPRE001919-PA	Nasvi2EG013324	0.538	0.387981	0.289	0.210522	0.393193	0.721	0.537	0.391	0.731	0.824161	0.72518	0.646702	0.829373	0.188246	0.195524	0.174372
TRgrp2_6242	TPRE007774-PA	Nasvi2EG017396	0.249	0.178693	0.106584	0.335066	0.0820207	0.719	0.429	1.35	0.33	0.347111	0.275002	0.503484	0.250439	0.249476	0.201258	0.097778
TRgrp2_5939	TPRE011793-PA	Nasvi2EG009977	0.283	0.203322	1.2551	0.142702	0.0950043	0.718	4.43	0.504	0.335	0.44601	1.49779	0.38539	0.337693	0.296165	0.0544036	0.00502617
TRgrp2_5877	TPRE007269-PA	Nasvi2EG009269	0.367	0.263446	0.284151	0.143496	0.139601	0.718	0.775	0.391	0.381	0.430125	0.45083	0.310175	0.30628	0.618137	0.210313	0.137581
TRgrp2_6939	TPRE011705-PA	Nasvi2EG003697	0.366	0.262677	0.188955	0.164336	0.536144	0.718	0.517	0.449	1.47	0.495146	0.421424	0.396806	0.768614	0.734977	0.374199	0.291499
TRgrp2_6357	TPRE006889-PA	Nasvi2EG014585	0.199	0.142548	0.15005	0.0531817	0.0868969	0.717	0.754	0.267	0.437	0.269263	0.276765	0.179897	0.213612	0.236298	0.0826762	0.0666786
TRgrp2_6078	TPRE007360-PA	Nasvi2EG020999	0.449	0.321176	0.323838	0.192222	0.291133	0.716	0.722	0.429	0.649	0.613029	0.615691	0.484075	0.582986	0.593761	0.376193	0.267758
TRgrp2_6219	TPRE006198-PA	Nasvi2EG016433	0.23	0.163914	0.285777	0.0580637	0.163413	0.714	1.24	0.253	0.712	0.332196	0.454059	0.226345	0.331695	0.257867	0.257029	0.0960881
TRgrp2_6071	TPRE012072-PA	Nasvi2EG013287	0.32	0.227829	0.169821	0.068367	0.233223	0.712	0.53	0.214	0.728	0.447235	0.389227	0.287773	0.452629	0.324481	0.165498	0.114343
TRgrp2_6443	TPRE007249-PA	Nasvi2EG009291	0.365	0.25891	0.428572	0.228633	0.152596	0.709	1.17	0.626	0.418	0.514155	0.683817	0.483878	0.407841	0.39183	0.245902	0.102548
TRgrp2_6100	TPRE006785-PA	Nasvi2EG012192	0.473	0.335727	0.225905	0.178298	0.471005	0.709	0.477	0.377	0.995	0.631366	0.521544	0.473936	0.766643	0.500671	0.507455	0.321046
TRgrp2_6187	TPRE006673-PA	Nasvi2EG011564	0.0757	0.0535646	0.0537537	0.0154073	0.0284645	0.708	0.71	0.204	0.376	0.120642	0.120832	0.0824852	0.0955424	0.0510049	0.0106617	0.00409438
TRgrp2_5906	TPRE007084-PA	Nasvi2EG013247	0.411	0.290733	0.192397	0.241947	0.32654	0.707	0.468	0.588	0.794	0.504841	0.406505	0.456055	0.540648	0.564947	0.400337	0.520525
TRgrp2_6452	TPRE002103-PA	Nasvi2EG009396	0.24	0.169724	0.212549	0.0902473	0.128004	0.706	0.884	0.375	0.533	0.319357	0.362181	0.23988	0.277636	0.298178	0.329324	0.128774
TRgrp2_6761	TPRE005215-PA	Nasvi2EG013038	0.0892	0.0629817	0.089396	0.0304831	0.0306758	0.706	1	0.342	0.344	0.121133	0.147547	0.088634	0.0888267	0.39705	0.235661	0.0806475
TRgrp2_6112	TPRE007717-PA	Nasvi2EG019884	0.086	0.0606926	0.0580176	0.0451589	0.0761721	0.706	0.675	0.525	0.886	0.0992551	0.0965801	0.0837214	0.114735	0.136279	0.158838	0.0987447
TRgrp2_6144	TPRE004061-PA	Nasvi2EG001649	0.356	0.250599	0.236032	0.166533	0.3843	0.704	0.663	0.468	1.08	0.465982	0.451415	0.381916	0.599683	0.401833	0.452111	0.292374
TRgrp2_6933	TPRE002728-PA	Nasvi2EG014979	0.359	0.252361	0.21868	0.121775	0.270594	0.703	0.609	0.339	0.754	0.453144	0.419463	0.322558	0.471377	0.346494	0.389152	0.227427
TRgrp2_6835	TPRE001750-PA	Nasvi2EG015604	0.343	0.240731	0.281666	0.0857759	0.0677711	0.702	0.821	0.25	0.198	0.394772	0.435707	0.239817	0.221812	0.306668	0.223508	0.156569
TRgrp2_6556	TPRE006138-PA	Nasvi2EG000215	0.238	0.166673	0.19514	0.08784	0.117506	0.701	0.82	0.369	0.494	0.290404	0.318871	0.211571	0.241237	0.2737	0.205341	0.241342
TRgrp2_6869	TPRE001884-PA	Nasvi2EG019442	0.116	0.0804624	0.172165	0.0265323	0.0543811	0.693	1.48	0.229	0.468	0.133024	0.224726	0.0790936	0.106942	0.0913039	0.0944234	0.0294156
TRgrp2_6406	TPRE004252-PA	Nasvi2EG005231	0.268	0.183388	0.276457	0.151763	0.14682	0.684	1.03	0.566	0.547	0.360168	0.453237	0.328543	0.3236	0.49728	0.227342	0.238266
TRgrp2_6456	TPRE009651-PA	Nasvi2EG003409	0.101	0.0692639	0.089102	0.0291577	0.0628107	0.684	0.88	0.288	0.62	0.144029	0.163868	0.103923	0.137576	0.109023	0.0659152	0.0868644
TRgrp2_6508	TPRE002139-PA	Nasvi2EG037295	0.413	0.280662	0.222747	0.230002	0.406102	0.68	0.54	0.557	0.984	0.48903	0.431115	0.43837	0.61447	0.452667	0.604411	0.509387
TRgrp2_5912	TPRE001909-PA	Nasvi2EG022682	0.0811	0.0550195	0.0641651	0.0139895	0.0308358	0.678	0.791	0.172	0.38	0.115099	0.124245	0.0740695	0.0909158	0.143346	0.0820293	0.138089
TRgrp2_6218	TPRE000436-PA	Nasvi2EG008274	0.495	0.332405	0.182417	0.174595	0.388606	0.672	0.369	0.353	0.786	0.640549	0.490561	0.482739	0.69675	0.533543	0.468932	0.317967
TRgrp2_5943	TPRE012235-PA	Nasvi2EG034612	0.476	0.319332	0.17859	0.0788722	0.332057	0.67	0.375	0.166	0.697	0.649239	0.508497	0.40878	0.661964	0.285839	0.149115	0.25247
TRgrp2_6731	TPRE001120-PA	Nasvi2EG001273	0.215	0.143328	0.179269	0.0983037	0.0989823	0.666	0.833	0.457	0.46	0.285693	0.321634	0.240668	0.241347	0.336722	0.161381	0.120997
TRgrp2_6312	TPRE001485-PA	Nasvi2EG004479	0.238	0.157659	0.163697	0.0716282	0.138318	0.662	0.688	0.301	0.581	0.311005	0.317043	0.224974	0.291664	0.250413	0.206683	0.092212
TRgrp2_6816	TPRE000246-PA	Nasvi2EG032520	0.481	0.317246	0.404165	0.146985	0.18022	0.66	0.84	0.306	0.375	0.67514	0.762059	0.504879	0.538114	0.500851	0.207769	0.351795
TRgrp2_5648	TPRE012476-PA	Nasvi2EG019545	0.122	0.0808082	0.10073	0.0674409	0.0588809	0.66	0.823	0.551	0.481	0.124354	0.144276	0.110987	0.102427	0.0945593	0.0910006	0.0447192
TRgrp2_6540	TPRE012383-PA	Nasvi2EG006538	0.0317	0.020905	0.0526689	0.00679415	0.00675819	0.66	1.66	0.214	0.213	0.0490604	0.0808243	0.0349496	0.0349136	0.0313375	0.00777409	0.0661876
TRgrp2_6461	TPRE000094-PA	Nasvi2EG011223	0.158	0.104554	0.0360743	0.0315759	0.109127	0.66	0.228	0.199	0.689	0.129213	0.0607338	0.0562354	0.133786	0.103752	0.0286191	0.0313987
TRgrp2_6469	TPRE002113-PA	Nasvi2EG018272	0.111	0.0728165	0.0357535	0.0299059	0.191893	0.655	0.321	0.269	1.73	0.147104	0.110041	0.104193	0.26618	0.0766451	0.229408	0.0526954
TRgrp2_5760	TPRE006792-PA	Nasvi2EG012176	0.131	0.0855061	0.114631	0.0547573	0.0468133	0.651	0.873	0.417	0.356	0.184253	0.213378	0.153504	0.14556	0.210248	0.0380894	0.0344263
TRgrp2_6783	TPRE000689-PA	Nasvi2EG001015	0.271	0.176307	0.0952943	0.0915626	0.344993	0.65	0.351	0.337	1.27	0.30749	0.226477	0.222746	0.476176	0.20494	0.114272	0.0946622
TRgrp2_6903	TPRE001903-PA	Nasvi2EG013346	0.332	0.215378	0.215389	0.0886574	0.175147	0.649	0.649	0.267	0.528	0.354737	0.354748	0.228017	0.314506	0.241956	0.331974	0.196611
TRgrp2_6824	TPRE000884-PA	Nasvi2EG001164	0.235	0.152076	0.174525	0.0828354	0.132096	0.648	0.744	0.353	0.563	0.322496	0.344946	0.253256	0.302517	0.191177	0.311225	0.168201
TRgrp2_6288	TPRE005737-PA	Nasvi2EG012546	0.39	0.252043	0.220848	0.0735282	0.312829	0.646	0.566	0.189	0.802	0.43948	0.408285	0.260966	0.500267	0.21012	0.161341	0.102547
TRgrp2_6409	TPRE004980-PA	Nasvi2EG010927	0.13	0.0835954	0.148489	0.0303009	0.0635222	0.643	1.14	0.233	0.489	0.183305	0.248199	0.130011	0.163232	0.143837	0.0650839	0.0642489
TRgrp2_5971	TPRE000157-PA	Nasvi2EG010429	0.205	0.130796	0.113557	0.0450622	0.239819	0.639	0.555	0.22	1.17	0.284863	0.267624	0.19913	0.393886	0.116699	0.0886238	0.109765
TRgrp2_6093	TPRE004744-PA	Nasvi2EG003089	0.0882	0.0561777	0.0538207	0.0238708	0.128374	0.637	0.61	0.271	1.46	0.107614	0.105257	0.0753076	0.179811	0.0935503	0.0754723	0.0885099
TRgrp2_6510	TPRE000729-PA	Nasvi2EG005131	0.118	0.0749756	0.0437226	0.0147604	0.195327	0.637	0.372	0.125	1.66	0.158654	0.1274	0.0984383	0.279005	0.140663	0.0806557	0.0763129
TRgrp2_6805	TPRE005991-PA	Nasvi2EG007717	0.321	0.203959	0.202549	0.109144	0.360009	0.636	0.632	0.34	1.12	0.412846	0.411436	0.318031	0.568896	0.394447	0.491854	0.34598
TRgrp2_6233	TPRE003295-PA	Nasvi2EG010797	0.136	0.0851752	0.144889	0.054145	0.0406849	0.626	1.07	0.398	0.299	0.178449	0.238162	0.147419	0.133958	0.0890017	0.0397665	0.079275
TRgrp2_5991	TPRE005906-PA	Nasvi2EG005388	0.291	0.181799	0.213864	0.0794854	0.127811	0.625	0.735	0.273	0.439	0.411674	0.443739	0.30936	0.357686	0.271231	0.18385	0.0661953
TRgrp2_6795	TPRE001678-PA	Nasvi2EG000960	0.0389	0.0241346	0.0381165	0.0126614	0.0187159	0.621	0.981	0.326	0.482	0.0444524	0.0584343	0.0329792	0.0390337	0.0193397	0.011549	0.012914
TRgrp2_6655	TPRE012589-PA	Nasvi2EG000094	0.175	0.108156	0.196279	0.0994782	0.101093	0.62	1.12	0.57	0.579	0.202888	0.29101	0.19421	0.195825	0.157874	0.14673	0.0476895
TRgrp2_6683	TPRE005039-PA	Nasvi2EG004414	0.231	0.143182	0.123147	0.0775445	0.156301	0.62	0.533	0.336	0.676	0.308534	0.288499	0.242896	0.321652	0.464343	0.145962	0.121126
TRgrp2_6192	TPRE006783-PA	Nasvi2EG012195	0.496	0.303323	0.277122	0.221251	0.406561	0.612	0.559	0.446	0.82	0.633454	0.607252	0.551382	0.736692	0.407966	0.299081	0.303384
TRgrp2_5898	TPRE005512-PA	Nasvi2EG013712	0.206	0.125247	0.200612	0.0683237	0.0546442	0.608	0.974	0.332	0.265	0.327326	0.402691	0.270403	0.256723	0.128497	0.162973	0.093347
TRgrp2_5841	TPRE007596-PA	Nasvi2EG007374	0.313	0.189616	0.172821	0.141503	0.242302	0.606	0.553	0.453	0.775	0.400247	0.383452	0.352133	0.452933	0.334033	0.290636	0.218515
TRgrp2_6846	TPRE003509-PA	Nasvi2EG012514	0.251	0.152263	0.118379	0.0686217	0.406654	0.606	0.471	0.273	1.62	0.317655	0.283772	0.234014	0.572047	0.273458	0.252128	0.181417
TRgrp2_6122	TPRE012389-PA	Nasvi2EG006546	0.32	0.193101	0.176714	0.135657	0.457638	0.604	0.553	0.424	1.43	0.361781	0.345394	0.304337	0.626318	0.348233	0.430928	0.24505
TRgrp2_5993	TPRE006879-PA	Nasvi2EG014552	0.583	0.3502	0.317738	0.28281	0.375533	0.601	0.545	0.485	0.645	0.829487	0.797025	0.762097	0.85482	0.497479	0.408906	0.36541
TRgrp2_6619	TPRE012930-PA	Nasvi2EG008709	0.281	0.168104	0.249716	0.0668915	0.138295	0.599	0.89	0.238	0.493	0.343785	0.425397	0.242573	0.313977	0.265869	0.331969	0.239225
TRgrp2_6277	TPRE001342-PA	Nasvi2EG003547	0.59	0.350383	0.303925	0.239662	0.528492	0.594	0.515	0.406	0.896	0.742978	0.69652	0.632257	0.921087	0.605218	0.628962	0.19922
TRgrp2_6234	TPRE006329-PA	Nasvi2EG016462	0.229	0.134688	0.15195	0.106381	0.111506	0.589	0.664	0.465	0.487	0.284418	0.30168	0.256111	0.261236	0.225008	0.13243	0.168613
TRgrp2_5873	TPRE000910-PA	Nasvi2EG036945	0.29	0.170659	0.153985	0.262807	0.117643	0.588	0.531	0.906	0.406	0.348688	0.332014	0.440835	0.295671	0.501306	0.338361	0.233312
TRgrp2_6421	TPRE006430-PA	Nasvi2EG020636	0.356	0.209012	0.176726	0.131912	0.300595	0.587	0.496	0.37	0.844	0.416504	0.384217	0.339403	0.508086	0.407393	0.496399	0.333237
TRgrp2_6427	TPRE009711-PA	Nasvi2EG006870	0.349	0.204457	0.185696	0.150563	0.232795	0.586	0.533	0.432	0.668	0.447195	0.428434	0.393301	0.475533	0.52361	0.391817	0.472071
TRgrp2_6945	TPRE000890-PA	Nasvi2EG000864	0.174	0.101675	0.0819524	0.0781238	0.110233	0.584	0.471	0.449	0.633	0.225507	0.205785	0.201956	0.234065	0.165467	0.159802	0.0812688
TRgrp2_6930	TPRE000142-PA	Nasvi2EG026500	0.163	0.0949906	0.0602979	0.050912	0.162878	0.582	0.37	0.312	0.998	0.215382	0.180689	0.171303	0.283269	0.14547	0.13346	0.0884203
TRgrp2_5660	TPRE003973-PA	Nasvi2EG020479	0.429	0.24655	0.229958	0.158927	0.266989	0.575	0.536	0.37	0.622	0.501887	0.485295	0.414263	0.522325	0.382451	0.306912	0.225348
TRgrp2_6794	TPRE002988-PA	Nasvi2EG018139	0.271	0.1556	0.145132	0.109976	0.16979	0.573	0.535	0.405	0.626	0.337381	0.326913	0.291757	0.351571	0.219764	0.356747	0.0930645
TRgrp2_6198	TPRE007932-PA	Nasvi2EG015005	0.514	0.294148	0.225821	0.233626	0.33971	0.572	0.439	0.454	0.661	0.541125	0.472799	0.480603	0.586687	0.737632	0.321056	0.229436
TRgrp2_6906	TPRE006347-PA	Nasvi2EG020531	0.272	0.155226	0.194118	0.116155	0.135501	0.57	0.713	0.427	0.498	0.340177	0.379069	0.301106	0.320452	0.395609	0.161454	0.154529
TRgrp2_6511	TPRE002777-PA	Nasvi2EG014964	0.0742	0.0421303	0.0792238	0.0350588	0.0317689	0.568	1.07	0.472	0.428	0.103113	0.140206	0.0960412	0.0927513	0.0844449	0.0292214	0.0144599
TRgrp2_6061	TPRE010038-PA	Nasvi2EG001410	0.138	0.0780067	0.111783	0.060118	0.0520785	0.566	0.811	0.436	0.378	0.165997	0.199774	0.148109	0.140069	0.126587	0.104994	0.0572151
TRgrp2_6008	TPRE004809-PA	Nasvi2EG006152	0.395	0.22327	0.174337	0.136577	0.225505	0.565	0.441	0.345	0.57	0.501448	0.452516	0.414755	0.503683	0.396577	0.250055	0.184445
TRgrp2_5804	TPRE003678-PA	Nasvi2EG005717	0.157	0.0888719	0.1266	0.0166037	0.0388687	0.565	0.804	0.105	0.247	0.18133	0.219058	0.109061	0.131326	0.141752	0.101421	0.064125
TRgrp2_6658	TPRE009759-PA	Nasvi2EG008049	0.261	0.146902	0.143899	0.0752605	0.16151	0.564	0.552	0.289	0.62	0.26719	0.264187	0.195548	0.281798	0.198404	0.209285	0.122753
TRgrp2_6455	TPRE012874-PA	Nasvi2EG007511	0.184	0.103946	0.0636229	0.0437968	0.186359	0.564	0.345	0.238	1.01	0.237505	0.197182	0.177356	0.319918	0.224482	0.129168	0.169595
TRgrp2_6709	TPRE000418-PA	Nasvi2EG008243	0.18	0.101023	0.0830768	0.0459802	0.195882	0.56	0.46	0.255	1.09	0.193056	0.175109	0.138013	0.287914	0.193802	0.356718	0.159083
TRgrp2_6900	TPRE001941-PA	Nasvi2EG005870	0.369	0.206559	0.156358	0.169755	0.219947	0.559	0.423	0.46	0.596	0.444856	0.394655	0.408051	0.458243	0.554185	0.225466	0.132498
TRgrp2_5920	TPRE012486-PA	Nasvi2EG019527	0.342	0.190866	0.18463	0.113595	0.556706	0.557	0.539	0.332	1.63	0.405801	0.399565	0.328529	0.77164	0.322256	0.522043	0.148249
TRgrp2_5847	TPRE011655-PA	Nasvi2EG003954	0.531	0.294447	0.287601	0.148488	0.412773	0.554	0.541	0.279	0.777	0.643614	0.636768	0.497655	0.76194	0.581248	0.61815	0.469077
TRgrp2_5737	TPRE009962-PA	Nasvi2EG006444	0.408	0.224782	0.218075	0.200581	0.238136	0.551	0.534	0.491	0.583	0.514251	0.507544	0.49005	0.527605	0.420793	0.373816	0.189452
TRgrp2_5698	TPRE011600-PA	Nasvi2EG012617	0.166	0.0912937	0.139376	0.0401148	0.064814	0.551	0.841	0.242	0.391	0.192313	0.240395	0.141134	0.165833	0.11186	0.0597352	0.0786349
TRgrp2_6916	TPRE004189-PA	Nasvi2EG006706	0.225	0.123844	0.0905039	0.0767293	0.195515	0.55	0.402	0.341	0.868	0.244601	0.211261	0.197487	0.316273	0.264535	0.172924	0.210265
TRgrp2_6819	TPRE001666-PA	Nasvi2EG011875	0.293	0.159812	0.290052	0.0586719	0.139458	0.546	0.991	0.2	0.477	0.352189	0.48243	0.251049	0.331836	0.271376	0.198606	0.280011
TRgrp2_6031	TPRE007181-PA	Nasvi2EG002991	0.308	0.167189	0.134233	0.107194	0.288145	0.543	0.436	0.348	0.936	0.341672	0.308715	0.281677	0.462628	0.383502	0.207295	0.199523
TRgrp2_5641	TPRE005867-PA	Nasvi2EG005449	0.111	0.0600277	0.037356	0.0229848	0.0733184	0.54	0.336	0.207	0.66	0.152982	0.13031	0.115939	0.166273	0.147347	0.0418803	0.00102225
TRgrp2_6385	TPRE007897-PA	Nasvi2EG006307	0.316	0.169203	0.156977	0.0830949	0.360065	0.536	0.497	0.263	1.14	0.373292	0.361066	0.287184	0.564155	0.39369	0.283908	0.154065
TRgrp2_6299	TPRE008254-PA	Nasvi2EG008331	0.445	0.237545	0.526886	0.179267	0.165316	0.534	1.19	0.403	0.372	0.482292	0.771633	0.424014	0.410063	0.469973	0.44272	0.177471
TRgrp2_5806	TPRE006249-PA	Nasvi2EG008460	0.45	0.237999	0.592061	0.0664223	0.103837	0.529	1.32	0.148	0.231	0.499006	0.853068	0.327429	0.364845	0.393098	0.202608	0.142779
TRgrp2_5978	TPRE009257-PA	Nasvi2EG006701	0.708	0.372973	0.207527	0.316394	1.02691	0.527	0.293	0.447	1.45	0.758897	0.593451	0.702319	1.41284	0.544717	0.921729	1.12646
TRgrp2_5899	TPRE004513-PA	Nasvi2EG015545	0.49	0.256441	0.368134	0.206327	0.245285	0.524	0.752	0.421	0.501	0.5863	0.697993	0.536186	0.575144	0.695235	0.423317	0.466179
TRgrp2_6862	TPRE007365-PA	Nasvi2EG007090	0.218	0.113163	0.211155	0.0773514	0.0747519	0.519	0.968	0.355	0.343	0.224833	0.322825	0.189022	0.186422	0.224424	0.312484	0.182528
TRgrp2_6573	TPRE003516-PA	Nasvi2EG009125	0.1	0.0513594	0.064515	0.0107468	0.040876	0.514	0.645	0.108	0.409	0.111314	0.12447	0.0707017	0.100831	0.170306	0.0605563	0.0392048
TRgrp2_5781	TPRE001167-PA	Nasvi2EG005595	0.645	0.330815	0.326445	0.28896	0.461931	0.513	0.506	0.448	0.716	0.779867	0.775497	0.738012	0.910983	0.595277	0.421712	0.407658
TRgrp2_6092	TPRE009615-PA	Nasvi2EG017571	0.321	0.164504	0.12854	0.148196	0.351774	0.513	0.401	0.462	1.1	0.385538	0.349574	0.369231	0.572808	0.451368	0.242473	0.310257
TRgrp2_5876	TPRE008493-PA	Nasvi2EG012421	0.119	0.0606761	0.168802	0.0337683	0.0337324	0.511	1.42	0.284	0.284	0.109932	0.218058	0.0830244	0.0829885	0.0560197	0.0788222	0.0142165
TRgrp2_6230	TPRE002915-PA	Nasvi2EG008847	0.406	0.205786	0.164519	0.188475	0.264807	0.507	0.405	0.464	0.652	0.496709	0.455442	0.479399	0.555729	0.396214	0.388394	0.286462
TRgrp2_5646	TPRE009061-PA	Nasvi2EG000816	0.191	0.0971266	0.150342	0.0613409	0.0692806	0.507	0.785	0.32	0.362	0.221498	0.274713	0.185712	0.193652	0.121285	0.360952	0.19493
TRgrp2_5969	TPRE007800-PA	Nasvi2EG014866	0.386	0.194111	0.170907	0.183602	0.221453	0.503	0.443	0.476	0.574	0.4248	0.401596	0.414291	0.452142	0.338032	0.24664	0.214498
TRgrp2_5913	TPRE003789-PA	Nasvi2EG005887	0.221	0.111048	0.115633	0.0440471	0.0997261	0.502	0.523	0.199	0.451	0.228443	0.233028	0.161442	0.217121	0.131366	0.109308	0.105386
TRgrp2_5966	TPRE008021-PA	Nasvi2EG034756	0.0395	0.0198174	0.105286	0.00649641	3e-06	0.502	2.67	0.164	7.59e-05	0.0528836	0.138352	0.0395626	0.0330692	0.0326558	0.00642891	1e-06
TRgrp2_6287	TPRE005729-PA	Nasvi2EG012527	0.406	0.202278	0.208033	0.164935	0.191329	0.499	0.513	0.407	0.472	0.42233	0.428086	0.384987	0.411381	0.314397	0.226727	0.132137
TRgrp2_6376	TPRE005929-PA	Nasvi2EG007878	0.025	0.0124838	0.0179388	3e-06	0.00493395	0.499	0.717	0.00012	0.197	0.0272814	0.0327364	0.0148006	0.0197316	0.0301044	0.0207662	0.0128388
TRgrp2_5799	TPRE002341-PA	Nasvi2EG009384	0.689	0.340933	0.412288	0.216134	0.232316	0.495	0.599	0.314	0.337	0.651548	0.722903	0.526749	0.542931	0.548364	0.471642	0.705038
TRgrp2_6857	TPRE001894-PA	Nasvi2EG013337	0.425	0.208178	0.203619	0.150158	0.532506	0.49	0.479	0.353	1.25	0.458302	0.453742	0.400282	0.78263	0.333219	0.39265	0.30355
TRgrp2_5687	TPRE004709-PA	Nasvi2EG006023	0.126	0.06196	0.0538069	0.00970143	0.0791287	0.49	0.426	0.0767	0.626	0.0779642	0.0698111	0.0257056	0.0951329	0.010984	0.0064458	0.0179467
TRgrp2_6581	TPRE002090-PA	Nasvi2EG009522	0.306	0.147874	0.11944	0.105835	0.169436	0.483	0.39	0.346	0.553	0.310262	0.281829	0.268223	0.331824	0.232622	0.281474	0.224903
TRgrp2_6097	TPRE001389-PA	Nasvi2EG013181	0.152	0.0735528	0.106508	0.0449248	0.0601111	0.483	0.7	0.295	0.395	0.189749	0.222705	0.161121	0.176307	0.141577	0.102498	0.140794
TRgrp2_6400	TPRE009700-PA	Nasvi2EG005263	0.239	0.115237	0.109559	0.0855351	0.19833	0.482	0.458	0.358	0.829	0.26625	0.260572	0.236548	0.349343	0.40361	0.318385	0.178999
TRgrp2_5751	TPRE005048-PA	Nasvi2EG014396	0.362	0.173081	0.309304	0.0920122	0.169061	0.478	0.854	0.254	0.467	0.400898	0.537121	0.319829	0.396878	0.574564	0.19813	0.204468
TRgrp2_5923	TPRE005188-PA	Nasvi2EG021461	0.18	0.0859196	0.112821	0.0427426	0.0171136	0.478	0.627	0.238	0.0952	0.190275	0.217176	0.147097	0.121468	0.125022	0.108045	0.0675471
TRgrp2_5941	TPRE003306-PA	Nasvi2EG009685	0.107	0.0508491	0.110153	0.030678	0.0356661	0.475	1.03	0.286	0.333	0.132697	0.192001	0.112526	0.117514	0.217221	0.103398	0.0785918
TRgrp2_6692	TPRE002794-PA	Nasvi2EG014941	0.227	0.107821	0.090526	0.0873275	0.157442	0.475	0.399	0.385	0.693	0.276533	0.259238	0.25604	0.326154	0.193103	0.269166	0.162247
TRgrp2_6160	TPRE010655-PA	Nasvi2EG012706	0.32	0.147516	0.132495	0.106261	0.181446	0.46	0.414	0.332	0.566	0.296305	0.281284	0.25505	0.330235	0.357318	0.214189	0.181303
TRgrp2_6465	TPRE000367-PA	Nasvi2EG017764	0.217	0.0983809	0.188726	0.0630565	0.0573266	0.453	0.868	0.29	0.264	0.159595	0.24994	0.124271	0.118541	0.28147	0.0773643	0.0996984
TRgrp2_6572	TPRE000919-PA	Nasvi2EG000896	0.321	0.143661	0.119457	0.216686	0.0798318	0.447	0.372	0.674	0.248	0.35679	0.332586	0.429816	0.292961	0.287963	0.140916	0.206331
TRgrp2_6091	TPRE004643-PA	Nasvi2EG006110	0.315	0.140056	0.290988	0.0806563	0.11057	0.445	0.924	0.256	0.351	0.310829	0.46176	0.251429	0.281343	0.419961	0.183467	0.191571
TRgrp2_6009	TPRE002086-PA	Nasvi2EG009516	0.472	0.204879	0.287185	0.0972022	0.141986	0.434	0.608	0.206	0.301	0.373777	0.456083	0.2661	0.310884	0.389142	0.186946	0.21871
TRgrp2_6479	TPRE006942-PA	Nasvi2EG018635	1.07	0.463313	0.324812	0.567603	0.43736	0.433	0.304	0.53	0.409	1.16317	1.02467	1.26746	1.13722	0.658367	0.521526	0.295421
TRgrp2_5785	TPRE004553-PA	Nasvi2EG023762	0.251	0.108342	0.127294	0.0572995	0.0936938	0.432	0.507	0.228	0.373	0.265257	0.284209	0.214215	0.250609	0.23724	0.247257	0.162924
TRgrp2_6264	TPRE004670-PA	Nasvi2EG003579	0.0959	0.0414293	0.0444651	0.0375751	0.0123064	0.432	0.464	0.392	0.128	0.114925	0.117961	0.111071	0.0858022	0.0680667	2e-06	0.0341213
TRgrp2_5767	TPRE003512-PA	Nasvi2EG033217	0.637	0.271203	0.406785	0.178474	0.123242	0.426	0.639	0.28	0.194	0.633457	0.769039	0.540728	0.485496	0.672102	0.359047	0.227218
TRgrp2_6561	TPRE010511-PA	Nasvi2EG014476	0.426	0.18076	0.205756	0.141889	0.12829	0.424	0.483	0.333	0.301	0.520143	0.545139	0.481272	0.467673	0.298907	0.23703	0.119716
TRgrp2_6418	TPRE007903-PA	Nasvi2EG013375	0.197	0.0835607	0.0865955	0.0541448	0.0742681	0.424	0.44	0.275	0.377	0.21794	0.220975	0.188525	0.208648	0.164385	0.22625	0.177229
TRgrp2_5831	TPRE004638-PA	Nasvi2EG006103	0.335	0.139952	0.572362	0.0844025	0.120724	0.418	1.71	0.252	0.36	0.288264	0.720674	0.232714	0.269036	0.458884	0.216845	0.186997
TRgrp2_6518	TPRE009708-PA	Nasvi2EG002433	0.362	0.151107	0.125522	0.0464135	0.196167	0.417	0.346	0.128	0.541	0.279488	0.253903	0.174794	0.324548	0.158553	0.120021	0.114736
TRgrp2_6560	TPRE005313-PA	Nasvi2EG023747	0.617	0.256543	0.213522	0.145391	0.383316	0.415	0.346	0.235	0.621	0.643506	0.600485	0.532354	0.770279	0.679697	0.580016	0.314461
TRgrp2_5740	TPRE000516-PA	Nasvi2EG009775	0.504	0.207439	0.307881	0.181833	0.186151	0.411	0.611	0.361	0.369	0.613639	0.714081	0.588033	0.592351	0.339599	0.263689	0.167893
TRgrp2_6843	TPRE008862-PA	Nasvi2EG009191	0.152	0.0615483	0.0674658	0.0468573	0.0475824	0.405	0.444	0.308	0.313	0.158374	0.164292	0.143683	0.144409	0.12787	0.0630879	0.0624163
TRgrp2_6060	TPRE002849-PA	Nasvi2EG008655	0.49	0.19766	0.423243	0.144446	0.147417	0.403	0.863	0.295	0.301	0.5795	0.805083	0.526286	0.529257	0.248402	0.143599	0.114412
TRgrp2_5880	TPRE003700-PA	Nasvi2EG005696	0.508	0.200613	0.170539	0.0928332	0.346723	0.395	0.336	0.183	0.683	0.519304	0.48923	0.411524	0.665414	0.475403	0.425674	0.268077
TRgrp2_6861	TPRE012853-PA	Nasvi2EG028374	0.212	0.0830106	0.094801	0.0544007	0.0413703	0.392	0.447	0.257	0.195	0.214502	0.226292	0.185892	0.172862	0.222188	0.0803285	0.0897429
TRgrp2_5859	TPRE003396-PA	Nasvi2EG012042	0.298	0.11424	0.195708	0.0726759	0.0878618	0.384	0.657	0.244	0.295	0.325142	0.40661	0.283578	0.298764	0.18963	0.221131	0.0664116
TRgrp2_6072	TPRE012075-PA	Nasvi2EG013290	0.645	0.247144	0.179708	0.143697	0.287597	0.383	0.278	0.223	0.446	0.578546	0.51111	0.475098	0.618999	0.908534	0.53521	0.281131
TRgrp2_5763	TPRE001851-PA	Nasvi2EG012424	0.285	0.108667	0.187507	0.0844345	0.0333283	0.381	0.658	0.296	0.117	0.197899	0.276739	0.173667	0.12256	0.194569	0.0774703	0.223201
TRgrp2_5942	TPRE003349-PA	Nasvi2EG004260	0.553	0.205338	0.191451	0.142696	0.211042	0.371	0.346	0.258	0.381	0.563483	0.549596	0.500841	0.569187	0.388517	0.248296	0.186823
TRgrp2_6949	TPRE005949-PA	Nasvi2EG007913	0.484	0.178756	0.181817	0.121264	0.142334	0.369	0.375	0.25	0.294	0.381357	0.384418	0.323865	0.344936	0.30387	0.254537	0.14155
TRgrp2_6699	TPRE003520-PA	Nasvi2EG012208	0.173	0.0634145	0.120057	0.0340815	0.0600972	0.366	0.693	0.197	0.347	0.178532	0.235174	0.149198	0.175214	0.283912	0.114637	0.0578428
TRgrp2_6633	TPRE004238-PA	Nasvi2EG005254	0.398	0.144103	0.139264	0.129042	0.163983	0.362	0.35	0.324	0.412	0.387801	0.382962	0.37274	0.407682	0.505836	0.335713	0.254895
TRgrp2_6735	TPRE005649-PA	Nasvi2EG001034	0.337	0.1219	0.112879	0.100661	0.228614	0.362	0.335	0.299	0.679	0.32846	0.319439	0.307221	0.435174	0.239449	0.231241	0.157405
TRgrp2_6022	TPRE006543-PA	Nasvi2EG000033	0.464	0.166628	0.207085	0.162269	0.152159	0.359	0.447	0.35	0.328	0.497376	0.537833	0.493018	0.482907	0.384791	0.260962	0.262268
TRgrp2_5958	TPRE007369-PA	Nasvi2EG007094	0.553	0.196556	0.230719	0.165898	0.108718	0.355	0.417	0.3	0.197	0.603114	0.637277	0.572457	0.515277	0.580384	0.208991	0.156231
TRgrp2_6024	TPRE010932-PA	Nasvi2EG012680	0.18	0.063668	0.0558708	0.0315057	0.142339	0.353	0.31	0.175	0.789	0.184433	0.176636	0.152271	0.263104	0.261292	0.121234	0.0760708
TRgrp2_6859	TPRE002355-PA	Nasvi2EG010888	0.226	0.0790227	0.0769856	0.0383562	0.122531	0.35	0.341	0.17	0.542	0.232994	0.230957	0.192328	0.276502	0.235819	0.255328	0.2301
TRgrp2_6135	TPRE011624-PA	Nasvi2EG004061	0.449	0.150906	0.629295	0.0942915	0.121857	0.336	1.4	0.21	0.271	0.469882	0.948271	0.413268	0.440833	0.157214	0.094838	0.0942836
TRgrp2_6601	TPRE004392-PA	Nasvi2EG003657	0.392	0.130595	0.178247	0.0435997	0.0847747	0.334	0.455	0.111	0.217	0.407159	0.45481	0.320163	0.361339	0.27748	0.227361	0.240304
TRgrp2_5684	TPRE006228-PA	Nasvi2EG008415	0.496	0.161625	0.137471	0.0862112	0.43444	0.326	0.277	0.174	0.877	0.486499	0.462346	0.411086	0.759315	0.855378	0.347677	0.361464
TRgrp2_5809	TPRE002753-PA	Nasvi2EG001360	0.356	0.115415	0.166522	0.0421005	0.0509091	0.324	0.468	0.118	0.143	0.324943	0.376051	0.251629	0.260438	0.416268	0.216734	0.139734
TRgrp2_6591	TPRE000652-PA	Nasvi2EG005014	0.276	0.0883911	0.0879923	0.0520142	0.1197	0.321	0.319	0.189	0.434	0.304215	0.303816	0.267838	0.335524	0.1903	0.149317	0.0395775
TRgrp2_6545	TPRE008378-PA	Nasvi2EG017608	0.0683	0.0214058	0.0284338	0.00938499	0.0198784	0.314	0.417	0.137	0.291	0.0775309	0.0845589	0.0655101	0.0760035	0.0514334	0.0114752	0.00582841
TRgrp2_5662	TPRE006632-PA	Nasvi2EG016339	0.518	0.156566	0.149569	0.0938788	0.198239	0.302	0.289	0.181	0.383	0.499781	0.492784	0.437094	0.541454	0.367694	0.355023	0.377879
TRgrp2_5864	TPRE010891-PA	Nasvi2EG005334	0.5	0.148736	0.127421	0.0807475	0.363853	0.298	0.255	0.162	0.728	0.501895	0.48058	0.433906	0.717011	0.779175	0.4113	0.298922
TRgrp2_6598	TPRE010586-PA	Nasvi2EG003928	0.555	0.162388	0.257702	0.0798609	0.107688	0.293	0.464	0.144	0.194	0.368372	0.463685	0.285844	0.313671	0.270506	0.291388	0.0580321
TRgrp2_6052	TPRE003385-PA	Nasvi2EG003225	0.0687	0.0198692	0.133134	3e-06	3e-06	0.289	1.94	4.36e-05	4.36e-05	0.0745841	0.187849	0.0547179	0.0547179	0.182899	0.014957	0.0353709
TRgrp2_5789	TPRE012212-PA	Nasvi2EG007811	0.699	0.198975	0.260487	0.179351	0.190518	0.285	0.373	0.257	0.273	0.622347	0.68386	0.602723	0.61389	0.693941	0.398012	0.296698
TRgrp2_6925	TPRE008289-PA	Nasvi2EG010328	0.0732	0.0191365	0.00942218	0.00942318	0.038676	0.261	0.129	0.129	0.528	0.0723903	0.062676	0.062677	0.0919298	0.0982219	0.0381906	0.0280115
TRgrp2_6337	TPRE009698-PA	Nasvi2EG005265	0.022	0.0055235	2e-06	0.0164178	0.00543747	0.251	9.1e-05	0.747	0.247	0.0275073	0.0219858	0.0384016	0.0274213	3e-06	0.00538012	0.03883
TRgrp2_5894	TPRE006287-PA	Nasvi2EG020559	0.393	0.0937085	0.332348	0.0625101	0.0792425	0.238	0.846	0.159	0.202	0.39543	0.63407	0.364232	0.380964	0.376147	0.10708	0.19124
TRgrp2_6946	TPRE005993-PA	Nasvi2EG007714	0.483	0.114583	0.421016	0.0431404	0.0954488	0.237	0.872	0.0893	0.198	0.490681	0.797114	0.419238	0.471547	0.392602	0.365346	0.230064
TRgrp2_5967	TPRE008022-PA	Nasvi2EG021039	0.204	0.0477328	0.0281019	0.0154195	0.0620557	0.234	0.138	0.0757	0.305	0.0997119	0.080081	0.0673986	0.114035	0.168281	0.0690612	0.0448519
TRgrp2_6310	TPRE010985-PA	Nasvi2EG002458	0.122	0.0233462	0.0149641	3e-06	0.030187	0.191	0.122	2.45e-05	0.246	0.0384758	0.0300937	0.0151326	0.0453166	0.0151276	2e-06	1e-06
TRgrp2_6681	TPRE010109-PA	Nasvi2EG010240	0.289	0.05044	0.0851851	0.0364824	0.0423545	0.175	0.295	0.126	0.147	0.185725	0.22047	0.171768	0.17764	0.254812	0.178919	0.108418
TRgrp2_6788	TPRE009446-PA	Nasvi2EG017412	0.114	0.0112729	0.022877	3e-06	0.0111991	0.0989	0.201	2.63e-05	0.0983	0.0988841	0.110488	0.0876142	0.0988103	0.147088	0.0226334	0.0513407
TRgrp2_5695	TPRE009336-PA	Nasvi2EG022745	0.0717	0.240622	0.515429	0.0903741	0.286976	3.35	7.19	1.26	4	0.259764	0.534571	0.109516	0.306119	0.341515	0.29824	0.0724809
TRgrp2_6589	TPRE003971-PA	Nasvi2EG020478	0.0141	0.0270455	0.0349404	0.0150885	0.0343451	1.92	2.49	1.07	2.44	0.0318381	0.039733	0.0198811	0.0391377	0.033915	0.0228745	0.031989
TRgrp2_6137	TPRE001900-PA	Nasvi2EG018557	0.376	0.684598	0.823663	0.340104	0.699388	1.82	2.19	0.904	1.86	0.930989	1.07005	0.586495	0.945779	0.347106	0.206878	0.235634
TRgrp2_6749	TPRE009440-PA	Nasvi2EG017419	0.243	0.424935	0.696583	0.16157	0.426482	1.75	2.87	0.666	1.76	0.566327	0.837975	0.302962	0.567874	0.245837	0.210827	0.268288
TRgrp2_6728	TPRE008709-PA	Nasvi2EG000377	0.0697	0.110047	0.121455	0.114004	0.0428873	1.58	1.74	1.64	0.615	0.152838	0.164246	0.156795	0.0856784	0.146668	0.0571528	0.0428964
TRgrp2_6863	TPRE009411-PA	Nasvi2EG019698	0.153	0.205665	0.304341	0.0593129	0.212074	1.35	1.99	0.388	1.39	0.254929	0.353605	0.108577	0.261337	0.113487	0.201128	0.130362
TRgrp2_6552	TPRE002534-PA	Nasvi2EG007624	0.0389	0.051842	0.0933889	0.0258379	0.328313	1.33	2.4	0.663	8.43	0.0687393	0.110286	0.0427351	0.34521	0.0567887	0.204523	0.0223725
TRgrp2_5953	TPRE006208-PA	Nasvi2EG016669	0.271	0.355014	0.637515	0.0819762	0.357493	1.31	2.35	0.303	1.32	0.516761	0.799262	0.243723	0.51924	0.323311	0.411745	0.162108
TRgrp2_6225	TPRE010738-PA	Nasvi2EG010807	0.187	0.243128	0.257598	0.145129	0.273568	1.3	1.38	0.778	1.47	0.350212	0.364682	0.252213	0.380652	0.35123	0.374327	0.0909954
TRgrp2_6158	TPRE006765-PA	Nasvi2EG019273	0.151	0.192671	0.200079	0.263515	0.18747	1.28	1.33	1.75	1.24	0.300976	0.308384	0.37182	0.295775	0.118062	0.132613	0.132551
TRgrp2_6822	TPRE006557-PA	Nasvi2EG000142	0.0914	0.116578	0.192573	0.0900505	0.130899	1.28	2.11	0.985	1.43	0.170936	0.246931	0.144408	0.185257	0.265829	0.0408818	0.0509432
TRgrp2_6451	TPRE004220-PA	Nasvi2EG006873	0.0974	0.120876	0.139546	0.0476641	0.145303	1.24	1.43	0.489	1.49	0.150307	0.168977	0.0770952	0.174734	0.170419	0.0693592	0.139843
TRgrp2_6373	TPRE002595-PA	Nasvi2EG002572	0.136	0.164575	0.362873	0.0452466	0.173418	1.21	2.67	0.334	1.28	0.246553	0.444851	0.127225	0.255397	0.108092	0.175507	0.178063
TRgrp2_5878	TPRE000132-PA	Nasvi2EG010492	0.057	0.0662382	0.184535	0.0151581	0.0783647	1.16	3.24	0.266	1.37	0.111527	0.229824	0.0604472	0.123654	0.074637	0.0458755	0.047106
TRgrp2_6275	TPRE008483-PA	Nasvi2EG023379	0.118	0.13571	0.200077	0.0723851	0.156705	1.15	1.7	0.613	1.33	0.206453	0.27082	0.143128	0.227447	0.170088	0.0466469	0.122873
TRgrp2_6485	TPRE002284-PA	Nasvi2EG010189	0.085	0.0968022	0.101989	0.0348528	0.118636	1.14	1.2	0.41	1.4	0.159621	0.164808	0.0976715	0.181454	0.0958099	0.067914	0.0742346
TRgrp2_5870	TPRE006285-PA	Nasvi2EG020553	0.236	0.261046	0.174788	0.274415	0.670594	1.11	0.741	1.16	2.84	0.323117	0.236859	0.336486	0.732665	0.3084	0.355257	0.196391
TRgrp2_6049	TPRE007899-PA	Nasvi2EG006302	0.145	0.158255	0.212381	0.133898	0.238194	1.09	1.47	0.925	1.65	0.217865	0.271991	0.193508	0.297804	0.173477	0.200569	0.167291
TRgrp2_6950	TPRE003670-PA	Nasvi2EG005731	0.0612	0.0667655	0.0468505	0.0910318	0.141108	1.09	0.765	1.49	2.3	0.0882391	0.0683241	0.112505	0.162582	0.114149	0.192555	0.0557245
TRgrp2_6408	TPRE001858-PA	Nasvi2EG022803	0.0729	0.077271	0.0864414	0.0936395	0.0508962	1.06	1.19	1.28	0.698	0.112517	0.121687	0.128885	0.0861417	0.0525238	0.0325044	0.0214062
TRgrp2_5779	TPRE012173-PA	Nasvi2EG010424	0.228	0.240362	0.264816	0.0536153	0.442053	1.05	1.16	0.235	1.94	0.329136	0.35359	0.142389	0.530827	0.31445	0.333475	0.105452
TRgrp2_6244	TPRE007828-PA	Nasvi2EG013788	0.0412	0.0428989	0.119383	0.0137457	0.0491764	1.04	2.89	0.333	1.19	0.0841476	0.160632	0.0549944	0.0904251	0.0391351	0.0390756	0.0126281
TRgrp2_5931	TPRE009400-PA	Nasvi2EG001552	0.024	0.0247949	0.0498513	3e-06	0.0549134	1.03	2.07	0.000125	2.28	0.0488293	0.0738857	0.0240374	0.0789478	0.100977	0.0120471	0.0384667
TRgrp2_6134	TPRE007585-PA	Nasvi2EG007338	0.0962	0.0980604	0.148269	0.133043	0.0579641	1.02	1.54	1.38	0.603	0.147906	0.198115	0.182889	0.10781	0.0942898	0.0650324	0.0643857
TRgrp2_5812	TPRE012184-PA	Nasvi2EG004771	0.138	0.139312	0.391624	0.0934568	0.337245	1.01	2.84	0.677	2.44	0.198117	0.450429	0.152262	0.39605	0.27163	0.46572	0.26509
TRgrp2_6554	TPRE011551-PA	Nasvi2EG004651	0.244	0.246824	0.276808	0.148727	0.264106	1.01	1.13	0.609	1.08	0.37274	0.402724	0.274643	0.390022	0.348654	0.144107	0.130565
TRgrp2_6576	TPRE003036-PA	Nasvi2EG008892	0.128	0.127757	0.181494	0.0903423	0.163057	0.998	1.42	0.706	1.27	0.207236	0.260974	0.169822	0.242536	0.175408	0.108964	0.106639
TRgrp2_6879	TPRE010630-PA	Nasvi2EG012770	0.137	0.135164	0.181718	0.0842937	0.19222	0.986	1.33	0.615	1.4	0.209532	0.256086	0.158662	0.266588	0.337511	0.24093	0.149521
TRgrp2_6120	TPRE003390-PA	Nasvi2EG012013	0.0508	0.0500294	0.0959419	0.000448123	0.0658753	0.986	1.89	0.00883	1.3	0.0830653	0.128978	0.033484	0.0989112	0.0845475	0.0433273	0.0412912
TRgrp2_6335	TPRE006101-PA	Nasvi2EG000200	0.275	0.269527	0.312716	0.194193	0.292145	0.98	1.14	0.706	1.06	0.38756	0.430749	0.312226	0.410178	0.60542	0.850822	0.357609
TRgrp2_5861	TPRE006309-PA	Nasvi2EG008395	0.22	0.213359	0.225126	0.217479	0.191965	0.971	1.02	0.99	0.874	0.368511	0.380277	0.372631	0.347117	0.301163	0.181086	0.110977
TRgrp2_6161	TPRE004904-PA	Nasvi2EG011969	0.279	0.263248	0.346036	0.190869	0.344428	0.943	1.24	0.684	1.23	0.393157	0.475944	0.320778	0.474337	0.427132	0.225834	0.332547
TRgrp2_6656	TPRE004658-PA	Nasvi2EG011155	0.0891	0.082545	0.107991	0.0202033	0.167964	0.926	1.21	0.227	1.88	0.116754	0.142201	0.0544128	0.202174	0.347764	0.125507	0.0638045
TRgrp2_6543	TPRE005337-PA	Nasvi2EG020887	0.249	0.227874	0.259061	0.213215	0.541274	0.916	1.04	0.857	2.18	0.321852	0.353039	0.307193	0.635252	0.635982	0.685097	0.239908
TRgrp2_6162	TPRE002140-PA	Nasvi2EG034339	0.0755	0.0677147	0.405947	0.0426864	0.103999	0.897	5.38	0.566	1.38	0.0942173	0.43245	0.069189	0.130502	0.0582428	0.0810023	0.0381038
TRgrp2_6466	TPRE000384-PA	Nasvi2EG006804	0.371	0.332591	0.361799	0.28799	0.378651	0.897	0.976	0.777	1.02	0.61848	0.647688	0.573878	0.664539	0.22252	0.23644	0.241562
TRgrp2_6792	TPRE006934-PA	Nasvi2EG018623	0.219	0.195545	0.428874	0.11024	0.257728	0.894	1.96	0.504	1.18	0.3436	0.576928	0.258294	0.405782	0.327114	0.214191	0.141573
TRgrp2_6280	TPRE000084-PA	Nasvi2EG011231	0.349	0.311526	0.416837	0.294868	0.354615	0.893	1.19	0.845	1.02	0.514622	0.619932	0.497964	0.557711	0.613865	0.430082	0.298328
TRgrp2_6490	TPRE005274-PA	Nasvi2EG009009	0.155	0.137301	0.183611	0.0260629	0.21147	0.888	1.19	0.169	1.37	0.255261	0.301571	0.144023	0.32943	0.105487	0.053961	0.187551
TRgrp2_6336	TPRE004282-PA	Nasvi2EG019914	0.188	0.162962	0.42231	0.100656	0.187428	0.869	2.25	0.537	0.999	0.275719	0.535067	0.213413	0.300185	0.216631	0.102456	0.120345
TRgrp2_6693	TPRE001601-PA	Nasvi2EG021410	0.179	0.154606	0.258573	0.069906	0.199571	0.865	1.45	0.391	1.12	0.26791	0.371876	0.18321	0.312874	0.183545	0.182274	0.0973097
TRgrp2_6318	TPRE007054-PA	Nasvi2EG003124	0.107	0.092079	0.0984139	0.028093	0.158159	0.858	0.917	0.262	1.47	0.152095	0.15843	0.088109	0.218175	0.133731	0.0445297	0.0469012
TRgrp2_5705	TPRE005776-PA	Nasvi2EG004380	0.085	0.0720639	0.0937906	0.0333456	0.12311	0.848	1.1	0.392	1.45	0.129541	0.151267	0.0908225	0.180587	0.0782277	0.0931541	0.0588788
TRgrp2_5914	TPRE004496-PA	Nasvi2EG011745	0.164	0.134231	0.584372	0.0959684	0.134658	0.821	3.57	0.587	0.823	0.236027	0.686169	0.197765	0.236455	0.262871	0.245505	0.106459
TRgrp2_6195	TPRE002638-PA	Nasvi2EG021312	0.285	0.230736	0.260738	0.241407	0.221139	0.81	0.915	0.847	0.776	0.414566	0.444568	0.425237	0.404969	0.430127	0.361027	0.166001
TRgrp2_6566	TPRE010782-PA	Nasvi2EG024984	0.362	0.29178	0.340795	0.15964	0.324842	0.807	0.943	0.442	0.898	0.464077	0.513092	0.331937	0.497139	0.396547	0.229294	0.29528
TRgrp2_6226	TPRE010012-PA	Nasvi2EG001325	0.175	0.140768	0.153997	0.125867	0.148145	0.805	0.88	0.719	0.847	0.250989	0.264218	0.236088	0.258366	0.250282	0.130696	0.12621
TRgrp2_6953	TPRE004004-PA	Nasvi2EG008954	0.26	0.208408	0.421973	0.108546	0.327521	0.802	1.62	0.418	1.26	0.40055	0.614115	0.300688	0.519663	0.068722	0.144764	0.0535955
TRgrp2_6305	TPRE008836-PA	Nasvi2EG004183	0.192	0.153055	0.317023	0.109028	0.170667	0.796	1.65	0.567	0.888	0.256134	0.420101	0.212107	0.273746	0.331068	0.187406	0.161377
TRgrp2_5886	TPRE004423-PA	Nasvi2EG003613	0.192	0.152685	0.210639	0.0749042	0.17746	0.794	1.1	0.389	0.923	0.23689	0.294844	0.159109	0.261666	0.184391	0.128439	0.102121
TRgrp2_6943	TPRE000794-PA	Nasvi2EG001172	0.333	0.263734	0.271958	0.220975	0.671756	0.793	0.818	0.665	2.02	0.46194	0.470164	0.419181	0.869962	0.264057	0.45403	0.185571
TRgrp2_6392	TPRE012394-PA	Nasvi2EG022747	0.321	0.254259	0.327768	0.100973	0.257393	0.791	1.02	0.314	0.801	0.458588	0.532097	0.305303	0.461722	0.364031	0.362922	0.252205
TRgrp2_5823	TPRE010971-PA	Nasvi2EG002728	0.116	0.0915665	0.167647	0.0116962	0.164506	0.791	1.45	0.101	1.42	0.171527	0.247607	0.0916565	0.244467	0.0576663	0.0877243	0.0336888
TRgrp2_6332	TPRE000069-PA	Nasvi2EG011268	0.287	0.225652	0.25065	0.192785	0.319113	0.785	0.872	0.671	1.11	0.378008	0.403006	0.345141	0.471469	0.493208	0.414073	0.259231
TRgrp2_6069	TPRE000690-PA	Nasvi2EG001017	0.162	0.126574	0.160155	0.112024	0.18671	0.78	0.987	0.69	1.15	0.191293	0.224874	0.176743	0.251429	0.280296	0.268144	0.149917
TRgrp2_6784	TPRE004763-PA	Nasvi2EG006179	0.0972	0.0752304	0.0857749	0.0120149	0.0843111	0.774	0.882	0.124	0.867	0.144484	0.155029	0.0812689	0.153565	0.112286	0.103543	0.0340633
TRgrp2_6651	TPRE002955-PA	Nasvi2EG008593	0.222	0.169074	0.278241	0.155084	0.239787	0.761	1.25	0.698	1.08	0.262115	0.371281	0.248124	0.332827	0.25111	0.283075	0.205511
TRgrp2_6932	TPRE009993-PA	Nasvi2EG001313	0.454	0.338271	0.354385	0.23533	0.556636	0.745	0.78	0.518	1.23	0.528203	0.544317	0.425262	0.746568	0.490792	0.424866	0.612014
TRgrp2_6000	TPRE012585-PA	Nasvi2EG000078	0.3	0.223186	0.241926	0.122334	0.27269	0.745	0.807	0.408	0.91	0.448994	0.467734	0.348142	0.498498	0.334307	0.321485	0.298154
TRgrp2_5734	TPRE004770-PA	Nasvi2EG003001	0.229	0.170721	0.171776	0.120304	0.184306	0.745	0.749	0.525	0.804	0.321667	0.322722	0.27125	0.335252	0.554567	0.351578	0.247751
TRgrp2_6459	TPRE011743-PA	Nasvi2EG011396	0.285	0.206642	0.167728	0.215765	0.251369	0.725	0.589	0.757	0.882	0.362028	0.323114	0.371151	0.406755	0.294198	0.141741	0.202122
TRgrp2_6458	TPRE000898-PA	Nasvi2EG033969	0.447	0.321139	0.33455	0.198762	0.348098	0.719	0.749	0.445	0.779	0.600108	0.613519	0.477731	0.627067	0.409935	0.377772	0.251114
TRgrp2_5706	TPRE006077-PA	Nasvi2EG000602	0.208	0.149126	0.191222	0.108415	0.216923	0.717	0.92	0.521	1.04	0.231758	0.273854	0.191047	0.299556	0.242299	0.362288	0.164447
TRgrp2_5710	TPRE002781-PA	Nasvi2EG014945	0.326	0.232579	0.268837	0.228452	0.283493	0.713	0.825	0.701	0.869	0.464927	0.501185	0.4608	0.515841	0.405015	0.295228	0.274891
TRgrp2_6121	TPRE009807-PA	Nasvi2EG003731	0.245	0.174522	0.25808	0.123717	0.280816	0.713	1.05	0.505	1.15	0.294064	0.377621	0.243259	0.400358	0.324888	0.258999	0.198983
TRgrp2_6214	TPRE009916-PA	Nasvi2EG002072	0.295	0.208819	0.609384	0.13958	0.242452	0.709	2.07	0.474	0.823	0.396061	0.796626	0.326821	0.429693	0.566637	0.280762	0.211666
TRgrp2_6143	TPRE008060-PA	Nasvi2EG019668	0.123	0.0869231	0.205553	0.043702	0.0996007	0.708	1.68	0.356	0.812	0.148078	0.266708	0.104857	0.160755	0.138931	0.117012	0.144422
TRgrp2_6130	TPRE003335-PA	Nasvi2EG013524	0.363	0.254994	0.317156	0.109967	0.349343	0.702	0.873	0.303	0.962	0.487303	0.549465	0.342277	0.581653	0.516082	0.238768	0.21889
TRgrp2_6026	TPRE005859-PA	Nasvi2EG005462	0.59	0.410236	0.654926	0.242887	0.51051	0.695	1.11	0.411	0.865	0.800373	1.04506	0.633024	0.900647	0.509862	0.406274	0.282811
TRgrp2_6763	TPRE009474-PA	Nasvi2EG009769	0.233	0.159542	0.199011	0.114158	0.173164	0.685	0.854	0.49	0.743	0.281858	0.321327	0.236474	0.29548	0.497951	0.255752	0.131822
TRgrp2_6891	TPRE001149-PA	Nasvi2EG002140	0.229	0.156278	0.283431	0.0515534	0.353152	0.683	1.24	0.225	1.54	0.204007	0.33116	0.0992821	0.400881	0.161043	0.122305	0.107081
TRgrp2_6603	TPRE003146-PA	Nasvi2EG015022	0.108	0.0736478	0.164649	0.0726933	0.151301	0.681	1.52	0.672	1.4	0.141579	0.23258	0.140624	0.219232	0.120203	0.116714	0.0997544
TRgrp2_6423	TPRE000077-PA	Nasvi2EG011240	0.457	0.309365	0.465473	0.138352	0.512806	0.677	1.02	0.303	1.12	0.635958	0.792066	0.464945	0.839399	0.619127	1.07418	0.29153
TRgrp2_5654	TPRE010373-PA	Nasvi2EG008816	0.184	0.124501	0.126129	0.0689328	0.165199	0.677	0.686	0.375	0.898	0.225003	0.226631	0.169435	0.265701	0.125552	0.113125	0.068214
TRgrp2_5965	TPRE006505-PA	Nasvi2EG016121	0.405	0.27326	0.305079	0.230765	0.462669	0.675	0.754	0.57	1.14	0.529144	0.560964	0.486649	0.718553	0.333654	0.395556	0.379495
TRgrp2_6431	TPRE001148-PA	Nasvi2EG002150	0.178	0.12019	0.240812	0.0773588	0.181173	0.674	1.35	0.434	1.02	0.247041	0.367662	0.20421	0.308024	0.241874	0.114963	0.12864
TRgrp2_6812	TPRE003201-PA	Nasvi2EG009696	0.281	0.187333	0.520194	0.203827	0.157316	0.666	1.85	0.725	0.56	0.325403	0.658264	0.341897	0.295386	0.399426	0.203008	0.0941807
TRgrp2_5921	TPRE003377-PA	Nasvi2EG014318	0.722	0.471641	0.518918	0.384322	0.786632	0.654	0.719	0.533	1.09	0.950657	0.997934	0.863338	1.26565	0.566111	1.09095	0.463994
TRgrp2_6564	TPRE003946-PA	Nasvi2EG016537	0.212	0.138777	0.363864	0.076646	0.142845	0.653	1.71	0.361	0.672	0.271329	0.496416	0.209198	0.275397	0.440154	0.229632	0.313794
TRgrp2_6807	TPRE002925-PA	Nasvi2EG008966	0.166	0.108319	0.121098	0.0556087	0.168523	0.652	0.729	0.335	1.01	0.220807	0.233586	0.168096	0.281011	0.180628	0.105938	0.071113
TRgrp2_5683	TPRE000622-PA	Nasvi2EG004982	0.372	0.241155	0.342191	0.228976	0.377082	0.649	0.921	0.616	1.01	0.475495	0.576532	0.463316	0.611422	0.518079	0.546552	0.219771
TRgrp2_5786	TPRE011378-PA	Nasvi2EG009915	0.272	0.176236	0.387147	0.110207	0.544894	0.648	1.42	0.405	2	0.337989	0.5489	0.27196	0.706647	0.318651	0.282277	0.248777
TRgrp2_6430	TPRE002493-PA	Nasvi2EG007555	0.137	0.0880422	0.123397	0.0775634	0.141301	0.641	0.898	0.565	1.03	0.174053	0.209407	0.163574	0.227312	0.0961699	0.0573427	0.0432519
TRgrp2_6372	TPRE003448-PA	Nasvi2EG004592	0.0862	0.0541312	0.0849913	0.0272689	0.0563381	0.628	0.986	0.316	0.653	0.100586	0.131446	0.0737232	0.102792	0.0450961	0.0566048	0.0363785
TRgrp2_6565	TPRE007036-PA	Nasvi2EG012447	0.306	0.191307	0.1918	0.122066	0.209812	0.625	0.627	0.399	0.686	0.346837	0.34733	0.277596	0.365342	0.337885	0.210232	0.235642
TRgrp2_6147	TPRE001734-PA	Nasvi2EG011857	0.19	0.118768	0.158143	0.0471051	0.2773	0.625	0.832	0.248	1.46	0.211945	0.25132	0.140282	0.370477	0.221444	0.294009	0.214153
TRgrp2_5884	TPRE006702-PA	Nasvi2EG011501	0.478	0.298241	0.528019	0.329721	0.137831	0.624	1.1	0.69	0.288	0.721549	0.951327	0.753029	0.561139	0.485926	0.0901853	0.0736848
TRgrp2_6542	TPRE002027-PA	Nasvi2EG009423	0.218	0.135053	0.162908	0.111739	0.570001	0.62	0.748	0.513	2.62	0.243484	0.271338	0.22017	0.678431	0.273802	0.557232	0.200836
TRgrp2_6065	TPRE009298-PA	Nasvi2EG006787	0.16	0.0988911	0.176119	0.0800264	0.180765	0.619	1.1	0.501	1.13	0.159047	0.236275	0.140182	0.240921	0.189458	0.0982571	0.166372
TRgrp2_5637	TPRE010042-PA	Nasvi2EG001406	0.175	0.108097	0.226602	0.133967	0.0552331	0.618	1.29	0.765	0.316	0.244336	0.362841	0.270206	0.191472	0.0677706	0.0725926	0.0537705
TRgrp2_6530	TPRE004901-PA	Nasvi2EG011966	0.0943	0.0581508	0.0794248	0.0412898	0.118055	0.617	0.842	0.438	1.25	0.118398	0.139672	0.101537	0.178302	0.158025	0.0529984	0.0364436
TRgrp2_6599	TPRE010903-PA	Nasvi2EG002911	0.299	0.183033	0.226674	0.169507	0.352177	0.612	0.758	0.567	1.18	0.357176	0.400817	0.34365	0.52632	0.32133	0.32919	0.20292
TRgrp2_6802	TPRE001293-PA	Nasvi2EG011030	0.135	0.0826826	0.132425	0.0551141	0.238826	0.611	0.978	0.407	1.76	0.155502	0.205245	0.127934	0.311646	0.147752	0.167423	0.0697723
TRgrp2_6152	TPRE009158-PA	Nasvi2EG015726	0.203	0.123743	0.14908	0.0913051	0.144929	0.61	0.735	0.45	0.714	0.251327	0.276664	0.218889	0.272513	0.414952	0.220132	0.178712
TRgrp2_6558	TPRE004671-PA	Nasvi2EG003577	0.099	0.0600072	0.0842333	0.0368969	0.111961	0.606	0.851	0.373	1.13	0.0988427	0.123069	0.0757324	0.150796	0.0571605	0.170017	0.0967048
TRgrp2_6131	TPRE003526-PA	Nasvi2EG012196	0.29	0.174572	0.190859	0.132629	0.291241	0.601	0.657	0.457	1	0.370392	0.38668	0.32845	0.487061	0.368017	0.231669	0.140689
TRgrp2_5780	TPRE007941-PA	Nasvi2EG015016	0.523	0.312914	0.231311	0.318523	0.401526	0.599	0.442	0.609	0.768	0.610255	0.528652	0.615864	0.698867	0.319196	0.590234	0.509876
TRgrp2_5676	TPRE009760-PA	Nasvi2EG008048	0.296	0.176994	0.213792	0.168048	0.218439	0.598	0.723	0.568	0.739	0.400443	0.437241	0.391497	0.441887	0.37985	0.397835	0.151415
TRgrp2_6204	TPRE005579-PA	Nasvi2EG007963	0.428	0.253617	0.250693	0.276138	0.536986	0.592	0.585	0.645	1.25	0.492336	0.489412	0.514857	0.775705	0.594274	0.671506	0.500461
TRgrp2_5979	TPRE001665-PA	Nasvi2EG011876	0.316	0.185847	0.365581	0.219122	0.157945	0.588	1.16	0.694	0.5	0.398114	0.577848	0.431389	0.370212	0.278806	0.328707	0.171969
TRgrp2_6766	TPRE007394-PA	Nasvi2EG001357	0.168	0.0981438	0.158106	0.0645672	0.113047	0.585	0.943	0.385	0.674	0.179927	0.239889	0.14635	0.19483	0.279958	0.208339	0.154849
TRgrp2_6289	TPRE009561-PA	Nasvi2EG008184	0.454	0.262846	0.347184	0.149119	0.290533	0.579	0.765	0.329	0.64	0.571669	0.656007	0.457942	0.599355	0.431706	0.297982	0.348893
TRgrp2_6698	TPRE006834-PA	Nasvi2EG012076	0.436	0.252213	0.271485	0.337606	0.211782	0.579	0.623	0.774	0.486	0.487276	0.506548	0.572668	0.446844	0.410203	0.311701	0.247767
TRgrp2_6444	TPRE009309-PA	Nasvi2EG006751	0.0271	0.0154269	0.0191944	0.0358575	0.0114999	0.569	0.709	1.32	0.425	0.0307828	0.0345503	0.0512134	0.0268558	0.0313945	2e-06	0.0234664
TRgrp2_5989	TPRE001877-PA	Nasvi2EG019457	0.439	0.249481	0.640461	0.212962	0.334276	0.568	1.46	0.485	0.761	0.496098	0.887077	0.459578	0.580892	0.696253	0.238297	0.277639
TRgrp2_6678	TPRE004281-PA	Nasvi2EG019900	0.364	0.206552	0.315205	0.186089	0.393121	0.568	0.867	0.512	1.08	0.376535	0.485188	0.356072	0.563104	0.472326	0.479244	0.259709
TRgrp2_6702	TPRE001924-PA	Nasvi2EG013293	0.185	0.104829	0.22949	0.0788126	0.188093	0.568	1.24	0.427	1.02	0.195716	0.320377	0.1697	0.278981	0.205108	0.199804	0.152905
TRgrp2_6695	TPRE004700-PA	Nasvi2EG006007	0.284	0.161071	0.333205	0.132477	0.325193	0.567	1.17	0.466	1.14	0.300096	0.472229	0.271501	0.464217	0.376937	0.376613	0.365257
TRgrp2_5990	TPRE008383-PA	Nasvi2EG013953	0.726	0.408852	0.465572	0.357394	0.529632	0.563	0.641	0.492	0.729	0.949963	1.00668	0.898505	1.07074	0.995984	0.429817	0.543631
TRgrp2_6282	TPRE004345-PA	Nasvi2EG019955	0.361	0.20334	0.0532018	0.222042	0.223903	0.563	0.147	0.615	0.62	0.464779	0.31464	0.48348	0.485341	0.377394	0.13963	0.217149
TRgrp2_5902	TPRE000868-PA	Nasvi2EG005195	0.326	0.183489	0.218041	0.151959	0.457852	0.562	0.668	0.466	1.4	0.366361	0.400913	0.334831	0.640724	0.453504	0.292953	0.318894
TRgrp2_6020	TPRE007313-PA	Nasvi2EG008483	0.31	0.173267	0.182737	0.161214	0.198361	0.559	0.589	0.52	0.64	0.365914	0.375384	0.353861	0.391008	0.261118	0.250388	0.143865
TRgrp2_6535	TPRE006544-PA	Nasvi2EG000031	0.0984	0.0550157	0.0740025	0.0392129	0.0935577	0.559	0.752	0.399	0.951	0.110028	0.129015	0.0942253	0.14857	0.0940058	0.0820678	0.0720753
TRgrp2_6515	TPRE004747-PA	Nasvi2EG006160	0.0484	0.0270521	0.0282494	0.0131511	0.0436114	0.559	0.584	0.272	0.902	0.0592308	0.0604281	0.0453298	0.0757901	0.0207543	0.0224036	0.0227194
TRgrp2_6834	TPRE011678-PA	Nasvi2EG005350	0.274	0.152823	0.167945	0.11335	0.155861	0.557	0.612	0.413	0.568	0.30008	0.315202	0.260607	0.303118	0.308781	0.214012	0.093016
TRgrp2_6827	TPRE001360-PA	Nasvi2EG012311	0.385	0.21401	0.345186	0.18157	0.436325	0.556	0.897	0.472	1.13	0.441477	0.572653	0.409036	0.663791	0.781123	0.704991	0.258596
TRgrp2_5915	TPRE010741-PA	Nasvi2EG003283	0.436	0.24134	0.34039	0.19191	0.397414	0.554	0.781	0.44	0.912	0.47449	0.57354	0.42506	0.630564	0.621755	0.541374	0.313531
TRgrp2_6533	TPRE003136-PA	Nasvi2EG013816	0.146	0.0804289	0.14723	0.0674566	0.102851	0.551	1.01	0.462	0.704	0.176541	0.243342	0.163569	0.198963	0.179824	0.169149	0.0816389
TRgrp2_6690	TPRE004387-PA	Nasvi2EG008033	0.188	0.103282	0.146643	0.0946055	0.334293	0.549	0.78	0.503	1.78	0.215968	0.259329	0.207292	0.446979	0.240755	0.244934	0.126601
TRgrp2_6396	TPRE011687-PA	Nasvi2EG002775	0.276	0.150486	0.21303	0.130547	0.253418	0.546	0.773	0.474	0.919	0.311928	0.374472	0.291989	0.414861	0.265998	0.396183	0.22972
TRgrp2_6637	TPRE000578-PA	Nasvi2EG005075	0.31	0.169342	0.171172	0.0862604	0.192855	0.546	0.552	0.278	0.622	0.379221	0.38105	0.296139	0.402733	0.424681	0.287176	0.19419
TRgrp2_6872	TPRE007714-PA	Nasvi2EG014908	0.255	0.137824	0.136789	0.142022	0.305368	0.541	0.537	0.557	1.2	0.283273	0.282238	0.287471	0.450817	0.290028	0.455061	0.183741
TRgrp2_6197	TPRE010352-PA	Nasvi2EG008917	0.121	0.0653724	0.0911855	0.0357748	0.0998123	0.541	0.754	0.296	0.826	0.156241	0.182054	0.126643	0.190681	0.117372	0.202574	0.0321466
TRgrp2_6662	TPRE001286-PA	Nasvi2EG011038	0.388	0.209972	0.220922	0.153521	0.218144	0.54	0.569	0.395	0.562	0.478787	0.489737	0.422335	0.486959	0.472768	0.274699	0.226115
TRgrp2_5835	TPRE003883-PA	Nasvi2EG015054	0.631	0.339881	0.418934	0.315931	0.45322	0.539	0.664	0.501	0.718	0.737097	0.81615	0.713147	0.850436	0.631404	0.418461	0.516571
TRgrp2_5718	TPRE007258-PA	Nasvi2EG009284	0.359	0.193059	0.477068	0.183084	0.295057	0.537	1.33	0.51	0.821	0.442943	0.726952	0.432968	0.544941	0.359235	0.137761	0.305994
TRgrp2_6360	TPRE005213-PA	Nasvi2EG013035	0.377	0.202292	0.208759	0.106556	0.210366	0.537	0.554	0.283	0.558	0.303799	0.310266	0.208063	0.311872	0.290758	0.184771	0.210969
TRgrp2_6351	TPRE006059-PA	Nasvi2EG000631	0.465	0.24802	0.305747	0.36777	0.146831	0.533	0.657	0.79	0.315	0.614306	0.672033	0.734056	0.513117	0.304568	0.3241	0.142786
TRgrp2_6210	TPRE004667-PA	Nasvi2EG006121	0.325	0.173002	0.260271	0.114619	0.237302	0.533	0.801	0.353	0.731	0.307518	0.394787	0.249135	0.371818	0.356797	0.291927	0.234783
TRgrp2_6163	TPRE005285-PA	Nasvi2EG011643	0.293	0.155853	0.268316	0.0838477	0.213264	0.531	0.915	0.286	0.727	0.336665	0.449128	0.264659	0.394075	0.297958	0.254698	0.282492
TRgrp2_6782	TPRE002725-PA	Nasvi2EG013435	0.0801	0.042504	0.108251	0.0354473	0.0452873	0.531	1.35	0.443	0.566	0.0839834	0.14973	0.0769267	0.0867667	0.175154	0.0695966	0.0588067
TRgrp2_6580	TPRE009217-PA	Nasvi2EG015134	0.339	0.179067	0.268709	0.12028	0.285725	0.528	0.792	0.355	0.843	0.372192	0.461834	0.313406	0.478851	0.239341	0.217897	0.135094
TRgrp2_6667	TPRE002096-PA	Nasvi2EG009404	0.438	0.230229	0.533068	0.186699	0.352841	0.526	1.22	0.426	0.806	0.547928	0.850768	0.504398	0.67054	0.495657	0.259305	0.208914
TRgrp2_6632	TPRE010076-PA	Nasvi2EG002120	0.394	0.207448	0.226246	0.114738	0.321125	0.526	0.574	0.291	0.815	0.523796	0.542595	0.431086	0.637473	0.177214	0.146789	0.0785243
TRgrp2_6704	TPRE003914-PA	Nasvi2EG012880	0.211	0.10871	0.21936	0.0613189	0.22241	0.515	1.04	0.291	1.05	0.229268	0.339918	0.181877	0.342968	0.199417	0.143904	0.196204
TRgrp2_6145	TPRE004065-PA	Nasvi2EG001656	0.246	0.126802	0.161682	0.0555063	0.251955	0.515	0.657	0.226	1.02	0.280027	0.314907	0.208731	0.40518	0.533389	0.228638	0.0941024
TRgrp2_6746	TPRE012730-PA	Nasvi2EG004014	0.446	0.228496	0.275075	0.174903	0.306444	0.513	0.617	0.392	0.687	0.466025	0.512604	0.412433	0.543974	0.460024	0.477967	0.367892
TRgrp2_5814	TPRE001364-PA	Nasvi2EG011165	0.859	0.439663	0.511954	0.425407	0.661669	0.512	0.596	0.495	0.77	0.962922	1.03521	0.948666	1.18493	1.00851	0.755165	0.37106
TRgrp2_5636	TPRE007193-PA	Nasvi2EG011639	0.385	0.196306	0.202945	0.191848	0.573241	0.51	0.527	0.498	1.49	0.43505	0.441689	0.430593	0.811986	0.353992	0.483495	0.325993
TRgrp2_6048	TPRE007896-PA	Nasvi2EG006304	0.176	0.0897813	0.118413	0.0633273	0.108874	0.51	0.672	0.359	0.618	0.195335	0.223967	0.168881	0.214428	0.200528	0.254577	0.065454
TRgrp2_6077	TPRE007786-PA	Nasvi2EG021000	0.296	0.150166	0.273332	0.0869456	0.235226	0.507	0.922	0.293	0.794	0.361598	0.484763	0.298377	0.446657	0.36288	0.35064	0.220317
TRgrp2_6224	TPRE001915-PA	Nasvi2EG013328	0.488	0.246933	0.318918	0.226783	0.452002	0.506	0.654	0.465	0.927	0.524448	0.596433	0.504298	0.729517	0.541793	0.819408	0.448104
TRgrp2_5727	TPRE007740-PA	Nasvi2EG018111	0.67	0.338673	0.258266	0.438269	0.613192	0.506	0.386	0.654	0.916	0.793088	0.712681	0.892684	1.06761	0.575528	0.785696	0.308601
TRgrp2_6255	TPRE011778-PA	Nasvi2EG009997	0.279	0.141223	0.199505	0.115872	0.281253	0.506	0.715	0.415	1.01	0.26241	0.320692	0.237059	0.402439	0.266603	0.293818	0.442023
TRgrp2_6842	TPRE002467-PA	Nasvi2EG010375	0.134	0.0679491	0.0694882	0.0355277	0.122297	0.506	0.518	0.265	0.911	0.15178	0.153319	0.119358	0.206127	0.163788	0.0647182	0.0589435
TRgrp2_6265	TPRE004052-PA	Nasvi2EG001617	0.3	0.151158	0.179771	0.079507	0.157393	0.504	0.599	0.265	0.525	0.338441	0.367054	0.26679	0.344676	0.364217	0.284613	0.166545
TRgrp2_6550	TPRE006256-PA	Nasvi2EG013797	0.0918	0.0462275	0.0217309	0.059929	0.121993	0.504	0.237	0.653	1.33	0.103709	0.0792129	0.117411	0.179475	0.086544	0.254472	0.0482
TRgrp2_6898	TPRE012479-PA	Nasvi2EG019539	0.277	0.139541	0.212999	0.130973	0.38043	0.503	0.768	0.473	1.37	0.321024	0.394482	0.312456	0.561913	0.360906	0.432132	0.269253
TRgrp2_5669	TPRE010202-PA	Nasvi2EG015698	0.327	0.164129	0.257576	0.138231	0.235849	0.502	0.787	0.423	0.721	0.384993	0.47844	0.359094	0.456713	0.270598	0.264981	0.283471
TRgrp2_6369	TPRE003222-PA	Nasvi2EG014251	0.363	0.181672	0.168206	0.222254	0.282877	0.501	0.464	0.613	0.78	0.424303	0.410837	0.464886	0.525509	0.610869	0.185808	0.135828
TRgrp2_5981	TPRE003166-PA	Nasvi2EG008298	0.279	0.138675	0.322022	0.392406	0.130211	0.498	1.16	1.41	0.467	0.228623	0.411971	0.482355	0.220159	0.451771	0.259583	0.198268
TRgrp2_5650	TPRE006147-PA	Nasvi2EG000227	0.48	0.239149	0.306257	0.148683	0.27799	0.498	0.638	0.31	0.579	0.493533	0.560641	0.403067	0.532374	0.433019	0.256297	0.294762
TRgrp2_6481	TPRE007011-PA	Nasvi2EG009612	0.0676	0.0335145	0.0629231	0.0290062	0.0876789	0.496	0.931	0.429	1.3	0.0661592	0.0955678	0.0616509	0.120324	0.0602237	0.0515767	0.0193888
TRgrp2_6057	TPRE001134-PA	Nasvi2EG006667	0.395	0.194019	0.371982	0.142652	0.386218	0.491	0.941	0.361	0.977	0.478054	0.656016	0.426687	0.670253	0.429834	0.255524	0.255329
TRgrp2_5846	TPRE005247-PA	Nasvi2EG033900	0.309	0.151597	0.244351	0.118565	0.52885	0.491	0.791	0.384	1.71	0.285474	0.378228	0.252442	0.662727	0.212268	0.223757	0.179014
TRgrp2_6767	TPRE006358-PA	Nasvi2EG008848	0.183	0.0897657	0.114906	0.0399892	0.118739	0.49	0.627	0.218	0.648	0.21423	0.23937	0.164453	0.243203	0.210592	0.154961	0.0560717
TRgrp2_6017	TPRE004040-PA	Nasvi2EG001601	0.286	0.139484	0.188302	0.0718962	0.161806	0.488	0.659	0.252	0.566	0.322434	0.371252	0.254846	0.344755	0.302999	0.181138	0.227523
TRgrp2_5930	TPRE001512-PA	Nasvi2EG009366	0.361	0.173895	0.193855	0.143953	0.258236	0.482	0.537	0.399	0.716	0.392275	0.412236	0.362333	0.476617	0.246468	0.378954	0.259788
TRgrp2_6132	TPRE002571-PA	Nasvi2EG026494	0.623	0.298301	0.447016	0.247313	0.756672	0.479	0.718	0.397	1.21	0.649852	0.798567	0.598864	1.10822	0.78802	1.04598	0.480603
TRgrp2_6501	TPRE000244-PA	Nasvi2EG032523	0.0986	0.0466853	0.0690976	0.0312036	0.0487224	0.473	0.701	0.316	0.494	0.127627	0.15004	0.112146	0.129665	0.0801017	0.0534818	0.0300695
TRgrp2_6837	TPRE010853-PA	Nasvi2EG002731	0.374	0.17601	0.203714	0.117458	0.231061	0.471	0.545	0.314	0.618	0.369506	0.39721	0.310954	0.424557	0.276298	0.143687	0.15106
TRgrp2_6368	TPRE005931-PA	Nasvi2EG007883	0.341	0.160341	0.198634	0.0906815	0.180038	0.47	0.582	0.266	0.527	0.372516	0.410809	0.302856	0.392213	0.357593	0.24482	0.428104
TRgrp2_6279	TPRE007098-PA	Nasvi2EG013108	0.317	0.149269	0.183968	0.0210272	0.39608	0.47	0.58	0.0662	1.25	0.278089	0.312788	0.149847	0.5249	0.220348	0.191648	0.110595
TRgrp2_6877	TPRE008308-PA	Nasvi2EG003441	0.25	0.11689	0.148785	0.0763067	0.298797	0.468	0.596	0.306	1.2	0.242997	0.274892	0.202414	0.424904	0.132579	0.304001	0.198365
TRgrp2_6885	TPRE000728-PA	Nasvi2EG005132	0.186	0.0868818	0.186944	0.0661033	0.131301	0.466	1	0.355	0.705	0.200743	0.300805	0.179965	0.245163	0.21373	0.145736	0.147565
TRgrp2_5842	TPRE005127-PA	Nasvi2EG012893	0.828	0.383004	0.609099	0.343128	0.468157	0.463	0.736	0.414	0.565	0.809938	1.03603	0.770063	0.895092	0.678878	0.947253	0.703821
TRgrp2_6329	TPRE010771-PA	Nasvi2EG014505	0.341	0.157522	0.200698	0.147849	0.164543	0.463	0.589	0.434	0.483	0.350763	0.393939	0.34109	0.357784	0.436476	0.374758	0.211568
TRgrp2_6070	TPRE006283-PA	Nasvi2EG020552	0.366	0.168752	0.226021	0.129831	0.258152	0.461	0.617	0.355	0.705	0.42496	0.48223	0.38604	0.514361	0.217469	0.266061	0.180917
TRgrp2_6397	TPRE009691-PA	Nasvi2EG005269	0.217	0.100137	0.117529	0.0778929	0.13734	0.461	0.541	0.358	0.632	0.244565	0.261957	0.222321	0.281768	0.172913	0.212408	0.117186
TRgrp2_6269	TPRE009443-PA	Nasvi2EG022733	0.43	0.197937	0.278632	0.18437	0.349091	0.46	0.648	0.429	0.812	0.464074	0.544769	0.450507	0.615228	0.604181	0.498861	0.276478
TRgrp2_5982	TPRE000951-PA	Nasvi2EG002238	0.44	0.202171	0.275496	0.158896	0.372454	0.46	0.627	0.361	0.847	0.445716	0.519041	0.402441	0.616	0.545804	0.400066	0.295425
TRgrp2_6574	TPRE005548-PA	Nasvi2EG007698	0.135	0.0620427	0.138283	0.0396471	0.0794232	0.46	1.03	0.294	0.589	0.173222	0.249462	0.150826	0.190602	0.192692	0.0185045	0.158221
TRgrp2_6873	TPRE012200-PA	Nasvi2EG007792	0.395	0.181138	0.226095	0.0923044	0.683077	0.459	0.573	0.234	1.73	0.468752	0.513709	0.379919	0.970691	0.216923	0.391703	0.160509
TRgrp2_6432	TPRE004118-PA	Nasvi2EG001438	0.137	0.0626554	0.0748812	0.0256398	0.163428	0.458	0.547	0.187	1.19	0.163431	0.175657	0.126415	0.264204	0.103753	0.104431	0.153022
TRgrp2_6577	TPRE009209-PA	Nasvi2EG015147	0.314	0.142741	0.373349	0.107332	0.169394	0.454	1.19	0.342	0.539	0.298542	0.52915	0.263132	0.325194	0.386152	0.226864	0.21926
TRgrp2_6320	TPRE000471-PA	Nasvi2EG020736	0.526	0.23883	0.295803	0.162002	0.432635	0.454	0.562	0.308	0.823	0.577128	0.6341	0.500299	0.770933	0.329093	0.555058	0.297009
TRgrp2_6196	TPRE008386-PA	Nasvi2EG013949	0.337	0.151991	0.19471	0.118748	0.244796	0.451	0.578	0.353	0.727	0.363704	0.406423	0.33046	0.456508	0.462538	0.364649	0.133133
TRgrp2_6168	TPRE012061-PA	Nasvi2EG005975	0.0691	0.0310876	0.126505	0.0108305	0.0334808	0.45	1.83	0.157	0.485	0.0876736	0.183091	0.0674165	0.0900668	0.134652	0.0484034	0.061205
TRgrp2_6768	TPRE012406-PA	Nasvi2EG002300	0.383	0.171583	0.151817	0.258954	0.284506	0.449	0.397	0.677	0.744	0.449831	0.430065	0.537202	0.562754	0.397772	0.33279	0.12092
TRgrp2_6367	TPRE001141-PA	Nasvi2EG006650	0.14	0.0626691	3.03415	0.00731213	0.112	0.446	21.6	0.0521	0.798	0.14522	3.1167	0.0898628	0.194551	0.184646	0.0909865	0.0370832
TRgrp2_6173	TPRE011016-PA	Nasvi2EG000423	0.767	0.341259	0.347462	0.281908	0.467748	0.445	0.453	0.367	0.61	0.808043	0.814246	0.748693	0.934533	0.564458	0.976578	0.391338
TRgrp2_6039	TPRE005516-PA	Nasvi2EG013708	0.336	0.149095	0.250787	0.137067	0.247032	0.444	0.747	0.408	0.736	0.378468	0.48016	0.366439	0.476404	0.377082	0.367267	0.163396
TRgrp2_6921	TPRE008518-PA	Nasvi2EG014009	0.202	0.0897219	0.22195	0.0880975	0.108901	0.444	1.1	0.436	0.54	0.170291	0.302519	0.168667	0.18947	0.200184	0.386281	0.164735
TRgrp2_6328	TPRE005989-PA	Nasvi2EG007719	0.153	0.0666793	0.144062	0.0545433	0.0672736	0.436	0.942	0.357	0.44	0.158903	0.236286	0.146767	0.159498	0.199804	0.223158	0.134832
TRgrp2_6710	TPRE002346-PA	Nasvi2EG009371	0.173	0.0754341	0.0672829	0.0992773	0.175774	0.435	0.388	0.573	1.01	0.172138	0.163987	0.195981	0.272478	0.16261	0.322478	0.131851
TRgrp2_5951	TPRE009511-PA	Nasvi2EG003692	0.59	0.255735	0.270423	0.211868	0.359462	0.433	0.458	0.359	0.609	0.670381	0.685069	0.626514	0.774108	0.733691	0.411473	0.328391
TRgrp2_6259	TPRE003492-PA	Nasvi2EG004285	0.282	0.121041	0.20764	0.13503	0.113012	0.429	0.736	0.479	0.401	0.324199	0.410798	0.338188	0.31617	0.477569	0.156516	0.107051
TRgrp2_6960	TPRE010796-PA	Nasvi2EG014453	0.489	0.209027	0.246634	0.176352	0.331637	0.427	0.504	0.361	0.678	0.538731	0.576338	0.506056	0.661341	0.385561	0.30335	0.284813
TRgrp2_6098	TPRE004642-PA	Nasvi2EG006109	0.288	0.122514	0.127966	0.101002	0.143774	0.426	0.445	0.351	0.5	0.233255	0.238707	0.211743	0.254515	0.274859	0.90102	0.193254
TRgrp2_6808	TPRE007088-PA	Nasvi2EG013232	0.155	0.0659464	0.0859514	0.0386781	0.181674	0.426	0.555	0.25	1.17	0.156548	0.176553	0.12928	0.272276	0.129421	0.231697	0.0612111
TRgrp2_6295	TPRE010870-PA	Nasvi2EG005315	0.667	0.277491	0.419576	0.270431	0.563156	0.416	0.629	0.405	0.844	0.711619	0.853703	0.704558	0.997283	0.90677	0.407085	0.49652
TRgrp2_5819	TPRE007950-PA	Nasvi2EG007001	0.443	0.18418	0.204182	0.0661614	0.229459	0.415	0.461	0.149	0.518	0.430722	0.450724	0.312704	0.476001	0.315524	0.22718	0.18569
TRgrp2_6309	TPRE007764-PA	Nasvi2EG019892	0.511	0.2106	0.246463	0.0508905	0.354081	0.412	0.482	0.0996	0.693	0.558948	0.594811	0.399238	0.702429	0.358054	0.290347	0.512756
TRgrp2_6883	TPRE005848-PA	Nasvi2EG005483	0.313	0.128105	0.22766	0.0702976	0.130774	0.409	0.726	0.224	0.417	0.356422	0.455978	0.298615	0.359091	0.27055	0.209471	0.156206
TRgrp2_6520	TPRE005225-PA	Nasvi2EG013048	0.368	0.150224	0.154647	0.112824	0.166403	0.408	0.42	0.306	0.452	0.415297	0.41972	0.377897	0.431476	0.264873	0.204463	0.195602
TRgrp2_6221	TPRE000995-PA	Nasvi2EG001987	0.451	0.183301	0.215769	0.0692346	0.279626	0.406	0.478	0.153	0.62	0.458433	0.490901	0.344366	0.554757	0.298355	0.311094	0.281442
TRgrp2_5748	TPRE004312-PA	Nasvi2EG019933	0.224	0.0908658	0.108199	0.039968	0.11329	0.406	0.484	0.179	0.507	0.232452	0.249785	0.181554	0.254876	0.164799	0.0799541	0.172438
TRgrp2_5659	TPRE000624-PA	Nasvi2EG004981	0.53	0.214669	0.241373	0.149265	0.35818	0.405	0.455	0.282	0.676	0.579474	0.606178	0.51407	0.722985	0.387899	0.53274	0.220815
TRgrp2_6657	TPRE007284-PA	Nasvi2EG016499	0.373	0.150739	0.167423	0.105719	0.237932	0.405	0.449	0.284	0.639	0.384214	0.400898	0.339193	0.471407	0.338034	0.203424	0.230574
TRgrp2_6708	TPRE003628-PA	Nasvi2EG011657	0.279	0.113151	0.140614	0.113001	0.19529	0.405	0.504	0.405	0.7	0.27702	0.304484	0.27687	0.359159	0.275711	0.221458	0.15513
TRgrp2_6334	TPRE005234-PA	Nasvi2EG013061	0.752	0.304163	0.556943	0.389344	0.278007	0.404	0.74	0.518	0.37	0.679564	0.932344	0.764744	0.653407	0.927114	0.323642	0.412245
TRgrp2_6464	TPRE012484-PA	Nasvi2EG019534	0.328	0.131978	0.347075	0.11092	0.182817	0.403	1.06	0.338	0.558	0.298385	0.513482	0.277327	0.349224	0.265973	0.235164	0.19285
TRgrp2_6849	TPRE006179-PA	Nasvi2EG037317	0.786	0.314969	0.397219	0.263192	0.669176	0.401	0.505	0.335	0.851	0.761053	0.843303	0.709276	1.11526	0.82114	0.755935	0.529268
TRgrp2_6517	TPRE004644-PA	Nasvi2EG006111	0.662	0.262341	0.347959	0.201871	0.329984	0.396	0.525	0.305	0.498	0.538842	0.62446	0.478372	0.606484	0.614377	0.513103	0.191988
TRgrp2_6635	TPRE000444-PA	Nasvi2EG009957	0.341	0.134721	0.198161	0.0760182	0.538838	0.396	0.582	0.223	1.58	0.347967	0.411407	0.289264	0.752084	0.368403	0.397159	0.216704
TRgrp2_6559	TPRE010732-PA	Nasvi2EG003309	0.224	0.0879561	0.102775	0.0539796	0.224287	0.392	0.459	0.241	1	0.204918	0.219737	0.170941	0.341249	0.250376	0.38226	0.19883
TRgrp2_6894	TPRE006280-PA	Nasvi2EG008769	0.163	0.0634899	0.108164	0.0544645	0.137148	0.389	0.664	0.334	0.841	0.172427	0.217101	0.163401	0.246084	0.133921	0.152845	0.0821396
TRgrp2_6216	TPRE002530-PA	Nasvi2EG007616	0.562	0.217119	0.578411	0.150076	0.238564	0.386	1.03	0.267	0.424	0.614878	0.97617	0.547835	0.636324	0.775934	0.521657	0.482982
TRgrp2_5881	TPRE001500-PA	Nasvi2EG013974	0.564	0.216617	0.421079	0.103739	0.300613	0.384	0.747	0.184	0.533	0.408511	0.612973	0.295633	0.492507	0.302219	0.237655	0.197047
TRgrp2_5663	TPRE012605-PA	Nasvi2EG000805	0.232	0.0886845	0.254329	0.0881192	0.60558	0.382	1.1	0.38	2.61	0.15126	0.316904	0.150694	0.668155	0.218113	0.128064	0.367346
TRgrp2_6823	TPRE000446-PA	Nasvi2EG009955	0.26	0.0987069	0.151871	0.085044	0.123149	0.379	0.583	0.326	0.473	0.271028	0.324192	0.257365	0.29547	0.354643	0.210326	0.201541
TRgrp2_6957	TPRE006811-PA	Nasvi2EG012152	0.135	0.0508742	0.058882	0.0264783	0.0567756	0.378	0.437	0.197	0.421	0.126896	0.134904	0.1025	0.132797	0.232249	0.0917709	0.0508847
TRgrp2_5829	TPRE004641-PA	Nasvi2EG006107	0.465	0.174455	0.209816	0.115904	0.205	0.375	0.451	0.249	0.441	0.36997	0.405331	0.31142	0.400515	0.635927	0.715204	0.188514
TRgrp2_6567	TPRE004041-PA	Nasvi2EG001603	0.17	0.0638214	0.0434431	0.0743292	0.105062	0.374	0.255	0.436	0.616	0.149692	0.129313	0.160199	0.190932	0.1226	0.106421	0.176367
TRgrp2_6114	TPRE010615-PA	Nasvi2EG012752	0.253	0.0943843	0.108806	0.0806315	0.156003	0.373	0.43	0.318	0.616	0.289358	0.30378	0.275605	0.350977	0.213551	0.186822	0.112047
TRgrp2_6055	TPRE005757-PA	Nasvi2EG013556	0.59	0.218793	0.328762	0.180402	0.251672	0.371	0.557	0.306	0.427	0.587923	0.697892	0.549532	0.620802	0.791948	0.276814	0.250836
TRgrp2_5916	TPRE009187-PA	Nasvi2EG006692	0.336	0.121365	0.193191	0.0745027	0.188531	0.361	0.574	0.222	0.561	0.319998	0.391824	0.273136	0.387164	0.643726	0.267431	0.406643
TRgrp2_5783	TPRE011000-PA	Nasvi2EG002497	0.803	0.281998	0.25107	0.315217	0.428174	0.351	0.313	0.393	0.533	0.924089	0.893161	0.957308	1.07027	0.741098	0.613899	0.439883
TRgrp2_6770	TPRE001307-PA	Nasvi2EG011015	0.142	0.0492513	0.119473	0.0225071	0.0756751	0.347	0.841	0.159	0.533	0.147808	0.21803	0.121064	0.174232	0.129105	0.0745264	0.101144
TRgrp2_6492	TPRE005577-PA	Nasvi2EG007966	0.541	0.187386	0.399732	0.169216	0.217587	0.346	0.738	0.313	0.402	0.638591	0.850938	0.620421	0.668792	0.244256	0.290994	0.26135
TRgrp2_6133	TPRE007579-PA	Nasvi2EG007349	0.303	0.104856	0.283082	0.10491	0.0776355	0.346	0.935	0.346	0.256	0.304105	0.482331	0.304159	0.276884	0.263349	0.127495	0.191472
TRgrp2_6422	TPRE004249-PA	Nasvi2EG005234	0.356	0.121891	0.367246	0.103329	0.215102	0.342	1.03	0.29	0.604	0.37612	0.621475	0.357558	0.469331	0.155083	0.129858	0.112505
TRgrp2_6228	TPRE000765-PA	Nasvi2EG005090	0.415	0.14034	0.230583	0.0702843	0.156292	0.339	0.556	0.17	0.377	0.423103	0.513346	0.353047	0.439055	0.296055	0.233887	0.139899
TRgrp2_6876	TPRE001205-PA	Nasvi2EG008118	0.309	0.104195	0.181546	0.101308	0.339607	0.337	0.588	0.328	1.1	0.30233	0.379681	0.299443	0.537742	0.328971	0.193619	0.15583
TRgrp2_6365	TPRE001870-PA	Nasvi2EG019471	0.785	0.26393	0.274852	0.168256	0.280842	0.336	0.35	0.214	0.358	0.688581	0.699503	0.592908	0.705494	0.655666	0.298346	0.315505
TRgrp2_5957	TPRE002807-PA	Nasvi2EG028971	0.251	0.0823786	0.13488	0.0463799	0.207006	0.329	0.538	0.185	0.826	0.20881	0.261311	0.172811	0.333437	0.30478	0.206118	0.207898
TRgrp2_6084	TPRE010029-PA	Nasvi2EG001419	0.594	0.194128	0.268772	0.163071	0.226052	0.327	0.453	0.275	0.381	0.537339	0.611983	0.506282	0.569263	0.544268	0.466674	0.252737
TRgrp2_6636	TPRE002745-PA	Nasvi2EG001988	0.445	0.141449	0.200941	0.133587	0.305825	0.318	0.451	0.3	0.687	0.421786	0.481278	0.413924	0.586162	0.160932	0.553067	0.170594
TRgrp2_6917	TPRE005518-PA	Nasvi2EG013706	0.258	0.0801458	0.30397	0.0895612	0.0773464	0.311	1.18	0.347	0.3	0.272041	0.495865	0.281457	0.269242	0.39461	0.119469	0.0986436
TRgrp2_6482	TPRE003374-PA	Nasvi2EG014315	0.03	0.0093073	0.00935802	0.00463481	0.0191618	0.31	0.312	0.154	0.638	0.0368974	0.0369481	0.0322249	0.0467519	0.0191396	0.0483476	0.00957703
TRgrp2_6082	TPRE003525-PA	Nasvi2EG012197	0.329	0.100837	0.224124	0.0496731	0.203181	0.306	0.681	0.151	0.617	0.270184	0.393471	0.21902	0.372527	0.204232	0.140096	0.210744
TRgrp2_5944	TPRE007229-PA	Nasvi2EG013029	0.851	0.258512	0.339759	0.157192	0.276797	0.304	0.399	0.185	0.325	0.816027	0.897274	0.714707	0.834312	0.981382	0.634311	0.332001
TRgrp2_5937	TPRE005893-PA	Nasvi2EG005418	0.447	0.135613	0.18228	0.142842	0.123891	0.303	0.408	0.32	0.277	0.498914	0.545581	0.506143	0.487192	0.354232	0.248517	0.175187
TRgrp2_6013	TPRE012572-PA	Nasvi2EG000172	1.2	0.363187	0.426056	0.452437	0.290077	0.302	0.355	0.376	0.241	1.2192	1.28207	1.30845	1.14609	0.975046	0.612336	0.565203
TRgrp2_5750	TPRE009570-PA	Nasvi2EG008177	0.629	0.184314	0.227418	0.183326	0.345048	0.293	0.361	0.291	0.548	0.622047	0.665151	0.621059	0.78278	0.551838	0.400838	0.355151
TRgrp2_6760	TPRE009662-PA	Nasvi2EG003397	0.578	0.16843	0.217198	0.158206	0.597599	0.291	0.376	0.274	1.03	0.48616	0.534928	0.475936	0.915329	0.472179	0.51992	0.44418
TRgrp2_6755	TPRE000150-PA	Nasvi2EG026501	0.528	0.152908	0.148515	0.16234	0.232437	0.29	0.281	0.308	0.441	0.537095	0.532702	0.546527	0.616624	0.282566	0.288039	0.275653
TRgrp2_5745	TPRE007021-PA	Nasvi2EG013495	0.62	0.178698	0.270651	0.159936	0.325942	0.288	0.436	0.258	0.525	0.602215	0.694169	0.583453	0.749459	0.526048	0.486599	0.335101
TRgrp2_5946	TPRE002465-PA	Nasvi2EG010373	0.534	0.15307	0.191763	0.113455	0.187906	0.287	0.359	0.212	0.352	0.466999	0.505692	0.427385	0.501835	0.364387	0.278	0.241331
TRgrp2_6787	TPRE007745-PA	Nasvi2EG018119	0.247	0.0703431	0.0799789	0.0559325	0.162183	0.285	0.324	0.226	0.657	0.20412	0.213756	0.18971	0.29596	0.295526	0.211568	0.0828406
TRgrp2_6205	TPRE009066-PA	Nasvi2EG037106	0.416	0.115316	0.116452	0.115565	0.102185	0.277	0.28	0.278	0.245	0.369987	0.371123	0.370237	0.356856	0.349134	0.858283	0.156734
TRgrp2_5778	TPRE007364-PA	Nasvi2EG007088	0.529	0.14542	0.219704	0.109497	0.398809	0.275	0.415	0.207	0.754	0.566539	0.640824	0.530616	0.819928	0.423994	0.230514	0.160032
TRgrp2_5897	TPRE000363-PA	Nasvi2EG017771	0.217	0.058695	0.0699627	0.0453158	0.108519	0.271	0.323	0.209	0.501	0.197225	0.208493	0.183846	0.247049	0.169525	0.1532	0.209771
TRgrp2_5640	TPRE005733-PA	Nasvi2EG012541	0.267	0.071808	0.105748	0.0348851	0.119315	0.269	0.396	0.131	0.447	0.172685	0.206625	0.135762	0.220193	0.129949	0.201136	0.093897
TRgrp2_6696	TPRE009414-PA	Nasvi2EG019695	0.454	0.120498	0.170919	0.0611199	0.198564	0.266	0.377	0.135	0.438	0.496134	0.546555	0.436756	0.5742	0.209716	0.296565	0.129253
TRgrp2_6856	TPRE004042-PA	Nasvi2EG001604	0.809	0.213154	0.216962	0.205132	0.326641	0.264	0.268	0.254	0.404	0.697328	0.701136	0.689306	0.810814	0.664702	0.55637	0.415975
TRgrp2_6643	TPRE012357-PA	Nasvi2EG000310	0.13	0.034311	0.0462415	0.0279847	0.199309	0.263	0.355	0.215	1.53	0.0776486	0.0895791	0.0713223	0.242647	0.0683475	0.12371	0.108192
TRgrp2_6817	TPRE012588-PA	Nasvi2EG000095	0.194	0.0484632	0.121628	0.0320439	0.204308	0.25	0.628	0.165	1.05	0.200522	0.273687	0.184102	0.356366	0.0992497	0.0831764	0.0644426
TRgrp2_5811	TPRE003522-PA	Nasvi2EG012174	0.295	0.0705046	0.232442	0.035797	0.38041	0.239	0.787	0.121	1.29	0.24714	0.409077	0.212432	0.557045	0.147484	0.219321	0.0445252
TRgrp2_6271	TPRE009951-PA	Nasvi2EG006476	0.605	0.140497	0.254386	0.0819051	0.203914	0.232	0.42	0.135	0.337	0.523671	0.637561	0.465079	0.587088	0.752393	0.803309	0.272536
TRgrp2_6462	TPRE004720-PA	Nasvi2EG006041	0.32	0.0733928	0.221599	0.0615422	1.10005	0.23	0.693	0.192	3.44	0.270799	0.419005	0.258948	1.29746	0.420239	0.489018	0.11883
TRgrp2_6732	TPRE005727-PA	Nasvi2EG012522	0.0949	0.0210614	0.0342358	0.0158588	0.0271315	0.222	0.361	0.167	0.286	0.0962079	0.109382	0.0910052	0.102278	0.0749757	0.0364913	0.0169564
TRgrp2_5649	TPRE008844-PA	Nasvi2EG004171	0.625	0.136884	0.673728	0.108295	0.152734	0.219	1.08	0.173	0.244	0.500822	1.03767	0.472233	0.516672	0.606568	0.325126	0.174575
TRgrp2_5679	TPRE000295-PA	Nasvi2EG002833	0.525	0.103913	0.21064	0.0916972	0.128608	0.198	0.401	0.175	0.245	0.484757	0.591483	0.472541	0.509452	0.302392	0.247949	0.822062
TRgrp2_6126	TPRE009614-PA	Nasvi2EG017572	0.564	0.109561	0.116957	0.0886164	0.182486	0.194	0.208	0.157	0.324	0.491892	0.499288	0.470947	0.564817	0.506918	0.434956	0.382143
TRgrp2_6529	TPRE000963-PA	Nasvi2EG002206	0.0473	0.00906198	0.0467867	3e-06	0.0236818	0.192	0.99	6.35e-05	0.501	0.0331401	0.0708648	0.0240811	0.0477599	0.046382	0.0598027	0.0273654
TRgrp2_6123	TPRE009197-PA	Nasvi2EG006683	0.564	0.107394	0.165242	0.0560801	0.420124	0.191	0.293	0.0995	0.745	0.402221	0.460069	0.350907	0.714951	0.140743	0.356574	0.127723
TRgrp2_6724	TPRE009372-PA	Nasvi2EG006623	0.429	0.0790471	0.237211	0.0251628	0.16021	0.184	0.553	0.0587	0.374	0.355843	0.514007	0.301959	0.437006	0.31938	0.318038	0.224836
TRgrp2_6045	TPRE006274-PA	Nasvi2EG008464	0.0304	0.00486545	0.0494634	0.00987507	3e-06	0.16	1.63	0.325	9.87e-05	0.0146781	0.0592761	0.0196878	0.00981568	0.0353883	0.00989556	0.00482624
TRgrp2_5855	TPRE004306-PA	Nasvi2EG019927	0.863	0.112679	0.189479	0.110944	0.809749	0.131	0.22	0.129	0.938	0.518739	0.595539	0.517004	1.21581	0.320996	0.452755	1e-06
TRgrp2_5983	TPRE012378-PA	Nasvi2EG002174	0.324	0.0359581	0.0870609	0.0377257	0.0286923	0.111	0.268	0.116	0.0885	0.287427	0.33853	0.289195	0.280161	0.304001	0.144857	0.174788
TRgrp2_5832	TPRE001115-PA	Nasvi2EG001266	0.836	0.0839767	0.00911184	0.110662	0.165614	0.1	0.0109	0.132	0.198	0.728247	0.653382	0.754932	0.809884	0.924018	0.254674	0.154253
TRgrp2_6610	TPRE008606-PA	Nasvi2EG011685	0.22	0.0171014	0.0421008	0.0155692	0.0720041	0.0776	0.191	0.0706	0.327	0.196546	0.221545	0.195014	0.251449	0.23508	0.0694855	0.0465704
TRgrp2_6809	TPRE008002-PA	Nasvi2EG014999	0.358	0.324191	0.559428	0.378117	0.420019	0.906	1.56	1.06	1.17	0.463815	0.699052	0.517741	0.559643	0.73606	0.249417	0.22192
TRgrp2_6525	TPRE005597-PA	Nasvi2EG018863	0.16	0.144822	0.224688	0.194292	0.150324	0.903	1.4	1.21	0.938	0.260086	0.339952	0.309555	0.265587	0.247562	0.0650763	0.131712
TRgrp2_5758	TPRE002104-PA	Nasvi2EG032752	0.342	0.30317	0.429168	0.63625	0.313704	0.886	1.25	1.86	0.917	0.512226	0.638224	0.845306	0.52276	0.453727	0.401158	0.269807
TRgrp2_6151	TPRE007128-PA	Nasvi2EG027504	0.36	0.315321	0.363885	0.506589	0.404372	0.875	1.01	1.41	1.12	0.517997	0.566561	0.709265	0.607048	0.284797	0.224571	0.216713
TRgrp2_6032	TPRE000602-PA	Nasvi2EG011759	0.0521	0.0451728	0.117106	0.065534	0.067623	0.867	2.25	1.26	1.3	0.0707374	0.142671	0.0910986	0.0931876	0.100211	0.153281	0.0433438
TRgrp2_6053	TPRE000034-PA	Nasvi2EG011307	0.368	0.287786	0.730007	0.308741	0.300905	0.782	1.98	0.839	0.818	0.58664	1.02886	0.607595	0.599759	0.444488	0.604488	0.192132
TRgrp2_6850	TPRE010359-PA	Nasvi2EG008379	0.201	0.154016	0.697173	0.175959	0.282776	0.767	3.47	0.876	1.41	0.257586	0.800743	0.279529	0.386346	0.192754	0.528591	0.422423
TRgrp2_5948	TPRE011689-PA	Nasvi2EG002767	0.283	0.215919	0.294324	0.220942	0.401122	0.763	1.04	0.78	1.42	0.378642	0.457048	0.383665	0.563845	0.339578	0.362542	0.182775
TRgrp2_5685	TPRE003404-PA	Nasvi2EG037267	0.406	0.282153	0.40777	0.289365	1.1543	0.695	1	0.712	2.84	0.554438	0.680055	0.56165	1.42659	0.393533	0.311979	0.34921
TRgrp2_5836	TPRE004443-PA	Nasvi2EG007587	0.272	0.187952	0.400374	0.396184	0.193666	0.692	1.47	1.46	0.713	0.35936	0.571783	0.567593	0.365074	0.515885	0.225554	0.239829
TRgrp2_5901	TPRE009638-PA	Nasvi2EG003426	0.289	0.195502	0.216899	0.27525	0.311049	0.677	0.751	0.953	1.08	0.29482	0.316217	0.374568	0.410367	0.505193	0.50894	0.417359
TRgrp2_5905	TPRE007664-PA	Nasvi2EG015598	0.248	0.166038	0.490089	0.243217	0.254776	0.67	1.98	0.981	1.03	0.295532	0.619582	0.372711	0.38427	0.42552	0.703111	0.194431
TRgrp2_6436	TPRE010442-PA	Nasvi2EG000193	0.0993	0.0644114	0.0699104	0.068393	0.10483	0.649	0.704	0.689	1.06	0.117293	0.122792	0.121275	0.157712	0.128007	0.129588	0.100729
TRgrp2_6553	TPRE003141-PA	Nasvi2EG013805	0.282	0.18203	0.192594	0.268335	0.559068	0.646	0.684	0.953	1.99	0.352377	0.362941	0.438682	0.729415	0.391135	0.315852	0.317627
TRgrp2_6811	TPRE006725-PA	Nasvi2EG022497	0.273	0.169793	0.66627	0.253372	0.318941	0.623	2.44	0.929	1.17	0.285705	0.782182	0.369284	0.434853	0.358669	0.16658	0.09957
TRgrp2_6157	TPRE000251-PA	Nasvi2EG032511	0.234	0.145325	0.161672	0.16396	0.170109	0.621	0.691	0.701	0.727	0.323001	0.339348	0.341636	0.347785	0.0997885	0.130374	0.0847232
TRgrp2_6038	TPRE008854-PA	Nasvi2EG009173	0.246	0.152517	0.187079	0.173307	0.360544	0.619	0.76	0.704	1.46	0.275815	0.310377	0.296605	0.483842	0.2196	0.341684	0.174532
TRgrp2_5726	TPRE012155-PA	Nasvi2EG010416	0.0388	0.0239134	0.171273	0.0523016	0.0394164	0.616	4.41	1.35	1.02	0.0529304	0.20029	0.0813186	0.0684334	0.0551719	0.184636	0.0297966
TRgrp2_6522	TPRE010040-PA	Nasvi2EG001408	0.194	0.11605	0.118036	0.158253	0.132394	0.598	0.608	0.815	0.682	0.252878	0.254864	0.29508	0.269222	0.228464	0.0496897	0.0397632
TRgrp2_6181	TPRE000639-PA	Nasvi2EG001076	0.416	0.247272	0.375386	0.300472	0.330242	0.594	0.902	0.722	0.793	0.502664	0.630777	0.555863	0.585634	0.404156	0.54744	0.154514
TRgrp2_6067	TPRE003715-PA	Nasvi2EG005679	0.233	0.137287	0.17027	0.192739	0.169741	0.59	0.732	0.829	0.73	0.297152	0.330135	0.352604	0.329606	0.199072	0.285123	0.228218
TRgrp2_6919	TPRE007146-PA	Nasvi2EG003489	0.084	0.0487305	0.0496384	0.0597816	0.076998	0.58	0.591	0.712	0.917	0.0917578	0.0926657	0.102809	0.120025	0.12724	0.147506	0.0583346
TRgrp2_6927	TPRE006604-PA	Nasvi2EG016036	0.0241	0.0136166	0.064061	0.0372459	0.0503599	0.566	2.66	1.55	2.09	0.0254205	0.0758649	0.0490498	0.0621638	0.0627525	0.0651416	0.0384179
TRgrp2_6841	TPRE003475-PA	Nasvi2EG004594	0.372	0.209005	0.381777	0.237102	0.698139	0.562	1.03	0.638	1.88	0.44062	0.613392	0.468718	0.929755	0.511234	0.591817	0.267628
TRgrp2_5776	TPRE008605-PA	Nasvi2EG011684	0.526	0.295806	0.297121	0.316211	0.299843	0.562	0.565	0.601	0.57	0.633746	0.635061	0.65415	0.637783	0.530767	0.385551	0.381783
TRgrp2_6419	TPRE012854-PA	Nasvi2EG028308	0.333	0.185806	0.473227	0.294213	0.197888	0.558	1.42	0.884	0.595	0.482081	0.769502	0.590488	0.494162	0.720642	0.299083	0.177518
TRgrp2_6758	TPRE008874-PA	Nasvi2EG012222	0.155	0.084473	0.229491	0.113963	0.236273	0.546	1.48	0.736	1.53	0.158859	0.303876	0.188349	0.310659	0.251249	0.194591	0.12152
TRgrp2_5888	TPRE001394-PA	Nasvi2EG013190	0.319	0.16858	0.1972	0.179025	0.231187	0.528	0.618	0.561	0.724	0.290006	0.318626	0.300451	0.352613	0.731318	0.191243	0.367323
TRgrp2_5821	TPRE000515-PA	Nasvi2EG009748	0.577	0.301984	0.317524	0.436786	0.339815	0.523	0.55	0.756	0.588	0.681053	0.696593	0.815855	0.718884	0.380367	0.178863	0.212193
TRgrp2_6486	TPRE008768-PA	Nasvi2EG009225	0.38	0.197743	0.347646	0.235947	0.21396	0.521	0.915	0.621	0.563	0.473861	0.623764	0.512065	0.490078	0.601099	0.431829	0.221898
TRgrp2_6136	TPRE009905-PA	Nasvi2EG009651	0.39	0.201419	0.302659	0.209002	0.353709	0.516	0.775	0.535	0.906	0.403461	0.504701	0.411043	0.55575	0.42766	0.372209	0.293613
TRgrp2_6308	TPRE001780-PA	Nasvi2EG030736	0.381	0.195728	0.309523	0.279499	0.202195	0.513	0.812	0.733	0.53	0.460616	0.574411	0.544387	0.467083	0.26775	0.273254	0.192719
TRgrp2_6448	TPRE002810-PA	Nasvi2EG020113	0.141	0.0723238	0.0829183	0.0877186	0.101818	0.513	0.588	0.622	0.722	0.153198	0.163792	0.168592	0.182691	0.286195	0.256609	0.0992458
TRgrp2_6799	TPRE001724-PA	Nasvi2EG007920	0.089	0.0456533	0.0558549	0.0620514	0.20211	0.513	0.628	0.697	2.27	0.0685568	0.0787584	0.0849549	0.225014	0.192133	0.0710882	0.0445397
TRgrp2_5845	TPRE000310-PA	Nasvi2EG012735	0.39	0.19994	0.302324	0.212012	0.26583	0.512	0.775	0.543	0.681	0.403458	0.505842	0.41553	0.469348	0.589821	0.222852	0.249702
TRgrp2_5655	TPRE003219-PA	Nasvi2EG037309	0.205	0.102875	0.208506	0.141208	0.217471	0.502	1.02	0.689	1.06	0.230038	0.335669	0.268371	0.344634	0.193824	0.137517	0.0846507
TRgrp2_6260	TPRE012025-PA	Nasvi2EG003211	0.544	0.271297	0.408182	0.29912	0.452978	0.499	0.75	0.55	0.833	0.508524	0.645409	0.536347	0.690205	0.547898	0.512443	0.371211
TRgrp2_6178	TPRE008607-PA	Nasvi2EG011686	0.79	0.391797	0.44711	0.421231	0.552985	0.496	0.566	0.533	0.7	0.948404	1.00372	0.977838	1.10959	0.799735	0.5413	0.406041
TRgrp2_6231	TPRE006357-PA	Nasvi2EG008846	0.405	0.199701	0.250946	0.274554	0.289963	0.493	0.62	0.678	0.716	0.423471	0.474716	0.498324	0.513732	0.540715	0.697108	0.331988
TRgrp2_5952	TPRE009959-PA	Nasvi2EG006440	0.55	0.267622	0.304645	0.276645	0.267669	0.487	0.554	0.503	0.487	0.613698	0.650721	0.622721	0.613745	0.721578	0.518091	0.391697
TRgrp2_5838	TPRE000882-PA	Nasvi2EG001167	0.197	0.0939905	0.147116	0.137228	0.598905	0.478	0.747	0.697	3.04	0.156458	0.209584	0.199695	0.661373	0.467462	0.452139	0.303405
TRgrp2_5713	TPRE002269-PA	Nasvi2EG029282	0.709	0.338095	1.15005	0.669529	0.437675	0.477	1.62	0.944	0.617	0.659432	1.47139	0.990866	0.759012	0.612602	0.359204	0.210909
TRgrp2_6294	TPRE004360-PA	Nasvi2EG003971	0.441	0.205999	0.25004	0.215897	0.411839	0.467	0.567	0.49	0.935	0.450748	0.49479	0.460646	0.656588	0.467766	0.329524	0.299644
TRgrp2_6546	TPRE008024-PA	Nasvi2EG021046	0.145	0.0665329	0.187649	0.0738665	0.0926684	0.459	1.29	0.51	0.639	0.175598	0.296714	0.182932	0.201734	0.201938	0.0984967	0.145329
TRgrp2_6417	TPRE011370-PA	Nasvi2EG009892	0.273	0.12518	0.150261	0.135429	0.136582	0.459	0.55	0.496	0.5	0.31941	0.34449	0.329658	0.330811	0.20736	0.197814	0.0982532
TRgrp2_6893	TPRE000994-PA	Nasvi2EG001986	0.117	0.0529621	0.0750245	0.0643534	0.118806	0.452	0.64	0.549	1.01	0.124293	0.146355	0.135684	0.190136	0.139866	0.0767775	0.0738511
TRgrp2_6820	TPRE006789-PA	Nasvi2EG012188	0.458	0.202376	0.277982	0.216363	0.284979	0.442	0.607	0.472	0.622	0.482054	0.55766	0.496041	0.564657	0.571355	0.476117	0.290256
TRgrp2_6384	TPRE012295-PA	Nasvi2EG005369	0.17	0.0749641	0.122971	0.0752866	0.0841226	0.441	0.724	0.443	0.495	0.155877	0.203884	0.156199	0.165035	0.153697	0.13847	0.0893245
TRgrp2_6595	TPRE002154-PA	Nasvi2EG014346	0.457	0.198485	0.311627	0.210143	0.300539	0.434	0.682	0.46	0.657	0.415506	0.528648	0.427164	0.517559	0.403349	0.272994	0.221649
TRgrp2_6941	TPRE002166-PA	Nasvi2EG013566	0.131	0.0565553	0.417206	0.0849098	0.22652	0.433	3.19	0.649	1.73	0.104347	0.464998	0.132702	0.274311	0.335753	0.182958	0.234201
TRgrp2_6557	TPRE000614-PA	Nasvi2EG004999	0.27	0.114353	0.181713	0.433155	0.351055	0.423	0.672	1.6	1.3	0.291702	0.359062	0.610504	0.528404	0.259328	0.234443	0.449747
TRgrp2_6532	TPRE004104-PA	Nasvi2EG006415	0.0889	0.0362682	0.0836895	0.0598291	0.109574	0.408	0.941	0.673	1.23	0.0977513	0.145173	0.121312	0.171057	0.142032	0.16963	0.0433169
TRgrp2_6254	TPRE011779-PA	Nasvi2EG009998b	0.407	0.163677	0.211857	0.230824	0.355289	0.402	0.52	0.567	0.872	0.455075	0.503255	0.522222	0.646687	0.308805	0.356087	0.325693
TRgrp2_5717	TPRE011578-PA	Nasvi2EG006905	0.469	0.187573	0.386715	0.369969	0.24408	0.4	0.825	0.789	0.521	0.467865	0.667006	0.650261	0.524372	0.790586	0.362043	0.284834
TRgrp2_6832	TPRE012701-PA	Nasvi2EG030216	0.0962	0.0382202	0.0476093	0.0428613	0.040964	0.397	0.495	0.445	0.426	0.112518	0.121907	0.117159	0.115262	0.0299151	0.0336912	0.0218422
TRgrp2_6750	TPRE006506-PA	Nasvi2EG016122	0.502	0.198209	0.263168	0.210771	0.347688	0.395	0.524	0.42	0.692	0.485719	0.550678	0.498281	0.635198	0.43498	0.594807	0.301738
TRgrp2_6516	TPRE006773-PA	Nasvi2EG009141	0.547	0.214977	0.394834	0.281644	0.512581	0.393	0.721	0.515	0.937	0.534773	0.71463	0.60144	0.832377	0.445049	0.517222	0.322547
TRgrp2_5994	TPRE003261-PA	Nasvi2EG014375	0.594	0.233455	0.290155	0.280915	0.244976	0.393	0.488	0.473	0.412	0.616494	0.673195	0.663954	0.628015	0.739862	0.351331	0.212447
TRgrp2_6004	TPRE003517-PA	Nasvi2EG009126	0.388	0.150531	0.286173	0.169744	1.33915	0.388	0.737	0.437	3.45	0.359778	0.49542	0.378991	1.5484	0.569151	0.781806	0.322339
TRgrp2_5940	TPRE003305-PA	Nasvi2EG009686	0.313	0.119488	0.288148	0.174488	0.146436	0.382	0.921	0.558	0.468	0.358784	0.527444	0.413784	0.385732	0.304498	0.214427	0.136181
TRgrp2_6389	TPRE010433-PA	Nasvi2EG000445	0.176	0.0670292	0.0869919	0.095119	0.0975953	0.382	0.495	0.542	0.556	0.151856	0.171819	0.179946	0.182422	0.125953	0.0621462	0.123349
TRgrp2_6185	TPRE006341-PA	Nasvi2EG008371	0.609	0.231378	0.467587	0.239089	1.10995	0.38	0.768	0.393	1.82	0.538668	0.774877	0.546379	1.41725	0.645197	1.04493	0.743113
TRgrp2_6366	TPRE000401-PA	Nasvi2EG002148	0.47	0.177751	0.48019	0.192475	0.324577	0.378	1.02	0.41	0.691	0.511835	0.814275	0.526559	0.658662	0.196318	0.248838	0.151335
TRgrp2_6412	TPRE006030-PA	Nasvi2EG037008	0.403	0.152213	0.2535	0.165678	0.26354	0.377	0.628	0.411	0.653	0.392991	0.494278	0.406456	0.504318	0.498261	0.318344	0.277583
TRgrp2_6646	TPRE001166-PA	Nasvi2EG006389	0.375	0.140039	0.144651	0.172675	0.333589	0.373	0.386	0.46	0.889	0.324273	0.328885	0.356909	0.517822	0.400391	0.192025	0.295845
TRgrp2_6188	TPRE008562-PA	Nasvi2EG014062	0.474	0.168713	0.471771	0.432264	0.25482	0.356	0.996	0.913	0.538	0.488507	0.791566	0.752059	0.574615	0.455603	0.375547	0.372469
TRgrp2_6457	TPRE011570-PA	Nasvi2EG006932	0.213	0.0695456	0.105932	0.0825394	0.134137	0.326	0.497	0.387	0.63	0.234873	0.271259	0.247867	0.299465	0.384114	0.170391	0.0874308
TRgrp2_5653	TPRE010090-PA	Nasvi2EG037326	0.779	0.252672	0.510233	0.32374	0.934935	0.324	0.655	0.416	1.2	0.697276	0.954837	0.768344	1.37954	1.33773	1.40749	0.850164
TRgrp2_6478	TPRE010510-PA	Nasvi2EG014475	0.743	0.240577	0.259688	0.299109	0.394977	0.324	0.349	0.402	0.531	0.815318	0.83443	0.873851	0.969718	0.394554	0.219514	0.192931
TRgrp2_5667	TPRE002055-PA	Nasvi2EG009476	0.164	0.0529068	0.132453	0.119588	0.103606	0.323	0.81	0.731	0.633	0.182175	0.261721	0.248856	0.232874	0.12311	0.231678	0.173644
TRgrp2_5724	TPRE009391-PA	Nasvi2EG001538	0.45	0.138708	0.327366	0.275361	0.672375	0.309	0.728	0.613	1.5	0.387514	0.576172	0.524167	0.921181	0.839686	0.44732	0.197058
TRgrp2_6202	TPRE004195-PA	Nasvi2EG006830	0.134	0.0408664	0.126041	0.0906855	0.0910873	0.305	0.94	0.676	0.679	0.0935131	0.178687	0.143332	0.143734	0.0813797	0.0668285	0.0688425
TRgrp2_5889	TPRE005706-PA	Nasvi2EG010695	0.405	0.122962	0.344498	0.223117	0.182266	0.303	0.85	0.551	0.45	0.351581	0.573117	0.451736	0.410885	0.909236	0.446234	0.320537
TRgrp2_5962	TPRE001123-PA	Nasvi2EG024741	0.613	0.185642	0.254206	0.211153	0.373695	0.303	0.415	0.345	0.61	0.590105	0.658669	0.615616	0.778158	0.539376	0.54272	0.291435
TRgrp2_5753	TPRE005482-PA	Nasvi2EG001181	0.152	0.0450691	0.0753445	0.0576823	0.0735678	0.297	0.497	0.381	0.485	0.119055	0.14933	0.131668	0.147553	0.136334	0.090802	0.0377777
TRgrp2_6139	TPRE004077-PA	Nasvi2EG001686	0.139	0.0398531	0.0516645	0.0439918	0.0582178	0.287	0.372	0.317	0.42	0.148029	0.15984	0.152168	0.166394	0.0509685	0.0621356	0.0441122
TRgrp2_6085	TPRE007705-PA	Nasvi2EG014896	3.5e-06	1e-06	0.0564617	3e-06	3e-06	0.286	16100	0.857	0.857	4e-06	0.0564647	6e-06	6e-06	0.00915353	2e-06	0.0183796
TRgrp2_6117	TPRE010125-PA	Nasvi2EG010264	3.5e-06	1e-06	0.0301619	3e-06	3e-06	0.286	8620	0.857	0.857	4e-06	0.0301649	6e-06	6e-06	0.00730719	0.00743187	1e-06
TRgrp2_6115	TPRE001835-PA	Nasvi2EG013905	3.5e-06	1e-06	2e-06	0.00778872	3e-06	0.286	0.571	2230	0.857	4e-06	5e-06	0.00779172	6e-06	0.00778502	2e-06	1e-06
TRgrp2_6647	TPRE001530-PA	Nasvi2EG010188	0.319	0.0905553	0.139998	0.092369	0.204763	0.284	0.439	0.29	0.642	0.338535	0.387977	0.340349	0.452742	0.153962	0.185622	0.0957084
TRgrp2_6626	TPRE000299-PA	Nasvi2EG002837	0.0493	0.0138176	0.0271255	0.029828	0.0329486	0.28	0.55	0.605	0.668	0.054068	0.0673759	0.0700784	0.0731989	0.0455238	0.0292532	0.0335419
TRgrp2_5874	TPRE000913-PA	Nasvi2EG000916	0.422	0.117211	0.51765	0.201608	0.173335	0.278	1.23	0.478	0.411	0.405631	0.806069	0.490027	0.461755	0.411228	0.331743	0.190731
TRgrp2_5998	TPRE008443-PA	Nasvi2EG014824	0.468	0.13021	0.256068	0.141648	0.262175	0.278	0.547	0.303	0.56	0.339807	0.465664	0.351245	0.471772	0.352957	0.396437	0.255607
TRgrp2_6377	TPRE007969-PA	Nasvi2EG014235	0.671	0.181648	0.25812	0.197674	0.256605	0.271	0.385	0.295	0.383	0.589545	0.666017	0.605571	0.664503	0.941815	0.410196	0.165359
TRgrp2_6639	TPRE010945-PA	Nasvi2EG002448	0.317	0.0859887	0.235221	0.0943108	0.149773	0.271	0.741	0.297	0.472	0.298747	0.447979	0.307069	0.362531	0.276408	0.192379	0.141035
TRgrp2_6182	TPRE002993-PA	Nasvi2EG008864	0.514	0.138769	0.317964	0.223135	0.16593	0.27	0.618	0.434	0.323	0.470983	0.650178	0.555349	0.498144	0.341203	0.229937	0.180637
TRgrp2_6215	TPRE004903-PA	Nasvi2EG000208	0.252	0.0674995	0.0982311	0.0771878	0.0977765	0.268	0.391	0.307	0.389	0.262179	0.29291	0.271867	0.292456	0.172139	0.0909858	0.0664935
TRgrp2_6806	TPRE006206-PA	Nasvi2EG016671	0.154	0.0410176	0.0874892	0.259017	0.0610695	0.266	0.568	1.68	0.396	0.157098	0.203569	0.375097	0.17715	0.0801769	0.0642271	0.124934
TRgrp2_5731	TPRE010095-PA	Nasvi2EG009111	0.35	0.0927428	0.155558	0.109037	0.280825	0.265	0.445	0.312	0.803	0.326392	0.389206	0.342686	0.514473	0.357983	0.283073	0.281985
TRgrp2_6617	TPRE000173-PA	Nasvi2EG010473	0.197	0.0511582	0.189835	0.107943	0.128906	0.26	0.964	0.548	0.655	0.205876	0.344553	0.262661	0.283624	0.16007	0.204491	0.191265
TRgrp2_6010	TPRE012700-PA	Nasvi2EG002147	0.472	0.120639	0.170913	0.220735	0.338363	0.256	0.362	0.468	0.717	0.399409	0.449683	0.499505	0.617133	0.48832	0.630803	0.255185
TRgrp2_6166	TPRE001353-PA	Nasvi2EG012293	0.649	0.162155	0.195821	0.183308	0.183277	0.25	0.302	0.282	0.282	0.563009	0.596675	0.584162	0.58413	0.946662	0.351888	0.459444
TRgrp2_6483	TPRE008601-PA	Nasvi2EG011667	0.313	0.0766369	0.16414	0.106452	0.262862	0.245	0.525	0.34	0.84	0.224769	0.312272	0.254583	0.410993	0.408219	0.295623	0.151173
TRgrp2_6738	TPRE010221-PA	Nasvi2EG021454	0.816	0.193248	0.452632	0.195789	0.648394	0.237	0.555	0.24	0.794	0.789482	1.04887	0.792024	1.24463	0.731691	0.824246	0.307083
TRgrp2_5681	TPRE004256-PA	Nasvi2EG005227	0.749	0.174639	0.314153	0.200205	0.350241	0.233	0.419	0.267	0.467	0.62658	0.766094	0.652146	0.802183	0.942838	0.548534	0.430243
TRgrp2_6634	TPRE005839-PA	Nasvi2EG005500	0.139	0.0322821	0.0739343	0.112724	0.120437	0.232	0.532	0.811	0.866	0.14423	0.185882	0.224672	0.232384	0.181928	0.227618	0.051497
TRgrp2_5757	TPRE002676-PA	Nasvi2EG037196	0.68	0.157102	0.181016	0.288487	0.48504	0.231	0.266	0.424	0.714	0.65822	0.682134	0.789605	0.986158	0.398754	0.459203	0.190171
TRgrp2_5933	TPRE009697-PA	Nasvi2EG005266	0.537	0.124015	0.164384	0.422839	0.170624	0.231	0.306	0.788	0.318	0.487916	0.528285	0.78674	0.534525	0.391631	0.251028	0.243473
TRgrp2_6375	TPRE003346-PA	Nasvi2EG004254	0.207	0.0477001	0.200273	0.0486516	0.0966607	0.23	0.967	0.235	0.467	0.209795	0.362368	0.210747	0.258756	0.191726	0.162958	0.042613
TRgrp2_5860	TPRE005434-PA	Nasvi2EG000983	0.389	0.0882096	0.172894	0.168391	0.776059	0.226	0.444	0.432	1.99	0.242244	0.326928	0.322425	0.930093	0.501366	0.473318	0.270071
TRgrp2_6497	TPRE000252-PA	Nasvi2EG032512	0.308	0.0690262	0.100667	0.0965693	0.352886	0.224	0.327	0.314	1.15	0.276128	0.307768	0.303671	0.559988	0.340177	0.185813	0.300075
TRgrp2_6239	TPRE003632-PA	Nasvi2EG005795	0.596	0.131579	0.316268	0.329907	0.156978	0.221	0.53	0.553	0.263	0.559117	0.743806	0.757444	0.584515	0.624544	0.331668	0.397683
TRgrp2_5866	TPRE004942-PA	Nasvi2EG004086	0.167	0.0360971	0.0658172	0.0402405	0.0653142	0.216	0.394	0.241	0.391	0.153267	0.182987	0.157411	0.182484	0.164889	0.094257	0.0901853
TRgrp2_6838	TPRE010910-PA	Nasvi2EG002900	0.209	0.0426101	0.0973692	0.155861	0.14961	0.204	0.466	0.747	0.717	0.16348	0.218239	0.276731	0.270479	0.148891	0.146305	0.271044
TRgrp2_6938	TPRE008598-PA	Nasvi2EG011664	0.236	0.0475669	0.10967	0.0998703	0.250844	0.202	0.465	0.423	1.06	0.215047	0.27715	0.26735	0.418324	0.158739	0.194033	0.102851
TRgrp2_5929	TPRE009013-PA	Nasvi2EG004815	0.923	0.180836	0.314141	0.182671	0.531397	0.196	0.34	0.198	0.576	0.812544	0.945849	0.814379	1.16311	0.50171	0.451444	0.35846
TRgrp2_6046	TPRE005543-PA	Nasvi2EG007685	0.66	0.127391	0.277718	0.150043	0.49692	0.193	0.42	0.227	0.752	0.492552	0.642879	0.515204	0.862081	0.918072	1.04523	0.495104
TRgrp2_5827	TPRE005851-PA	Nasvi2EG005476	0.209	0.036191	0.0992207	0.0545711	0.0784573	0.173	0.474	0.261	0.375	0.168762	0.231792	0.187142	0.211028	0.256766	0.114192	0.243276
TRgrp2_5803	TPRE008811-PA	Nasvi2EG012063	0.442	0.0753048	0.295212	0.156993	0.856539	0.17	0.668	0.355	1.94	0.402418	0.622325	0.484106	1.18365	0.274166	0.182844	0.218251
TRgrp2_6394	TPRE007501-PA	Nasvi2EG010395	0.0314	0.00525012	0.0165082	0.0102506	0.0199282	0.167	0.525	0.326	0.634	0.0294587	0.0407168	0.0344592	0.0441368	0.018937	0.00982847	0.0146062
TRgrp2_6446	TPRE001627-PA	Nasvi2EG008027	0.103	0.0155974	0.0527426	0.0374607	0.0911705	0.151	0.512	0.364	0.885	0.076698	0.113843	0.0985613	0.152271	0.0790535	0.0988972	0.0208794
TRgrp2_6796	TPRE011813-PA	Nasvi2EG003816	0.45	0.057596	0.197561	0.0616063	0.176051	0.128	0.439	0.137	0.391	0.309219	0.449184	0.313229	0.427674	0.405017	0.451637	0.23413
TRgrp2_5988	TPRE010886-PA	Nasvi2EG005294	0.93	0.103967	0.329136	0.14301	0.112728	0.112	0.354	0.154	0.121	0.801682	1.02685	0.840725	0.810443	0.542357	0.208589	0.499615
TRgrp2_6895	TPRE006764-PA	Nasvi2EG004686	0.0843	0.00875989	0.050573	0.0376655	0.0118734	0.104	0.6	0.447	0.141	0.0906773	0.13249	0.119583	0.0937907	0.00925862	0.00917279	0.0301572
TRgrp2_6772	TPRE000889-PA	Nasvi2EG000865	0.183	0.0188689	0.0736025	0.0328424	0.170878	0.103	0.403	0.18	0.936	0.148531	0.203264	0.162504	0.30054	0.0950442	0.238253	0.0104011
TRgrp2_5704	TPRE007225-PA	Nasvi2EG020274	0.494	0.0446743	0.238806	0.147814	0.58027	0.0904	0.483	0.299	1.17	0.419773	0.613904	0.522913	0.955368	0.651164	0.706585	0.162891
TRgrp2_6551	TPRE000886-PA	Nasvi2EG001088	0.109	0.00365243	0.0357659	0.0385843	0.0536801	0.0336	0.329	0.355	0.494	0.0586775	0.0907909	0.0936094	0.108705	0.118678	0.0575444	0.077644
TRgrp2_6403	TPRE005253-PA	Nasvi2EG002994	0.0103	1e-06	2e-06	3e-06	0.00689961	9.69e-05	0.000194	0.000291	0.669	0.00689519	0.00689619	0.00689719	0.0137938	3e-06	0.0342861	1e-06
TRgrp2_6496	TPRE004247-PA	Nasvi2EG005237	0.0195	1e-06	0.00743031	3e-06	3e-06	5.14e-05	0.382	0.000154	0.000154	4e-06	0.00743331	6e-06	6e-06	0.0151682	2e-06	1e-06
TRgrp2_5686	TPRE010298-PA	Nasvi2EG012601	0.0237	1e-06	0.0184407	0.00877549	0.0539352	4.22e-05	0.779	0.371	2.28	4e-06	0.0184437	0.00877849	0.0539382	0.00883998	0.0674163	0.00862882
TRgrp2_6484	TPRE000797-PA	Nasvi2EG007939	0.0256	1e-06	2e-06	0.00621588	0.00624203	3.91e-05	7.82e-05	0.243	0.244	0.0255905	0.0255915	0.0318054	0.0318315	0.0185721	0.0252467	0.0313562
TRgrp2_5673	TPRE002535-PA	Nasvi2EG007550	0.0274	1e-06	0.024771	0.014019	0.0286466	3.65e-05	0.905	0.512	1.05	0.025605	0.050375	0.039623	0.0542506	0.0374356	0.0177888	0.0176801
TRgrp2_6840	TPRE000779-PA	Nasvi2EG000948	0.0331	1e-06	0.0347302	0.0158671	0.0355403	3.02e-05	1.05	0.48	1.07	0.0100937	0.0448228	0.0259598	0.045633	0.0257978	0.0243288	0.0188523
TRgrp2_5801	TPRE001948-PA	Nasvi2EG012414	0.171	1e-06	0.0223591	0.0167177	0.0281684	5.86e-06	0.131	0.098	0.165	0.0892308	0.111589	0.105947	0.117398	0.118459	0.0462069	0.019602

## Sheet: Tpre_rank1of4_all
GO-ID	p-value	corr p-value	Description
60255	2.205e-05	0.0028681	regulation of macromolecule metabolic process
19222	2.404e-05	0.0028681	regulation of metabolic process
6355	2.693e-05	0.0028681	regulation of transcription, DNA-dependent
45449	2.693e-05	0.0028681	regulation of transcription
19219	3.1709e-05	0.0028681	regulation of nucleobase, nucleoside, nucleotide and nucleic acid metabolic process
51171	3.1709e-05	0.0028681	regulation of nitrogen compound metabolic process
10556	3.307e-05	0.0028681	regulation of macromolecule biosynthetic process
31326	3.307e-05	0.0028681	regulation of cellular biosynthetic process
9889	3.307e-05	0.0028681	regulation of biosynthetic process
80090	3.7225e-05	0.0028681	regulation of primary metabolic process
31323	3.8522e-05	0.0028681	regulation of cellular metabolic process
51252	4.8437e-05	0.0033059	regulation of RNA metabolic process
6350	9.3602e-05	0.0051748	transcription
6351	9.3602e-05	0.0051748	transcription, DNA-dependent
10468	9.4776e-05	0.0051748	regulation of gene expression
65007	0.00012752	0.0065275	biological regulation
32774	0.0002152	0.010368	RNA biosynthetic process
50789	0.00044174	0.020099	regulation of biological process
50794	0.00088906	0.038323	regulation of cellular process

## Sheet: Tpre_rank1of4_top100fastest
GO-ID	p-value	corr p-value	Description
19219	5.6831e-07	4.2752e-05	regulation of nucleobase, nucleoside, nucleotide and nucleic acid metabolic process
51171	5.6831e-07	4.2752e-05	regulation of nitrogen compound metabolic process
6355	7.5333e-07	4.2752e-05	regulation of transcription, DNA-dependent
45449	7.5333e-07	4.2752e-05	regulation of transcription
51252	9.6891e-07	4.3989e-05	regulation of RNA metabolic process
31323	2.3644e-06	8.9453e-05	regulation of cellular metabolic process
19222	4.2674e-06	0.00010634	regulation of metabolic process
31326	4.8716e-06	0.00010634	regulation of cellular biosynthetic process
9889	4.8716e-06	0.00010634	regulation of biosynthetic process
10556	4.8716e-06	0.00010634	regulation of macromolecule biosynthetic process
80090	5.1529e-06	0.00010634	regulation of primary metabolic process
10468	7.4092e-06	0.00014016	regulation of gene expression
60255	1.9696e-05	0.00034393	regulation of macromolecule metabolic process
32774	0.00013358	0.0021659	RNA biosynthetic process
6350	0.00034258	0.0048604	transcription
6351	0.00034258	0.0048604	transcription, DNA-dependent
10467	0.0006475	0.008646	gene expression
50794	0.0016603	0.020938	regulation of cellular process
50789	0.0020077	0.023987	regulation of biological process
34645	0.0033746	0.036478	cellular macromolecule biosynthetic process
9059	0.0033746	0.036478	macromolecule biosynthetic process
16070	0.0041418	0.042736	RNA metabolic process
65007	0.0044524	0.043943	biological regulation
44249	0.0049288	0.046619	cellular biosynthetic process

## Sheet: Ceso_rank1of4_all
GO-ID	p-value	corr p-value	Description
55114	2.6151e-11	2.4111e-08	oxidation reduction
6091	1.2953e-09	5.9715e-07	generation of precursor metabolites and energy
6119	2.5976e-08	7.9834e-06	oxidative phosphorylation
22900	3.2706e-07	7.5386e-05	electron transport chain
42180	4.6855e-07	8.6402e-05	cellular ketone metabolic process
8152	9.8724e-07	0.00011527	metabolic process
22904	1.1549e-06	0.00011527	respiratory electron transport chain
43436	1.2502e-06	0.00011527	oxoacid metabolic process
19752	1.2502e-06	0.00011527	carboxylic acid metabolic process
6082	1.2502e-06	0.00011527	organic acid metabolic process
44281	1.8506e-06	0.00015511	small molecule metabolic process
42773	4.0653e-06	0.00031235	ATP synthesis coupled electron transport
45333	2.3633e-05	0.0015564	cellular respiration
15980	2.3633e-05	0.0015564	energy derivation by oxidation of organic compounds
42775	4.9895e-05	0.0030668	mitochondrial ATP synthesis coupled electron transport
6520	0.00016343	0.0094179	cellular amino acid metabolic process
6519	0.00036243	0.018565	cellular amino acid and derivative metabolic process
44106	0.00036243	0.018565	cellular amine metabolic process
44283	0.00040877	0.019836	small molecule biosynthetic process
6629	0.00099818	0.046016	lipid metabolic process

## Sheet: Tpre_rank1of7_all
GO-ID	p-value	corr p-value	Description
19222	1.608e-05	0.0032336	regulation of metabolic process
60255	2.4557e-05	0.0032336	regulation of macromolecule metabolic process
6355	2.8752e-05	0.0032336	regulation of transcription, DNA-dependent
45449	2.8752e-05	0.0032336	regulation of transcription
31323	3.1212e-05	0.0032336	regulation of cellular metabolic process
80090	3.8714e-05	0.0032336	regulation of primary metabolic process
51252	4.7919e-05	0.0032336	regulation of RNA metabolic process
10468	5.2861e-05	0.0032336	regulation of gene expression
6350	5.355e-05	0.0032336	transcription
6351	5.355e-05	0.0032336	transcription, DNA-dependent
10556	5.8445e-05	0.0032336	regulation of macromolecule biosynthetic process
31326	5.8445e-05	0.0032336	regulation of cellular biosynthetic process
9889	5.8445e-05	0.0032336	regulation of biosynthetic process
19219	6.4499e-05	0.0032336	regulation of nucleobase, nucleoside, nucleotide and nucleic acid metabolic process
51171	6.4499e-05	0.0032336	regulation of nitrogen compound metabolic process
32774	0.00033862	0.015915	RNA biosynthetic process

## Sheet: Ceso_rank1of4_top100fastest
GO-ID	p-value	corr p-value	Description
6091	9.2718e-10	2.5127e-07	generation of precursor metabolites and energy
6119	2.1983e-06	0.00029787	oxidative phosphorylation
55114	3.9807e-06	0.00035959	oxidation reduction
46365	0.00012919	0.0039069	monosaccharide catabolic process
6006	0.00012919	0.0039069	glucose metabolic process
19318	0.00012919	0.0039069	hexose metabolic process
6007	0.00012919	0.0039069	glucose catabolic process
19320	0.00012919	0.0039069	hexose catabolic process
22900	0.00012975	0.0039069	electron transport chain
15980	0.00023502	0.0052807	energy derivation by oxidation of organic compounds
45333	0.00023502	0.0052807	cellular respiration
46164	0.0002728	0.0052807	alcohol catabolic process
44275	0.0002728	0.0052807	cellular carbohydrate catabolic process
5996	0.0002728	0.0052807	monosaccharide metabolic process
8152	0.00036611	0.0066143	metabolic process
42773	0.00051206	0.008673	ATP synthesis coupled electron transport
22904	0.00088112	0.014046	respiratory electron transport chain
16052	0.0014178	0.020223	carbohydrate catabolic process
6066	0.0014178	0.020223	alcohol metabolic process
44281	0.0015391	0.020712	small molecule metabolic process
6754	0.0018343	0.020712	ATP biosynthetic process
15985	0.0018343	0.020712	energy coupled proton transport, down electrochemical gradient
15986	0.0018343	0.020712	ATP synthesis coupled proton transport
6096	0.0018343	0.020712	glycolysis
42775	0.0020296	0.022001	mitochondrial ATP synthesis coupled electron transport
5975	0.0036631	0.0378	carbohydrate metabolic process
9142	0.004324	0.0378	nucleoside triphosphate biosynthetic process
9145	0.004324	0.0378	purine nucleoside triphosphate biosynthetic process
46034	0.004324	0.0378	ATP metabolic process
9201	0.004324	0.0378	ribonucleoside triphosphate biosynthetic process
9206	0.004324	0.0378	purine ribonucleoside triphosphate biosynthetic process
44262	0.0060741	0.049881	cellular carbohydrate metabolic process
44282	0.0060741	0.049881	small molecule catabolic process

## Sheet: Ceso_rank1of7_all
GO-ID	p-value	corr p-value	Description
55114	1.3491e-11	1.1319e-08	oxidation reduction
8152	4.686e-09	1.9658e-06	metabolic process
6091	1.8274e-07	5.1105e-05	generation of precursor metabolites and energy
22900	8.9069e-07	0.00018682	electron transport chain
6119	1.1999e-06	0.00020135	oxidative phosphorylation
22904	3.6365e-06	0.0005085	respiratory electron transport chain
42773	1.4667e-05	0.001758	ATP synthesis coupled electron transport
44281	2.5291e-05	0.0026524	small molecule metabolic process
45333	9.7629e-05	0.0081911	cellular respiration
15980	9.7629e-05	0.0081911	energy derivation by oxidation of organic compounds
42775	0.00022846	0.017425	mitochondrial ATP synthesis coupled electron transport
42180	0.00028759	0.020107	cellular ketone metabolic process
43436	0.00069863	0.039077	oxoacid metabolic process
19752	0.00069863	0.039077	carboxylic acid metabolic process
6082	0.00069863	0.039077	organic acid metabolic process

## Sheet: Apme_rank1of7_all
GO-ID	p-value	corr p-value	Description
19752	0.00042434	0.024192	carboxylic acid metabolic process
43436	0.00042434	0.024192	oxoacid metabolic process
6082	0.00042434	0.024192	organic acid metabolic process
16054	0.00045029	0.024192	organic acid catabolic process
46395	0.00045029	0.024192	carboxylic acid catabolic process
42180	0.00051656	0.024192	cellular ketone metabolic process
