# Supplementary material for: Comparative genomics of the miniature wasp and pest control agent Trichogramma pretiosum
Source: BMC Biol. 2018 May 18;16:54. doi: 10.1186/s12915-018-0520-9 (PMC5960102; doi:10.1186/s12915-018-0520-9)
Supplement: Supplementary file 6 — Table S17. Proteins and overrepresented GO terms for within-genome rank comparisons. (XLSX 326 kb) [file 12915_2018_520_MOESM6_ESM.xlsx]

## Sheet: All_data
Size	group_id	Protein_id_Trichogramma_pretiosum	Protein_id_Nasonia_vitripennis	Name	TNCA2TACA	TPRE_normalized_D2TNCA	COFL_normalized_D2TNCA	NAVI_normalized_D2TNCA	CESO_normalized_D2TNCA	TPRE_D2TNCA	COFL_D2TNCA	NAVI_D2TNCA	CESO_D2TNCA	rank_TPRE_D2TNCA	rank_COFL_D2TNCA	rank_NAVI_D2TNCA	rank_CESO_D2TNCA	median_rank_3other_D2TNCA
465	TRgrp2_5803	TPRE008811-PA	Nasvi2EG012063	Cytochrome b-c1 complex subunit 6. mitochondrial	0.442	0.17	0.668	0.355	1.94	0.0753048	0.295212	0.156993	0.856539	166	1042	932	1304	1042
853	TRgrp2_6557	TPRE000614-PA	Nasvi2EG004999	transmembrane protein 222. putative	0.27	0.423	0.672	1.6	1.3	0.114353	0.181713	0.433155	0.351055	294	651	1296	1143	1143
1136	TRgrp2_5704	TPRE007225-PA	Nasvi2EG020274	Succinate dehydrogenase cytochrome B small subunit	0.494	0.0904	0.483	0.299	1.17	0.0446743	0.238806	0.147814	0.58027	72	898	890	1282	898
483	TRgrp2_5724	TPRE009391-PA	Nasvi2EG001538	39S ribosomal protein L41	0.45	0.309	0.728	0.613	1.5	0.138708	0.327366	0.275361	0.672375	394	1107	1218	1295	1218
869	TRgrp2_5889	TPRE005706-PA	Nasvi2EG010695	Coiled-coil and C2 domain-containing protein 2A	0.405	0.303	0.85	0.551	0.45	0.122962	0.344498	0.223117	0.182266	324	1139	1133	742	1133
382	TRgrp2_6010	TPRE012700-PA	Nasvi2EG002147	ATP synthase subunit b. mitochondrial	0.472	0.256	0.362	0.468	0.717	0.120639	0.170913	0.220735	0.338363	315	601	1123	1120	1120
881	TRgrp2_5860	TPRE005434-PA	Nasvi2EG000983	28S ribosomal protein S33	0.389	0.226	0.444	0.432	1.99	0.0882096	0.172894	0.168391	0.776059	210	616	984	1300	984
959	TRgrp2_6941	TPRE002166-PA	Nasvi2EG013566	mesencephalic astrocyte-derived neurotrophic factor	0.131	0.433	3.19	0.649	1.73	0.0565553	0.417206	0.0849098	0.22652	108	1207	531	881	881
1028	TRgrp2_5874	TPRE000913-PA	Nasvi2EG000916	Unknown	0.422	0.278	1.23	0.478	0.411	0.117211	0.51765	0.201608	0.173335	306	1266	1074	709	1074
131	TRgrp2_5757	TPRE002676-PA	Nasvi2EG037196	gustatory receptor 3. sym:Gr3	0.68	0.231	0.266	0.424	0.714	0.157102	0.181016	0.288487	0.48504	494	646	1232	1244	1232
893	TRgrp2_5811	TPRE003522-PA	Nasvi2EG012174	Mitochondrial import inner membrane translocase subunit Tim8	0.295	0.239	0.787	0.121	1.29	0.0705046	0.232442	0.035797	0.38041	149	882	166	1177	882
1199	TRgrp2_6239	TPRE003632-PA	Nasvi2EG005795	separin	0.596	0.221	0.53	0.553	0.263	0.131579	0.316268	0.329907	0.156978	358	1088	1266	638	1088
326	TRgrp2_5663	TPRE012605-PA	Nasvi2EG000805	CutA . protein	0.232	0.382	1.1	0.38	2.61	0.0886845	0.254329	0.0881192	0.60558	213	935	561	1286	935
36	TRgrp2_5812	TPRE012184-PA	Nasvi2EG004771	FAM136A protein	0.138	1.01	2.84	0.677	2.44	0.139312	0.391624	0.0934568	0.337245	397	1184	602	1118	1118
187	TRgrp2_6188	TPRE008562-PA	Nasvi2EG014062	GILT protein C02D5.2. putative	0.474	0.356	0.996	0.913	0.538	0.168713	0.471771	0.432264	0.25482	541	1252	1295	967	1252
393	TRgrp2_5981	TPRE003166-PA	Nasvi2EG008298	#N/A	0.279	0.498	1.16	1.41	0.467	0.138675	0.322022	0.392406	0.130211	393	1099	1288	518	1099
809	TRgrp2_6182	TPRE002993-PA	Nasvi2EG008864	yellow protein	0.514	0.27	0.618	0.434	0.323	0.138769	0.317964	0.223135	0.16593	395	1095	1134	682	1095
1045	TRgrp2_5940	TPRE003305-PA	Nasvi2EG009686	Unknown	0.313	0.382	0.921	0.558	0.468	0.119488	0.288148	0.174488	0.146436	310	1024	1002	596	1002
1016	TRgrp2_6462	TPRE004720-PA	Nasvi2EG006041	Cytochrome C oxidase subunit 5A	0.32	0.23	0.693	0.192	3.44	0.0733928	0.221599	0.0615422	1.10005	158	839	343	1307	839
1221	TRgrp2_6758	TPRE008874-PA	Nasvi2EG012222	Complement component 1 Q subcomponent-binding protein. mitochondrial	0.155	0.546	1.48	0.736	1.53	0.084473	0.229491	0.113963	0.236273	197	876	723	913	876
753	TRgrp2_6046	TPRE005543-PA	Nasvi2EG007685	Pentatricopeptide repeat-containing protein 2	0.66	0.193	0.42	0.227	0.752	0.127391	0.277718	0.150043	0.49692	341	1000	904	1247	1000
257	TRgrp2_5905	TPRE007664-PA	Nasvi2EG015598	3-hydroxyacyl-CoA dehydratase 2	0.248	0.67	1.98	0.981	1.03	0.166038	0.490089	0.243217	0.254776	530	1259	1176	966	1176
73	TRgrp2_6811	TPRE006725-PA	Nasvi2EG022497	Endonuclease III protein 1. putative	0.273	0.623	2.44	0.929	1.17	0.169793	0.66627	0.253372	0.318941	549	1298	1187	1089	1187
97	TRgrp2_6254	TPRE011779-PA	Nasvi2EG009998b	Syntaxin-16	0.407	0.402	0.52	0.567	0.872	0.163677	0.211857	0.230824	0.355289	518	793	1150	1153	1150
1026	TRgrp2_6419	TPRE012854-PA	Nasvi2EG028308	GLEAN_03732	0.333	0.558	1.42	0.884	0.595	0.185806	0.473227	0.294213	0.197888	617	1253	1237	803	1237
1062	TRgrp2_5988	TPRE010886-PA	Nasvi2EG005294	borealin	0.93	0.112	0.354	0.154	0.121	0.103967	0.329136	0.14301	0.112728	262	1115	873	441	873
1244	TRgrp2_5838	TPRE000882-PA	Nasvi2EG001167	NADH dehydrogenase 1 alpha subcomplex subunit 12	0.197	0.478	0.747	0.697	3.04	0.0939905	0.147116	0.137228	0.598905	231	483	841	1285	841
455	TRgrp2_6796	TPRE011813-PA	Nasvi2EG003816	SelT protein. putative	0.45	0.128	0.439	0.137	0.391	0.057596	0.197561	0.0616063	0.176051	110	731	345	719	719
10	TRgrp2_6553	TPRE003141-PA	Nasvi2EG013805	Sorbitol dehydrogenase	0.282	0.646	0.684	0.953	1.99	0.18203	0.192594	0.268335	0.559068	602	711	1208	1278	1208
474	TRgrp2_5786	TPRE011378-PA	Nasvi2EG009915	Mitochondrial import receptor subunit TOM70	0.272	0.648	1.42	0.405	2	0.176236	0.387147	0.110207	0.544894	577	1181	704	1269	1181
942	TRgrp2_5655	TPRE003219-PA	Nasvi2EG037309	NADH dehydrogenase Fe-S protein 1. 75kDa. sym:Ndufs1	0.205	0.502	1.02	0.689	1.06	0.102875	0.208506	0.141208	0.217471	258	778	859	858	858
475	TRgrp2_6738	TPRE010221-PA	Nasvi2EG021454	NADH dehydrogenase 1 alpha subcomplex subunit	0.816	0.237	0.555	0.24	0.794	0.193248	0.452632	0.195789	0.648394	642	1240	1062	1290	1240
970	TRgrp2_6646	TPRE001166-PA	Nasvi2EG006389	trans-2-enoyl-CoA reductase. mitochondrial. putative	0.375	0.373	0.386	0.46	0.889	0.140039	0.144651	0.172675	0.333589	403	471	998	1115	998
980	TRgrp2_6617	TPRE000173-PA	Nasvi2EG010473	proteasome subunit beta type-5. putative	0.197	0.26	0.964	0.548	0.655	0.0511582	0.189835	0.107943	0.128906	95	695	688	515	688
1019	TRgrp2_5998	TPRE008443-PA	Nasvi2EG014824	Ovarian cancer-associated gene 2 protein protein. putative	0.468	0.278	0.547	0.303	0.56	0.13021	0.256068	0.141648	0.262175	350	942	863	982	942
519	TRgrp2_6695	TPRE004700-PA	Nasvi2EG006007	Retinol dehydrogenase 13	0.284	0.567	1.17	0.466	1.14	0.161071	0.333205	0.132477	0.325193	511	1122	811	1102	1102
896	TRgrp2_5836	TPRE004443-PA	Nasvi2EG007587	#N/A	0.272	0.692	1.47	1.46	0.713	0.187952	0.400374	0.396184	0.193666	624	1193	1290	791	1193
429	TRgrp2_6938	TPRE008598-PA	Nasvi2EG011664	Frataxin protein	0.236	0.202	0.465	0.423	1.06	0.0475669	0.10967	0.0998703	0.250844	79	330	644	955	644
867	TRgrp2_6082	TPRE003525-PA	Nasvi2EG012197	dnaJ subfamily B member 12	0.329	0.306	0.681	0.151	0.617	0.100837	0.224124	0.0496731	0.203181	254	845	266	816	816
520	TRgrp2_5717	TPRE011578-PA	Nasvi2EG006905	28S ribosomal protein S14. mitochondrial	0.469	0.4	0.825	0.789	0.521	0.187573	0.386715	0.369969	0.24408	622	1180	1281	938	1180
52	TRgrp2_6004	TPRE003517-PA	Nasvi2EG009126	NADH dehydrogenase 1 alpha subcomplex subunit	0.388	0.388	0.737	0.437	3.45	0.150531	0.286173	0.169744	1.33915	460	1017	991	1310	1017
320	TRgrp2_5637	TPRE010042-PA	Nasvi2EG001406	tyramine/Octopamine receptor	0.175	0.618	1.29	0.765	0.316	0.108097	0.226602	0.133967	0.0552331	273	860	820	182	820
833	TRgrp2_6850	TPRE010359-PA	Nasvi2EG008379	Palmitoyl-protein thioesterase 1	0.201	0.767	3.47	0.876	1.41	0.154016	0.697173	0.175959	0.282776	481	1304	1007	1028	1028
142	TRgrp2_6704	TPRE003914-PA	Nasvi2EG012880	unc-45 homolog A protein	0.211	0.515	1.04	0.291	1.05	0.10871	0.21936	0.0613189	0.22241	279	825	340	873	825
1043	TRgrp2_6838	TPRE010910-PA	Nasvi2EG002900	solute carrier family 23 member 2. putative	0.209	0.204	0.466	0.747	0.717	0.0426101	0.0973692	0.155861	0.14961	69	268	926	607	607
261	TRgrp2_6422	TPRE004249-PA	Nasvi2EG005234	General transcription factor 3C Polypeptide 5	0.356	0.342	1.03	0.29	0.604	0.121891	0.367246	0.103329	0.215102	321	1164	665	853	853
752	TRgrp2_6038	TPRE008854-PA	Nasvi2EG009173	Translation factor GUF1	0.246	0.619	0.76	0.704	1.46	0.152517	0.187079	0.173307	0.360544	472	682	1000	1159	1000
115	TRgrp2_6057	TPRE001134-PA	Nasvi2EG006667	Glutaredoxin-3	0.395	0.491	0.941	0.361	0.977	0.194019	0.371982	0.142652	0.386218	644	1168	869	1183	1168
269	TRgrp2_6891	TPRE001149-PA	Nasvi2EG002140	39S ribosomal protein L14. mitochondrial	0.229	0.683	1.24	0.225	1.54	0.156278	0.283431	0.0515534	0.353152	489	1013	272	1149	1013
618	TRgrp2_6366	TPRE000401-PA	Nasvi2EG002148	Methyltransferase protein 5. putative	0.47	0.378	1.02	0.41	0.691	0.177751	0.48019	0.192475	0.324577	583	1257	1053	1099	1099
643	TRgrp2_5681	TPRE004256-PA	Nasvi2EG005227	WD repeat-containing protein 67. putative	0.749	0.233	0.419	0.267	0.467	0.174639	0.314153	0.200205	0.350241	569	1083	1071	1142	1083
933	TRgrp2_6483	TPRE008601-PA	Nasvi2EG011667	28S ribosomal protein S10. mitochondrial	0.313	0.245	0.525	0.34	0.84	0.0766369	0.16414	0.106452	0.262862	169	561	681	983	681
1137	TRgrp2_6702	TPRE001924-PA	Nasvi2EG013293	disulfide-isomerase A6 protein. putative	0.185	0.568	1.24	0.427	1.02	0.104829	0.22949	0.0788126	0.188093	267	875	482	771	771
898	TRgrp2_6412	TPRE006030-PA	Nasvi2EG037008	presequence protease. mitochondrial	0.403	0.377	0.628	0.411	0.653	0.152213	0.2535	0.165678	0.26354	470	930	973	984	973
396	TRgrp2_5979	TPRE001665-PA	Nasvi2EG011876	Origin recognition complex subunit 2	0.316	0.588	1.16	0.694	0.5	0.185847	0.365581	0.219122	0.157945	618	1162	1119	644	1119
395	TRgrp2_5929	TPRE009013-PA	Nasvi2EG004815	Tp XP_014223049.1 pfam01753 containing gene	0.923	0.196	0.34	0.198	0.576	0.180836	0.314141	0.182671	0.531397	595	1082	1027	1261	1082
687	TRgrp2_6486	TPRE008768-PA	Nasvi2EG009225	RAG1-activating protein 1 protein. putative	0.38	0.521	0.915	0.621	0.563	0.197743	0.347646	0.235947	0.21396	659	1146	1162	850	1146
405	TRgrp2_5962	TPRE001123-PA	Nasvi2EG024741	WD repeat-containing protein 6	0.613	0.303	0.415	0.345	0.61	0.185642	0.254206	0.211153	0.373695	616	934	1102	1169	1102
868	TRgrp2_6516	TPRE006773-PA	Nasvi2EG009141	NADH dehydrogenase [ubiquinone] 1 beta subcomplex subunit 9. putative	0.547	0.393	0.721	0.515	0.937	0.214977	0.394834	0.281644	0.512581	739	1188	1224	1253	1224
692	TRgrp2_5832	TPRE001115-PA	Nasvi2EG001266	Cytochrome C oxidase copper chaperone	0.836	0.1	0.0109	0.132	0.198	0.0839767	0.00911184	0.110662	0.165614	196	14	707	680	680
224	TRgrp2_6497	TPRE000252-PA	Nasvi2EG032512	mitochondrial ubiquitin ligase activator of nfkb 1. putative	0.308	0.224	0.327	0.314	1.15	0.0690262	0.100667	0.0965693	0.352886	144	282	625	1148	625
1089	TRgrp2_6872	TPRE007714-PA	Nasvi2EG014908	28S ribosomal protein S35. mitochondrial	0.255	0.541	0.537	0.557	1.2	0.137824	0.136789	0.142022	0.305368	388	439	866	1069	866
49	TRgrp2_6724	TPRE009372-PA	Nasvi2EG006623	Sulfotransferase family cytosolic 1B member 1	0.429	0.184	0.553	0.0587	0.374	0.0790471	0.237211	0.0251628	0.16021	175	892	104	652	652
543	TRgrp2_6768	TPRE012406-PA	Nasvi2EG002300	39S ribosomal protein L13. mitochondrial	0.383	0.449	0.397	0.677	0.744	0.171583	0.151817	0.258954	0.284506	555	508	1194	1031	1031
103	TRgrp2_6039	TPRE005516-PA	Nasvi2EG013708	GDP-fucose transporter. putative	0.336	0.444	0.747	0.408	0.736	0.149095	0.250787	0.137067	0.247032	449	923	839	946	923
133	TRgrp2_6710	TPRE002346-PA	Nasvi2EG009371	tricarboxylate transport protein	0.173	0.435	0.388	0.573	1.01	0.0754341	0.0672829	0.0992773	0.175774	167	152	641	716	641
668	TRgrp2_5731	TPRE010095-PA	Nasvi2EG009111	phosphatidylinositol glycan anchor biosynthesis class U protein. putative	0.35	0.265	0.445	0.312	0.803	0.0927428	0.155558	0.109037	0.280825	229	525	696	1022	696
767	TRgrp2_6185	TPRE006341-PA	Nasvi2EG008371	Uncharacterized protein GLEAN_14933	0.609	0.38	0.768	0.393	1.82	0.231378	0.467587	0.239089	1.10995	781	1247	1166	1308	1247
585	TRgrp2_6841	TPRE003475-PA	Nasvi2EG004594	28S ribosomal protein S6	0.372	0.562	1.03	0.638	1.88	0.209005	0.381777	0.237102	0.698139	714	1176	1163	1297	1176
560	TRgrp2_6812	TPRE003201-PA	Nasvi2EG009696	Unknown	0.281	0.666	1.85	0.725	0.56	0.187333	0.520194	0.203827	0.157316	620	1268	1078	639	1078
716	TRgrp2_6259	TPRE003492-PA	Nasvi2EG004285	contactin. putative	0.282	0.429	0.736	0.479	0.401	0.121041	0.20764	0.13503	0.113012	318	775	824	442	775
1219	TRgrp2_6077	TPRE007786-PA	Nasvi2EG021000	Proteasome-associated protein ECM29 protein. putative	0.296	0.507	0.922	0.293	0.794	0.150166	0.273332	0.0869456	0.235226	456	989	549	910	910
902	TRgrp2_5846	TPRE005247-PA	Nasvi2EG033900	NADH dehydrogenase iron-sulfur protein	0.309	0.491	0.791	0.384	1.71	0.151597	0.244351	0.118565	0.52885	467	908	753	1259	908
472	TRgrp2_6750	TPRE006506-PA	Nasvi2EG016122	GTP-binding protein 10 protein. putative	0.502	0.395	0.524	0.42	0.692	0.198209	0.263168	0.210771	0.347688	661	966	1099	1134	1099
1098	TRgrp2_6369	TPRE003222-PA	Nasvi2EG014251	DNA mismatch repair protein Msh2	0.363	0.501	0.464	0.613	0.78	0.181672	0.168206	0.222254	0.282877	599	583	1131	1029	1029
136	TRgrp2_6708	TPRE003628-PA	Nasvi2EG011657	phosphoserine aminotransferase. putative. putative	0.279	0.405	0.504	0.405	0.7	0.113151	0.140614	0.113001	0.19529	290	455	719	795	719
389	TRgrp2_5901	TPRE009638-PA	Nasvi2EG003426	protoporphyrinogen oxidase	0.289	0.677	0.751	0.953	1.08	0.195502	0.216899	0.27525	0.311049	648	816	1217	1077	1077
163	TRgrp2_6634	TPRE005839-PA	Nasvi2EG005500	CDP-diacylglycerol--inositol 3-phosphatidyltransferase. putative	0.139	0.232	0.532	0.811	0.866	0.0322821	0.0739343	0.112724	0.120437	48	172	716	476	476
378	TRgrp2_6431	TPRE001148-PA	Nasvi2EG002150	mitochondrial import receptor subunit TOM40 homolog 1. putative	0.178	0.674	1.35	0.434	1.02	0.12019	0.240812	0.0773588	0.181173	312	901	469	738	738
859	TRgrp2_6755	TPRE000150-PA	Nasvi2EG026501	Helicase SKI2W	0.528	0.29	0.281	0.308	0.441	0.152908	0.148515	0.16234	0.232437	476	493	956	901	901
311	TRgrp2_6950	TPRE003670-PA	Nasvi2EG005731	phosphoglycerate mutase 2	0.0612	1.09	0.765	1.49	2.3	0.0667655	0.0468505	0.0910318	0.141108	139	89	584	564	564
80	TRgrp2_6308	TPRE001780-PA	Nasvi2EG030736	DNA polymerase subunit gamma-1. mitochondrial	0.381	0.513	0.812	0.733	0.53	0.195728	0.309523	0.279499	0.202195	652	1074	1221	814	1074
1243	TRgrp2_5855	TPRE004306-PA	Nasvi2EG019927	sex-regulated protein janus-A. putative	0.863	0.131	0.22	0.129	0.938	0.112679	0.189479	0.110944	0.809749	289	694	709	1303	709
854	TRgrp2_5750	TPRE009570-PA	Nasvi2EG008177	DNA polymerase delta small subunit	0.629	0.293	0.361	0.291	0.548	0.184314	0.227418	0.183326	0.345048	613	866	1033	1131	1033
360	TRgrp2_6525	TPRE005597-PA	Nasvi2EG018863	target of rapamycin complex subunit lst8. putative	0.16	0.903	1.4	1.21	0.938	0.144822	0.224688	0.194292	0.150324	428	847	1060	613	847
834	TRgrp2_6595	TPRE002154-PA	Nasvi2EG014346	Cysteine-rich with EGF domain protein 2. putative	0.457	0.434	0.682	0.46	0.657	0.198485	0.311627	0.210143	0.300539	662	1077	1095	1060	1077
160	TRgrp2_5653	TPRE010090-PA	Nasvi2EG037326	#N/A	0.779	0.324	0.655	0.416	1.2	0.252672	0.510233	0.32374	0.934935	849	1260	1263	1305	1263
841	TRgrp2_5718	TPRE007258-PA	Nasvi2EG009284	UPF0510 protein C19orf63 protein. putative	0.359	0.537	1.33	0.51	0.821	0.193059	0.477068	0.183084	0.295057	639	1255	1030	1053	1053
237	TRgrp2_6271	TPRE009951-PA	Nasvi2EG006476	meckelin [Trichogramma pretiosum]Sequence ID: XP_014235740.1	0.605	0.232	0.42	0.135	0.337	0.140497	0.254386	0.0819051	0.203914	406	937	506	819	819
786	TRgrp2_6136	TPRE009905-PA	Nasvi2EG009651	ribosomal RNA methyltransferase CG11447	0.39	0.516	0.775	0.535	0.906	0.201419	0.302659	0.209002	0.353709	680	1053	1093	1150	1093
260	TRgrp2_6294	TPRE004360-PA	Nasvi2EG003971	methyltransferase NSUN4	0.441	0.467	0.567	0.49	0.935	0.205999	0.25004	0.215897	0.411839	702	920	1111	1208	1111
741	TRgrp2_6256	TPRE002409-PA	Nasvi2EG011986	stress-induced-phosphoprotein 1	0.15	0.926	0.727	0.873	2	0.13857	0.108799	0.130585	0.29965	391	324	800	1058	800
6	TRgrp2_6639	TPRE010945-PA	Nasvi2EG002448	Proteasome subunit beta type	0.317	0.271	0.741	0.297	0.472	0.0859887	0.235221	0.0943108	0.149773	203	889	610	608	610
1042	TRgrp2_6827	TPRE001360-PA	Nasvi2EG012311	28S ribosomal protein S18a. mitochondrial	0.385	0.556	0.897	0.472	1.13	0.21401	0.345186	0.18157	0.436325	733	1140	1022	1223	1140
23	TRgrp2_6603	TPRE003146-PA	Nasvi2EG015022	malate dehydrogenase. cytoplasmic. putative	0.108	0.681	1.52	0.672	1.4	0.0736478	0.164649	0.0726933	0.151301	160	565	435	617	565
506	TRgrp2_6636	TPRE002745-PA	Nasvi2EG001988	Alkylated DNA repair protein alkB protein 7. putative	0.445	0.318	0.451	0.3	0.687	0.141449	0.200941	0.133587	0.305825	414	751	817	1072	817
330	TRgrp2_6133	TPRE007579-PA	Nasvi2EG007349	#N/A	0.303	0.346	0.935	0.346	0.256	0.104856	0.283082	0.10491	0.0776355	268	1012	670	277	670
573	TRgrp2_6898	TPRE012479-PA	Nasvi2EG019539	28S ribosomal protein S24	0.277	0.503	0.768	0.473	1.37	0.139541	0.212999	0.130973	0.38043	399	799	801	1178	801
1004	TRgrp2_5778	TPRE007364-PA	Nasvi2EG007088	Tubulin-specific chaperone D	0.529	0.275	0.415	0.207	0.754	0.14542	0.219704	0.109497	0.398809	432	828	699	1196	828
470	TRgrp2_6760	TPRE009662-PA	Nasvi2EG003397	Surfeit locus protein	0.578	0.291	0.376	0.274	1.03	0.16843	0.217198	0.158206	0.597599	539	818	935	1284	935
577	TRgrp2_6917	TPRE005518-PA	Nasvi2EG013706	UPF0760 protein C2orf29. putative	0.258	0.311	1.18	0.347	0.3	0.0801458	0.30397	0.0895612	0.0773464	177	1056	572	275	572
944	TRgrp2_5636	TPRE007193-PA	Nasvi2EG011639	Translation initiation factor IF-2	0.385	0.51	0.527	0.498	1.49	0.196306	0.202945	0.191848	0.573241	654	757	1049	1281	1049
736	TRgrp2_5916	TPRE009187-PA	Nasvi2EG006692	Unknown	0.336	0.361	0.574	0.222	0.561	0.121365	0.193191	0.0745027	0.188531	320	714	448	772	714
436	TRgrp2_6953	TPRE004004-PA	Nasvi2EG008954	parkin coregulated gene protein homolog	0.26	0.802	1.62	0.418	1.26	0.208408	0.421973	0.108546	0.327521	712	1213	691	1106	1106
905	TRgrp2_5745	TPRE007021-PA	Nasvi2EG013495	39S ribosomal protein L21. mitochondrial	0.62	0.288	0.436	0.258	0.525	0.178698	0.270651	0.159936	0.325942	589	981	943	1103	981
680	TRgrp2_6721	TPRE000596-PA	Nasvi2EG020205	spinster homolog 1 protein. putative	0.164	0.821	1.26	0.734	0.385	0.134353	0.206673	0.120154	0.0630934	367	769	759	218	759
174	TRgrp2_5669	TPRE010202-PA	Nasvi2EG015698	Solute carrier family 35 member B1	0.327	0.502	0.787	0.423	0.721	0.164129	0.257576	0.138231	0.235849	521	943	844	912	912
1048	TRgrp2_6876	TPRE001205-PA	Nasvi2EG008118	aldose reductase. putative	0.309	0.337	0.588	0.328	1.1	0.104195	0.181546	0.101308	0.339607	264	649	654	1122	654
37	TRgrp2_6464	TPRE012484-PA	Nasvi2EG019534	Uncharacterized aarF domain-containing protein kinase 1	0.328	0.403	1.06	0.338	0.558	0.131978	0.347075	0.11092	0.182817	360	1143	708	748	748
335	TRgrp2_6599	TPRE010903-PA	Nasvi2EG002911	MTO1 . protein	0.299	0.612	0.758	0.567	1.18	0.183033	0.226674	0.169507	0.352177	605	861	989	1145	989
155	TRgrp2_6651	TPRE002955-PA	Nasvi2EG008593	glutamate decarboxylase protein 1-like. putative	0.222	0.761	1.25	0.698	1.08	0.169074	0.278241	0.155084	0.239787	544	1003	924	928	928
1044	TRgrp2_5948	TPRE011689-PA	Nasvi2EG002767	Xaa-Pro aminopeptidase 3. putative. putative	0.283	0.763	1.04	0.78	1.42	0.215919	0.294324	0.220942	0.401122	741	1040	1124	1197	1124
501	TRgrp2_6580	TPRE009217-PA	Nasvi2EG015134	#N/A	0.339	0.528	0.792	0.355	0.843	0.179067	0.268709	0.12028	0.285725	592	974	761	1034	974
252	TRgrp2_5845	TPRE000310-PA	Nasvi2EG012735	ADP-ribose pyrophosphatase	0.39	0.512	0.775	0.543	0.681	0.19994	0.302324	0.212012	0.26583	671	1052	1104	990	1052
1141	TRgrp2_6678	TPRE004281-PA	Nasvi2EG019900	JmjC domain-containing protein 4	0.364	0.568	0.867	0.512	1.08	0.206552	0.315205	0.186089	0.393121	705	1086	1041	1188	1086
158	TRgrp2_6478	TPRE010510-PA	Nasvi2EG014475	Unknown	0.743	0.324	0.349	0.402	0.531	0.240577	0.259688	0.299109	0.394977	811	958	1240	1191	1191
799	TRgrp2_6065	TPRE009298-PA	Nasvi2EG006787	pelota protein	0.16	0.619	1.1	0.501	1.13	0.0988911	0.176119	0.0800264	0.180765	247	627	494	736	627
1301	TRgrp2_6121	TPRE009807-PA	Nasvi2EG003731	Pyridine nucleotide-disulfide oxidoreductase domain-containing protein 1	0.245	0.713	1.05	0.505	1.15	0.174522	0.25808	0.123717	0.280816	567	946	778	1021	946
1055	TRgrp2_6269	TPRE009443-PA	Nasvi2EG022733	malonyl-CoA-acyl carrier protein transacylase	0.43	0.46	0.648	0.429	0.812	0.197937	0.278632	0.18437	0.349091	660	1004	1037	1139	1037
1223	TRgrp2_6069	TPRE000690-PA	Nasvi2EG001017	grpE protein homolog. mitochondrial	0.162	0.78	0.987	0.69	1.15	0.126574	0.160155	0.112024	0.18671	338	540	714	762	714
807	TRgrp2_6647	TPRE001530-PA	Nasvi2EG010188	brain protein 44 protein-like. putative	0.319	0.284	0.439	0.29	0.642	0.0905553	0.139998	0.092369	0.204763	219	452	594	822	594
63	TRgrp2_6377	TPRE007969-PA	Nasvi2EG014235	Transmembrane protein C5orf28 protein. putative	0.671	0.271	0.385	0.295	0.383	0.181648	0.25812	0.197674	0.256605	598	948	1067	972	972
714	TRgrp2_5933	TPRE009697-PA	Nasvi2EG005266	Cell cycle checkpoint control protein RAD9A	0.537	0.231	0.306	0.788	0.318	0.124015	0.164384	0.422839	0.170624	330	562	1293	702	702
1082	TRgrp2_6231	TPRE006357-PA	Nasvi2EG008846	evolutionarily conserved signaling intermediate in Toll pathway	0.405	0.493	0.62	0.678	0.716	0.199701	0.250946	0.274554	0.289963	670	924	1216	1041	1041
336	TRgrp2_6092	TPRE009615-PA	Nasvi2EG017571	epimerase family protein SDR39U1. putative	0.321	0.513	0.401	0.462	1.1	0.164504	0.12854	0.148196	0.351774	523	414	893	1144	893
173	TRgrp2_6667	TPRE002096-PA	Nasvi2EG009404	Glutaminyl-peptide cyclotransferase	0.438	0.526	1.22	0.426	0.806	0.230229	0.533068	0.186699	0.352841	777	1272	1042	1147	1147
891	TRgrp2_6204	TPRE005579-PA	Nasvi2EG007963	ATP synthase subunit D	0.428	0.592	0.585	0.645	1.25	0.253617	0.250693	0.276138	0.536986	850	922	1219	1264	1219
795	TRgrp2_6655	TPRE012589-PA	Nasvi2EG000094	n-acetylgalactosaminyltransferase 7	0.175	0.62	1.12	0.57	0.579	0.108156	0.196279	0.0994782	0.101093	274	727	642	382	642
921	TRgrp2_6457	TPRE011570-PA	Nasvi2EG006932	sodium/potassium-transporting ATPase subunit beta-2. putative	0.213	0.326	0.497	0.387	0.63	0.0695456	0.105932	0.0825394	0.134137	146	308	512	536	512
1299	TRgrp2_6492	TPRE005577-PA	Nasvi2EG007966	Hemicentin-1	0.541	0.346	0.738	0.313	0.402	0.187386	0.399732	0.169216	0.217587	621	1192	987	859	987
1253	TRgrp2_6830	TPRE000927-PA	Nasvi2EG001101	u3 small nucleolar ribonucleoprotein protein IMP3. putative	0.13	0.858	2.64	0.776	0.72	0.111381	0.342062	0.100711	0.0933903	284	1137	650	345	650
493	TRgrp2_6635	TPRE000444-PA	Nasvi2EG009957	NADH dehydrogenase iron-sulfur protein	0.341	0.396	0.582	0.223	1.58	0.134721	0.198161	0.0760182	0.538838	370	732	457	1265	732
872	TRgrp2_5888	TPRE001394-PA	Nasvi2EG013190	survival motor neuron protein. putative	0.319	0.528	0.618	0.561	0.724	0.16858	0.1972	0.179025	0.231187	540	730	1016	899	899
664	TRgrp2_6163	TPRE005285-PA	Nasvi2EG011643	DNA repair endonuclease XPF	0.293	0.531	0.915	0.286	0.727	0.155853	0.268316	0.0838477	0.213264	487	973	520	846	846
107	TRgrp2_6210	TPRE004667-PA	Nasvi2EG006121	Pyridoxal kinase	0.325	0.533	0.801	0.353	0.731	0.173002	0.260271	0.114619	0.237302	558	959	728	916	916
213	TRgrp2_6856	TPRE004042-PA	Nasvi2EG001604	DNA primase large subunit	0.809	0.264	0.268	0.254	0.404	0.213154	0.216962	0.205132	0.326641	730	817	1085	1105	1085
1236	TRgrp2_5823	TPRE010971-PA	Nasvi2EG002728	aveugle protein	0.116	0.791	1.45	0.101	1.42	0.0915665	0.167647	0.0116962	0.164506	223	578	45	671	578
801	TRgrp2_6690	TPRE004387-PA	Nasvi2EG008033	NFU1 iron-sulfur cluster scaffold	0.188	0.549	0.78	0.503	1.78	0.103282	0.146643	0.0946055	0.334293	259	482	613	1117	613
1083	TRgrp2_5870	TPRE006285-PA	Nasvi2EG020553	28S ribosomal protein S18c	0.236	1.11	0.741	1.16	2.84	0.261046	0.174788	0.274415	0.670594	865	622	1215	1293	1215
93	TRgrp2_6921	TPRE008518-PA	Nasvi2EG014009	clavesin-2. putative	0.202	0.444	1.1	0.436	0.54	0.0897219	0.22195	0.0880975	0.108901	215	842	560	419	560
557	TRgrp2_6820	TPRE006789-PA	Nasvi2EG012188	39S ribosomal protein L44. mitochondrial	0.458	0.442	0.607	0.472	0.622	0.202376	0.277982	0.216363	0.284979	688	1002	1113	1032	1032
539	TRgrp2_6542	TPRE002027-PA	Nasvi2EG009423	39S ribosomal protein L12. mitochondrial	0.218	0.62	0.748	0.513	2.62	0.135053	0.162908	0.111739	0.570001	371	552	713	1280	713
1033	TRgrp2_6396	TPRE011687-PA	Nasvi2EG002775	Nucleotide-binding protein. putative	0.276	0.546	0.773	0.474	0.919	0.150486	0.21303	0.130547	0.253418	459	800	799	961	800
998	TRgrp2_6543	TPRE005337-PA	Nasvi2EG020887	#N/A	0.249	0.916	1.04	0.857	2.18	0.227874	0.259061	0.213215	0.541274	770	954	1108	1267	1108
1242	TRgrp2_6202	TPRE004195-PA	Nasvi2EG006830	#N/A	0.134	0.305	0.94	0.676	0.679	0.0408664	0.126041	0.0906855	0.0910873	63	400	581	335	400
212	TRgrp2_6181	TPRE000639-PA	Nasvi2EG001076	Aminopeptidase N	0.416	0.594	0.902	0.722	0.793	0.247272	0.375386	0.300472	0.330242	834	1171	1243	1109	1171
412	TRgrp2_6260	TPRE012025-PA	Nasvi2EG003211	ATP-dependent RNA Helicase DDX28	0.544	0.499	0.75	0.55	0.833	0.271297	0.408182	0.29912	0.452978	898	1202	1241	1232	1232
170	TRgrp2_5683	TPRE000622-PA	Nasvi2EG004982	RNA methyltransferase protein 1	0.372	0.649	0.921	0.616	1.01	0.241155	0.342191	0.228976	0.377082	815	1138	1145	1175	1145
171	TRgrp2_5679	TPRE000295-PA	Nasvi2EG002833	serine-rich adhesin for platelets-like [Trichogramma pretiosum] Sequence ID: XP_014220083.1	0.525	0.198	0.401	0.175	0.245	0.103913	0.21064	0.0916972	0.128608	260	789	589	512	589
165	TRgrp2_5667	TPRE002055-PA	Nasvi2EG009476	Vesicle-associated membrane protein 7	0.164	0.323	0.81	0.731	0.633	0.0529068	0.132453	0.119588	0.103606	98	427	757	397	427
567	TRgrp2_6255	TPRE011778-PA	Nasvi2EG009997	phenylalanyl-tRNA synthetase. mitochondrial. putative	0.279	0.506	0.715	0.415	1.01	0.141223	0.199505	0.115872	0.281253	412	741	734	1026	741
530	TRgrp2_6735	TPRE005649-PA	Nasvi2EG001034	ubiquinone biosynthesis methyltransferase COQ5. mitochondrial. putative	0.337	0.362	0.335	0.299	0.679	0.1219	0.112879	0.100661	0.228614	322	341	649	888	649
1162	TRgrp2_6693	TPRE001601-PA	Nasvi2EG021410	mitochondrial import inner membrane translocase subunit TIM44. putative	0.179	0.865	1.45	0.391	1.12	0.154606	0.258573	0.069906	0.199571	483	951	404	810	810
1201	TRgrp2_6792	TPRE006934-PA	Nasvi2EG018623	disulfide-isomerase A3 protein	0.219	0.894	1.96	0.504	1.18	0.195545	0.428874	0.11024	0.257728	649	1224	705	974	974
191	TRgrp2_6053	TPRE000034-PA	Nasvi2EG011307	venom protease	0.368	0.782	1.98	0.839	0.818	0.287786	0.730007	0.308741	0.300905	927	1306	1248	1063	1248
595	TRgrp2_5881	TPRE001500-PA	Nasvi2EG013974	DNA repair protein XRCC1	0.564	0.384	0.747	0.184	0.533	0.216617	0.421079	0.103739	0.300613	743	1212	666	1062	1062
1205	TRgrp2_6885	TPRE000728-PA	Nasvi2EG005132	dolichyl-diphosphooligosaccharide--protein glycosyltransferase 48 kDa subunit. putative	0.186	0.466	1	0.355	0.705	0.0868818	0.186944	0.0661033	0.131301	206	681	372	524	524
1099	TRgrp2_6049	TPRE007899-PA	Nasvi2EG006302	fumarylacetoacetase	0.145	1.09	1.47	0.925	1.65	0.158255	0.212381	0.133898	0.238194	501	795	819	921	819
1066	TRgrp2_5915	TPRE010741-PA	Nasvi2EG003283	Uncharacterized protein C7orf30	0.436	0.554	0.781	0.44	0.912	0.24134	0.34039	0.19191	0.397414	816	1133	1050	1193	1133
65	TRgrp2_6367	TPRE001141-PA	Nasvi2EG006650	#N/A	0.14	0.446	21.6	0.0521	0.798	0.0626691	3.03415	0.00731213	0.112	123	1311	28	437	437
992	TRgrp2_5740	TPRE000516-PA	Nasvi2EG009775	Nodal modulator 2	0.504	0.411	0.611	0.361	0.369	0.207439	0.307881	0.181833	0.186151	709	1071	1023	760	1023
27	TRgrp2_6070	TPRE006283-PA	Nasvi2EG020552	N.N-dimethylguanosine tRNA methyltransferase. putative	0.366	0.461	0.617	0.355	0.705	0.168752	0.226021	0.129831	0.258152	542	856	795	975	856
634	TRgrp2_5685	TPRE003404-PA	Nasvi2EG037267	#N/A	0.406	0.695	1	0.712	2.84	0.282153	0.40777	0.289365	1.1543	921	1200	1235	1309	1235
794	TRgrp2_6067	TPRE003715-PA	Nasvi2EG005679	39S ribosomal protein L2. mitochondrial	0.233	0.59	0.732	0.829	0.73	0.137287	0.17027	0.192739	0.169741	384	595	1054	697	697
1238	TRgrp2_5884	TPRE006702-PA	Nasvi2EG011501	Kinesin protein costa	0.478	0.624	1.1	0.69	0.288	0.298241	0.528019	0.329721	0.137831	952	1271	1265	553	1265
1131	TRgrp2_6084	TPRE010029-PA	Nasvi2EG001419	Apolipophorins	0.594	0.327	0.453	0.275	0.381	0.194128	0.268772	0.163071	0.226052	646	975	958	880	958
296	TRgrp2_5930	TPRE001512-PA	Nasvi2EG009366	Dolichyl-phosphate beta-glucosyltransferase	0.361	0.482	0.537	0.399	0.716	0.173895	0.193855	0.143953	0.258236	564	717	876	976	876
730	TRgrp2_5982	TPRE000951-PA	Nasvi2EG002238	Seryl-tRNA synthetase	0.44	0.46	0.627	0.361	0.847	0.202171	0.275496	0.158896	0.372454	685	996	938	1167	996
912	TRgrp2_6224	TPRE001915-PA	Nasvi2EG013328	Mitochondrial inner membrane protein OXA1L	0.488	0.506	0.654	0.465	0.927	0.246933	0.318918	0.226783	0.452002	831	1096	1141	1230	1141
319	TRgrp2_5649	TPRE008844-PA	Nasvi2EG004171	Apolipophorin-III protein. putative	0.625	0.219	1.08	0.173	0.244	0.136884	0.673728	0.108295	0.152734	381	1299	689	621	689
333	TRgrp2_6576	TPRE003036-PA	Nasvi2EG008892	loss of heterozygosity 12 chromosomal region 1 protein homolog	0.128	0.998	1.42	0.706	1.27	0.127757	0.181494	0.0903423	0.163057	342	648	576	665	648
717	TRgrp2_6334	TPRE005234-PA	Nasvi2EG013061	TRAF-interacting protein	0.752	0.404	0.74	0.518	0.37	0.304163	0.556943	0.389344	0.278007	972	1277	1286	1014	1277
354	TRgrp2_6546	TPRE008024-PA	Nasvi2EG021046	proteasome subunit beta type-2. putative	0.145	0.459	1.29	0.51	0.639	0.0665329	0.187649	0.0738665	0.0926684	137	686	442	342	442
282	TRgrp2_5902	TPRE000868-PA	Nasvi2EG005195	UPF0555 protein KIAA0776 protein. putative	0.326	0.562	0.668	0.466	1.4	0.183489	0.218041	0.151959	0.457852	610	820	914	1236	914
953	TRgrp2_6123	TPRE009197-PA	Nasvi2EG006683	DJ-1. protein	0.564	0.191	0.293	0.0995	0.745	0.107394	0.165242	0.0560801	0.420124	270	573	304	1215	573
57	TRgrp2_6406	TPRE004252-PA	Nasvi2EG005231	General transcription factor 3C Polypeptide 5	0.268	0.684	1.03	0.566	0.547	0.183388	0.276457	0.151763	0.14682	609	997	912	600	912
399	TRgrp2_6817	TPRE012588-PA	Nasvi2EG000095	t-complex protein 1 subunit delta. putative	0.194	0.25	0.628	0.165	1.05	0.0484632	0.121628	0.0320439	0.204308	84	384	139	820	384
638	TRgrp2_6295	TPRE010870-PA	Nasvi2EG005315	E3 SUMO-protein ligase NSE2	0.667	0.416	0.629	0.405	0.844	0.277491	0.419576	0.270431	0.563156	910	1209	1210	1279	1210
279	TRgrp2_5783	TPRE011000-PA	Nasvi2EG002497	RPA-interacting protein	0.803	0.351	0.313	0.393	0.533	0.281998	0.25107	0.315217	0.428174	919	925	1254	1217	1217
121	TRgrp2_5789	TPRE012212-PA	Nasvi2EG007811	protein-cysteine N-palmitoyltransferase porcupine. putative	0.699	0.285	0.373	0.257	0.273	0.198975	0.260487	0.179351	0.190518	665	960	1018	778	960
739	TRgrp2_6960	TPRE010796-PA	Nasvi2EG014453	Malonyl-CoA decarboxylase. mitochondrial	0.489	0.427	0.504	0.361	0.678	0.209027	0.246634	0.176352	0.331637	716	913	1009	1111	1009
301	TRgrp2_6332	TPRE000069-PA	Nasvi2EG011268	phosphoacetylglucosamine mutase	0.287	0.785	0.872	0.671	1.11	0.225652	0.25065	0.192785	0.319113	764	921	1055	1090	1055
1268	TRgrp2_6032	TPRE000602-PA	Nasvi2EG011759	Polymerase Delta-interacting protein 2	0.0521	0.867	2.25	1.26	1.3	0.0451728	0.117106	0.065534	0.067623	74	364	368	235	364
671	TRgrp2_6696	TPRE009414-PA	Nasvi2EG019695	SCY1 protein 2. putative	0.454	0.266	0.377	0.135	0.438	0.120498	0.170919	0.0611199	0.198564	313	602	339	808	602
220	TRgrp2_6196	TPRE008386-PA	Nasvi2EG013949	Phospholipase B1. membrane-associated	0.337	0.451	0.578	0.353	0.727	0.151991	0.19471	0.118748	0.244796	468	719	754	940	754
1277	TRgrp2_6230	TPRE002915-PA	Nasvi2EG008847	alanine--glyoxylate aminotransferase	0.406	0.507	0.405	0.464	0.652	0.205786	0.164519	0.188475	0.264807	701	563	1045	987	987
782	TRgrp2_6126	TPRE009614-PA	Nasvi2EG017572	DNA primase	0.564	0.194	0.208	0.157	0.324	0.109561	0.116957	0.0886164	0.182486	280	363	564	746	564
1254	TRgrp2_6443	TPRE007249-PA	Nasvi2EG009291	neurotactin	0.365	0.709	1.17	0.626	0.418	0.25891	0.428572	0.228633	0.152596	861	1223	1144	620	1144
584	TRgrp2_5937	TPRE005893-PA	Nasvi2EG005418	Unknown	0.447	0.303	0.408	0.32	0.277	0.135613	0.18228	0.142842	0.123891	376	658	872	491	658
66	TRgrp2_6375	TPRE003346-PA	Nasvi2EG004254	#N/A	0.207	0.23	0.967	0.235	0.467	0.0477001	0.200273	0.0486516	0.0966607	80	747	259	360	360
35	TRgrp2_6692	TPRE002794-PA	Nasvi2EG014941	cytosolic non-specific dipeptidase. putative	0.227	0.475	0.399	0.385	0.693	0.107821	0.090526	0.0873275	0.157442	272	245	552	641	552
936	TRgrp2_5676	TPRE009760-PA	Nasvi2EG008048	Uncharacterized protein C16orf48	0.296	0.598	0.723	0.568	0.739	0.176994	0.213792	0.168048	0.218439	581	807	982	861	861
1225	TRgrp2_6490	TPRE005274-PA	Nasvi2EG009009	acyl-protein thioesterase 1. putative	0.155	0.888	1.19	0.169	1.37	0.137301	0.183611	0.0260629	0.21147	385	665	109	839	665
940	TRgrp2_6879	TPRE010630-PA	Nasvi2EG012770	DTW domain-containing protein 1. putative	0.137	0.986	1.33	0.615	1.4	0.135164	0.181718	0.0842937	0.19222	374	653	524	784	653
150	TRgrp2_5713	TPRE002269-PA	Nasvi2EG029282	pallidin	0.709	0.477	1.62	0.944	0.617	0.338095	1.15005	0.669529	0.437675	1031	1309	1309	1226	1309
383	TRgrp2_6757	TPRE005279-PA	Nasvi2EG008998	adrenodoxin. mitochondrial. putative	0.157	0.806	0.736	0.606	1.36	0.126606	0.115651	0.0952189	0.213742	339	357	617	849	617
670	TRgrp2_6567	TPRE004041-PA	Nasvi2EG001603	l-threonine 3-dehydrogenase. mitochondrial. putative	0.17	0.374	0.255	0.436	0.616	0.0638214	0.0434431	0.0743292	0.105062	130	78	446	407	407
332	TRgrp2_6132	TPRE002571-PA	Nasvi2EG026494	Transmembrane protein 70	0.623	0.479	0.718	0.397	1.21	0.298301	0.447016	0.247313	0.756672	953	1230	1181	1299	1230
87	TRgrp2_5989	TPRE001877-PA	Nasvi2EG019457	tRNA-specific adenosine deaminase protein 3-like. putative	0.439	0.568	1.46	0.485	0.761	0.249481	0.640461	0.212962	0.334276	839	1295	1107	1116	1116
705	TRgrp2_6799	TPRE001724-PA	Nasvi2EG007920	NADH dehydrogenase iron-sulfur protein	0.089	0.513	0.628	0.697	2.27	0.0456533	0.0558549	0.0620514	0.20211	75	119	349	813	349
114	TRgrp2_6055	TPRE005757-PA	Nasvi2EG013556	Double-strand break repair protein MRE11	0.59	0.371	0.557	0.306	0.427	0.218793	0.328762	0.180402	0.251672	747	1112	1020	957	1020
21	TRgrp2_6577	TPRE009209-PA	Nasvi2EG015147	beta.beta-carotene 9'.10'-oxygenase	0.314	0.454	1.19	0.342	0.539	0.142741	0.373349	0.107332	0.169394	420	1170	685	692	692
450	TRgrp2_6822	TPRE006557-PA	Nasvi2EG000142	myotrophin. putative	0.0914	1.28	2.11	0.985	1.43	0.116578	0.192573	0.0900505	0.130899	303	709	573	520	573
175	TRgrp2_6157	TPRE000251-PA	Nasvi2EG032511	Cytoplasmic tRNA 2-thiolation protein 1	0.234	0.621	0.691	0.701	0.727	0.145325	0.161672	0.16396	0.170109	430	544	964	699	699
137	TRgrp2_6532	TPRE004104-PA	Nasvi2EG006415	t-complex protein 1 subunit epsilon	0.0889	0.408	0.941	0.673	1.23	0.0362682	0.0836895	0.0598291	0.109574	59	209	327	424	327
890	TRgrp2_6809	TPRE008002-PA	Nasvi2EG014999	cytochrome P450 305a1. putative	0.358	0.906	1.56	1.06	1.17	0.324191	0.559428	0.378117	0.420019	1011	1278	1284	1214	1278
284	TRgrp2_6423	TPRE000077-PA	Nasvi2EG011240	Phosphatidylinositol-specific phospholipase C X domain-containing protein	0.457	0.677	1.02	0.303	1.12	0.309365	0.465473	0.138352	0.512806	979	1245	845	1254	1245
492	TRgrp2_6114	TPRE010615-PA	Nasvi2EG012752	Intraflagellar transport protein 52 protein. putative	0.253	0.373	0.43	0.318	0.616	0.0943843	0.108806	0.0806315	0.156003	235	325	500	632	500
1039	TRgrp2_6823	TPRE000446-PA	Nasvi2EG009955	translocon-associated protein subunit alpha. putative	0.26	0.379	0.583	0.326	0.473	0.0987069	0.151871	0.085044	0.123149	246	509	533	486	509
541	TRgrp2_6017	TPRE004040-PA	Nasvi2EG001601	Insulin growth factor-binding protein complex acid labile chain. putative	0.286	0.488	0.659	0.252	0.566	0.139484	0.188302	0.0718962	0.161806	398	687	427	660	660
425	TRgrp2_6893	TPRE000994-PA	Nasvi2EG001986	isocitrate dehydrogenase [NAD] subunit beta. mitochondrial. putative	0.117	0.452	0.64	0.549	1.01	0.0529621	0.0750245	0.0643534	0.118806	99	177	361	467	361
46	TRgrp2_6430	TPRE002493-PA	Nasvi2EG007555	ATP-dependent RNA helicase Pl10. putative	0.137	0.641	0.898	0.565	1.03	0.0880422	0.123397	0.0775634	0.141301	209	390	471	565	471
1207	TRgrp2_6873	TPRE012200-PA	Nasvi2EG007792	bolA protein DDB_G0274169	0.395	0.459	0.573	0.234	1.73	0.181138	0.226095	0.0923044	0.683077	597	858	593	1296	858
586	TRgrp2_6436	TPRE010442-PA	Nasvi2EG000193	adenosylhomocysteinase. putative	0.0993	0.649	0.704	0.689	1.06	0.0644114	0.0699104	0.068393	0.10483	131	164	391	406	391
90	TRgrp2_6275	TPRE008483-PA	Nasvi2EG023379	serine/threonine-protein phosphatase 5	0.118	1.15	1.7	0.613	1.33	0.13571	0.200077	0.0723851	0.156705	378	743	431	637	637
500	TRgrp2_6098	TPRE004642-PA	Nasvi2EG006109	Circadian clock-controlled protein	0.288	0.426	0.445	0.351	0.5	0.122514	0.127966	0.101002	0.143774	323	413	652	581	581
209	TRgrp2_6162	TPRE002140-PA	Nasvi2EG034339	isocitrate dehydrogenase [NAD] subunit alpha. mitochondrial. putative. putative	0.0755	0.897	5.38	0.566	1.38	0.0677147	0.405947	0.0426864	0.103999	142	1198	216	400	400
1193	TRgrp2_6152	TPRE009158-PA	Nasvi2EG015726	ribonuclease H2 subunit A. putative	0.203	0.61	0.735	0.45	0.714	0.123743	0.14908	0.0913051	0.144929	328	496	585	586	585
64	TRgrp2_5914	TPRE004496-PA	Nasvi2EG011745	zinc finger FYVE domain-containing protein 1. putative	0.164	0.821	3.57	0.587	0.823	0.134231	0.584372	0.0959684	0.134658	365	1284	622	538	622
477	TRgrp2_5758	TPRE002104-PA	Nasvi2EG032752	Dimethyladenosine transferase	0.342	0.886	1.25	1.86	0.917	0.30317	0.429168	0.63625	0.313704	969	1225	1308	1082	1225
629	TRgrp2_6329	TPRE010771-PA	Nasvi2EG014505	glutamyl-tRNA synthetase	0.341	0.463	0.589	0.434	0.483	0.157522	0.200698	0.147849	0.164543	496	750	891	673	750
922	TRgrp2_5727	TPRE007740-PA	Nasvi2EG018111	NADH dehydrogenase 1 beta subcomplex subunit 7	0.67	0.506	0.386	0.654	0.916	0.338673	0.258266	0.438269	0.613192	1034	949	1298	1288	1288
5	TRgrp2_6550	TPRE006256-PA	Nasvi2EG013797	citrate synthase 2	0.0918	0.504	0.237	0.653	1.33	0.0462275	0.0217309	0.059929	0.121993	77	32	330	482	330
663	TRgrp2_5706	TPRE006077-PA	Nasvi2EG000602	3-hydroxyacyl-CoA dehydrogenase type-2	0.208	0.717	0.92	0.521	1.04	0.149126	0.191222	0.108415	0.216923	450	702	690	857	702
1195	TRgrp2_6161	TPRE004904-PA	Nasvi2EG011969	MIT domain-containing protein 1. putative	0.279	0.943	1.24	0.684	1.23	0.263248	0.346036	0.190869	0.344428	877	1141	1048	1129	1129
876	TRgrp2_6336	TPRE004282-PA	Nasvi2EG019914	dnaJ homolog subfamily B member 11. putative	0.188	0.869	2.25	0.537	0.999	0.162962	0.42231	0.100656	0.187428	516	1214	648	767	767
1224	TRgrp2_6073	TPRE006910-PA	Nasvi2EG014621	Mitochondrial ribosomal protein S9	0.345	0.951	0.843	0.943	1.58	0.32792	0.290761	0.325096	0.546151	1013	1032	1264	1271	1264
774	TRgrp2_5763	TPRE001851-PA	Nasvi2EG012424	Hemicentin-2	0.285	0.381	0.658	0.296	0.117	0.108667	0.187507	0.0844345	0.0333283	278	685	528	91	528
305	TRgrp2_5957	TPRE002807-PA	Nasvi2EG028971	Glycine cleavage system H protein. mitochondrial	0.251	0.329	0.538	0.185	0.826	0.0823786	0.13488	0.0463799	0.207006	185	434	244	827	434
411	TRgrp2_5951	TPRE009511-PA	Nasvi2EG003692	Peroxisome assembly factor 1	0.59	0.433	0.458	0.359	0.609	0.255735	0.270423	0.211868	0.359462	854	980	1103	1156	1103
448	TRgrp2_5886	TPRE004423-PA	Nasvi2EG003613	n-acetylgalactosaminyltransferase 6. putative	0.192	0.794	1.1	0.389	0.923	0.152685	0.210639	0.0749042	0.17746	474	788	451	723	723
703	TRgrp2_5887	TPRE007121-PA	Nasvi2EG037011	Adenosine Receptor A2b like	0.194	1.12	1.42	1.05	1.08	0.217575	0.274905	0.203841	0.208919	745	994	1079	829	994
919	TRgrp2_6459	TPRE011743-PA	Nasvi2EG011396	Ankyrin repeat domain-containing protein 49	0.285	0.725	0.589	0.757	0.882	0.206642	0.167728	0.215765	0.251369	708	579	1110	956	956
965	TRgrp2_6134	TPRE007585-PA	Nasvi2EG007338	#N/A	0.0962	1.02	1.54	1.38	0.603	0.0980604	0.148269	0.133043	0.0579641	242	490	815	190	490
816	TRgrp2_6020	TPRE007313-PA	Nasvi2EG008483	Intraflagellar transport protein 172 protein. putative	0.31	0.559	0.589	0.52	0.64	0.173267	0.182737	0.161214	0.198361	561	662	947	807	807
79	TRgrp2_5965	TPRE006505-PA	Nasvi2EG016121	O-sialoglycoprotein endopeptidase 2	0.405	0.675	0.754	0.57	1.14	0.27326	0.305079	0.230765	0.462669	903	1061	1149	1238	1149
927	TRgrp2_5710	TPRE002781-PA	Nasvi2EG014945	tRNA guanosine-2'-O-methyltransferase TRM13 protein. putative	0.326	0.713	0.825	0.701	0.869	0.232579	0.268837	0.228452	0.283493	784	976	1143	1030	1030
503	TRgrp2_6633	TPRE004238-PA	Nasvi2EG005254	ester hydrolase C11orf54 homolog	0.398	0.362	0.35	0.324	0.412	0.144103	0.139264	0.129042	0.163983	425	448	792	670	670
1197	TRgrp2_5994	TPRE003261-PA	Nasvi2EG014375	Helicase senataxin	0.594	0.393	0.488	0.473	0.412	0.233455	0.290155	0.280915	0.244976	787	1031	1222	941	1031
143	TRgrp2_6131	TPRE003526-PA	Nasvi2EG012196	Regulator of telomere elongation helicase 1	0.29	0.601	0.657	0.457	1	0.174572	0.190859	0.132629	0.291241	568	700	812	1048	812
99	TRgrp2_6943	TPRE000794-PA	Nasvi2EG001172	Cytochrome b-c1 complex subunit 2. mitochondrial	0.333	0.793	0.818	0.665	2.02	0.263734	0.271958	0.220975	0.671756	881	985	1125	1294	1125
719	TRgrp2_5946	TPRE002465-PA	Nasvi2EG010373	nuclear pore membrane glycoprotein 210. putative	0.534	0.287	0.359	0.212	0.352	0.15307	0.191763	0.113455	0.187906	478	705	721	770	721
720	TRgrp2_6320	TPRE000471-PA	Nasvi2EG020736	Ribonuclease Oy	0.526	0.454	0.562	0.308	0.823	0.23883	0.295803	0.162002	0.432635	803	1044	953	1219	1044
22	TRgrp2_5726	TPRE012155-PA	Nasvi2EG010416	basement membrane-specific heparan sulfate proteoglycan core protein	0.0388	0.616	4.41	1.35	1.02	0.0239134	0.171273	0.0523016	0.0394164	38	604	278	110	278
818	TRgrp2_6022	TPRE006543-PA	Nasvi2EG000033	tRNA -)-methyltransferase non-catalytic subunit TRM6	0.464	0.359	0.447	0.35	0.328	0.166628	0.207085	0.162269	0.152159	532	771	955	619	771
963	TRgrp2_6130	TPRE003335-PA	Nasvi2EG013524	Apoptosis-inducing factor 1	0.363	0.702	0.873	0.303	0.962	0.254994	0.317156	0.109967	0.349343	853	1092	701	1140	1092
453	TRgrp2_6802	TPRE001293-PA	Nasvi2EG011030	33 kDa inner dynein arm light chain. axonemal. putative	0.135	0.611	0.978	0.407	1.76	0.0826826	0.132425	0.0551141	0.238826	187	426	297	925	426
1198	TRgrp2_6166	TPRE001353-PA	Nasvi2EG012293	condensin complex subunit 3	0.649	0.25	0.302	0.282	0.282	0.162155	0.195821	0.183308	0.183277	513	724	1032	751	751
1294	TRgrp2_6517	TPRE004644-PA	Nasvi2EG006111	Circadian clock-controlled protein	0.662	0.396	0.525	0.305	0.498	0.262341	0.347959	0.201871	0.329984	870	1147	1075	1108	1108
605	TRgrp2_6400	TPRE009700-PA	Nasvi2EG005263	Cytosolic Fe-S cluster assembly factor AGAP009023	0.239	0.482	0.458	0.358	0.829	0.115237	0.109559	0.0855351	0.19833	299	329	537	806	537
127	TRgrp2_6160	TPRE010655-PA	Nasvi2EG012706	DNA excision repair protein ERCC-6	0.32	0.46	0.414	0.332	0.566	0.147516	0.132495	0.106261	0.181446	441	428	678	739	678
737	TRgrp2_6906	TPRE006347-PA	Nasvi2EG020531	Sialin	0.272	0.57	0.713	0.427	0.498	0.155226	0.194118	0.116155	0.135501	484	718	737	541	718
1072	TRgrp2_5899	TPRE004513-PA	Nasvi2EG015545	alpha-tocopherol transfer protein. putative	0.49	0.524	0.752	0.421	0.501	0.256441	0.368134	0.206327	0.245285	855	1165	1088	943	1088
578	TRgrp2_5841	TPRE007596-PA	Nasvi2EG007374	RNA-binding protein NOB1	0.313	0.606	0.553	0.453	0.775	0.189616	0.172821	0.141503	0.242302	629	615	862	935	862
289	TRgrp2_6448	TPRE002810-PA	Nasvi2EG020113	medium-chain specific acyl-CoA dehydrogenase. mitochondrial. putative. putative	0.141	0.513	0.588	0.622	0.722	0.0723238	0.0829183	0.0877186	0.101818	153	204	557	386	386
642	TRgrp2_6508	TPRE002139-PA	Nasvi2EG037295	#N/A	0.413	0.68	0.54	0.557	0.984	0.280662	0.222747	0.230002	0.406102	915	843	1148	1203	1148
53	TRgrp2_6746	TPRE012730-PA	Nasvi2EG004014	Deoxyribonuclease-2-alpha	0.446	0.513	0.617	0.392	0.687	0.228496	0.275075	0.174903	0.306444	772	995	1004	1073	1004
518	TRgrp2_6581	TPRE002090-PA	Nasvi2EG009522	DNA topoisomerase	0.306	0.483	0.39	0.346	0.553	0.147874	0.11944	0.105835	0.169436	446	373	677	693	677
1200	TRgrp2_6228	TPRE000765-PA	Nasvi2EG005090	epidermal retinol dehydrogenase 2. putative	0.415	0.339	0.556	0.17	0.377	0.14034	0.230583	0.0702843	0.156292	405	879	408	635	635
451	TRgrp2_6215	TPRE004903-PA	Nasvi2EG000208	mitochondrial chaperone BCS1. putative	0.252	0.268	0.391	0.307	0.389	0.0674995	0.0982311	0.0771878	0.0977765	141	272	465	369	369
1156	TRgrp2_6522	TPRE010040-PA	Nasvi2EG001408	u4/U6 small nuclear ribonucleoprotein Prp4	0.194	0.598	0.608	0.815	0.682	0.11605	0.118036	0.158253	0.132394	302	367	936	530	530
1087	TRgrp2_6351	TPRE006059-PA	Nasvi2EG000631	PAT1 1. protein	0.465	0.533	0.657	0.79	0.315	0.24802	0.305747	0.36777	0.146831	837	1064	1280	601	1064
870	TRgrp2_6520	TPRE005225-PA	Nasvi2EG013048	DNA polymerase epsilon catalytic subunit A	0.368	0.408	0.42	0.306	0.452	0.150224	0.154647	0.112824	0.166403	457	521	718	683	683
1102	TRgrp2_6389	TPRE010433-PA	Nasvi2EG000445	Zinc finger CCCH domain-containing protein 15	0.176	0.382	0.495	0.542	0.556	0.0670292	0.0869919	0.095119	0.0975953	140	227	615	366	366
441	TRgrp2_6305	TPRE008836-PA	Nasvi2EG004183	endoplasmic reticulum resident protein 29. putative	0.192	0.796	1.65	0.567	0.888	0.153055	0.317023	0.109028	0.170667	477	1091	695	703	703
409	TRgrp2_5958	TPRE007369-PA	Nasvi2EG007094	anaphase-promoting complex subunit 5. putative	0.553	0.355	0.417	0.3	0.197	0.196556	0.230719	0.165898	0.108718	655	880	977	416	880
116	TRgrp2_6384	TPRE012295-PA	Nasvi2EG005369	proteasome subunit alpha type-1. putative	0.17	0.441	0.724	0.443	0.495	0.0749641	0.122971	0.0752866	0.0841226	163	388	454	302	388
1164	TRgrp2_6147	TPRE001734-PA	Nasvi2EG011857	Mitochondrial import inner membrane translocase subunit Tim16	0.19	0.625	0.832	0.248	1.46	0.118768	0.158143	0.0471051	0.2773	308	533	250	1011	533
249	TRgrp2_6280	TPRE000084-PA	Nasvi2EG011231	N-acetyltransferase 11	0.349	0.893	1.19	0.845	1.02	0.311526	0.416837	0.294868	0.354615	981	1206	1238	1152	1206
563	TRgrp2_5969	TPRE007800-PA	Nasvi2EG014866	DNA repair protein REV1	0.386	0.503	0.443	0.476	0.574	0.194111	0.170907	0.183602	0.221453	645	600	1036	869	869
659	TRgrp2_5695	TPRE009336-PA	Nasvi2EG022745	Activator of basal transcription 1	0.0717	3.35	7.19	1.26	4	0.240622	0.515429	0.0903741	0.286976	812	1264	578	1036	1036
828	TRgrp2_6214	TPRE009916-PA	Nasvi2EG002072	Immunoglobulin-binding protein 1b	0.295	0.709	2.07	0.474	0.823	0.208819	0.609384	0.13958	0.242452	713	1291	851	936	936
272	TRgrp2_5827	TPRE005851-PA	Nasvi2EG005476	ER degradation-enhancing alpha-mannosidase 1. putative	0.209	0.173	0.474	0.261	0.375	0.036191	0.0992207	0.0545711	0.0784573	58	276	294	280	280
924	TRgrp2_6397	TPRE009691-PA	Nasvi2EG005269	Mitochondrial-processing peptidase subunit alpha	0.217	0.461	0.541	0.358	0.632	0.100137	0.117529	0.0778929	0.13734	252	365	474	552	474
821	TRgrp2_6763	TPRE009474-PA	Nasvi2EG009769	methionyl-tRNA synthetase. cytoplasmic. putative	0.233	0.685	0.854	0.49	0.743	0.159542	0.199011	0.114158	0.173164	504	736	726	708	726
1145	TRgrp2_6060	TPRE002849-PA	Nasvi2EG008655	Anaphase-promoting complex subunit 1	0.49	0.403	0.863	0.295	0.301	0.19766	0.423243	0.144446	0.147417	658	1215	879	603	879
454	TRgrp2_6368	TPRE005931-PA	Nasvi2EG007883	ADAMTS protein 3 . putative	0.341	0.47	0.582	0.266	0.527	0.160341	0.198634	0.0906815	0.180038	508	734	580	729	729
314	TRgrp2_6299	TPRE008254-PA	Nasvi2EG008331	Apolipophorins	0.445	0.534	1.19	0.403	0.372	0.237545	0.526886	0.179267	0.165316	797	1270	1017	677	1017
1017	TRgrp2_5829	TPRE004641-PA	Nasvi2EG006107	takeout protein. putative	0.465	0.375	0.451	0.249	0.441	0.174455	0.209816	0.115904	0.205	566	785	735	823	785
218	TRgrp2_5781	TPRE001167-PA	Nasvi2EG005595	OSCP1. protein	0.645	0.513	0.506	0.448	0.716	0.330815	0.326445	0.28896	0.461931	1017	1104	1233	1237	1233
135	TRgrp2_6533	TPRE003136-PA	Nasvi2EG013816	Proteasome subunit beta type-6	0.146	0.551	1.01	0.462	0.704	0.0804289	0.14723	0.0674566	0.102851	178	484	384	393	393
1140	TRgrp2_6657	TPRE007284-PA	Nasvi2EG016499	sulfite oxidase. mitochondrial. putative. putative	0.373	0.405	0.449	0.284	0.639	0.150739	0.167423	0.105719	0.237932	461	577	675	918	675
280	TRgrp2_6279	TPRE007098-PA	Nasvi2EG013108	Coiled-coil domain-containing protein 104	0.317	0.47	0.58	0.0662	1.25	0.149269	0.183968	0.0210272	0.39608	452	666	89	1192	666
125	TRgrp2_6417	TPRE011370-PA	Nasvi2EG009892	ATP-dependent RNA helicase DHX34. putative. putative	0.273	0.459	0.55	0.496	0.5	0.12518	0.150261	0.135429	0.136582	333	503	827	546	546
1213	TRgrp2_5780	TPRE007941-PA	Nasvi2EG015016	28S ribosomal protein S22	0.523	0.599	0.442	0.609	0.768	0.312914	0.231311	0.318523	0.401526	985	881	1261	1198	1198
1181	TRgrp2_6731	TPRE001120-PA	Nasvi2EG001273	melanotransferrin	0.215	0.666	0.833	0.457	0.46	0.143328	0.179269	0.0983037	0.0989823	422	640	635	374	635
695	TRgrp2_6794	TPRE002988-PA	Nasvi2EG018139	Heat shock protein 75 kDa. mitochondrial	0.271	0.573	0.535	0.405	0.626	0.1556	0.145132	0.109976	0.16979	486	475	703	698	698
1275	TRgrp2_6849	TPRE006179-PA	Nasvi2EG037317	NADH dehydrogenase 1 beta subcomplex. 8. 19kDa. sym:Ndufb8	0.786	0.401	0.505	0.335	0.851	0.314969	0.397219	0.263192	0.669176	989	1190	1200	1292	1200
512	TRgrp2_6151	TPRE007128-PA	Nasvi2EG027504	Protein-S-isoprenylcysteine O-methyltransferase	0.36	0.875	1.01	1.41	1.12	0.315321	0.363885	0.506589	0.404372	990	1161	1303	1200	1200
317	TRgrp2_5650	TPRE006147-PA	Nasvi2EG000227	nicotinamide riboside kinase	0.48	0.498	0.638	0.31	0.579	0.239149	0.306257	0.148683	0.27799	805	1066	895	1013	1013
551	TRgrp2_6221	TPRE000995-PA	Nasvi2EG001987	DNA replication licensing factor MCM8	0.451	0.406	0.478	0.153	0.62	0.183301	0.215769	0.0692346	0.279626	607	814	403	1019	814
771	TRgrp2_6427	TPRE009711-PA	Nasvi2EG006870	#N/A	0.349	0.586	0.533	0.432	0.668	0.204457	0.185696	0.150563	0.232795	695	676	908	902	902
895	TRgrp2_5808	TPRE001871-PA	Nasvi2EG019469	ATP synthase subunit s. mitochondrial	0.387	0.793	0.721	0.633	1.21	0.306491	0.278738	0.244651	0.467706	974	1005	1180	1239	1180
660	TRgrp2_6145	TPRE004065-PA	Nasvi2EG001656	#N/A	0.246	0.515	0.657	0.226	1.02	0.126802	0.161682	0.0555063	0.251955	340	545	300	958	545
923	TRgrp2_5734	TPRE004770-PA	Nasvi2EG003001	Tubulin polyglutamylase TTLL6	0.229	0.745	0.749	0.525	0.804	0.170721	0.171776	0.120304	0.184306	552	607	762	754	754
1218	TRgrp2_6766	TPRE007394-PA	Nasvi2EG001357	Carbohydrate sulfotransferase	0.168	0.585	0.943	0.385	0.674	0.0981438	0.158106	0.0645672	0.113047	243	532	363	444	444
693	TRgrp2_5835	TPRE003883-PA	Nasvi2EG015054	Methyltransferase protein 17	0.631	0.539	0.664	0.501	0.718	0.339881	0.418934	0.315931	0.45322	1037	1208	1256	1233	1233
262	TRgrp2_6857	TPRE001894-PA	Nasvi2EG013337	Cytochrome B-C1 complex subunit 7	0.425	0.49	0.479	0.353	1.25	0.208178	0.203619	0.150158	0.532506	711	759	906	1262	906
1273	TRgrp2_6226	TPRE010012-PA	Nasvi2EG001325	neurogenic locus protein delta	0.175	0.805	0.88	0.719	0.847	0.140768	0.153997	0.125867	0.148145	409	519	782	604	604
1307	TRgrp2_6547	TPRE000413-PA	Nasvi2EG008232	DNA replication licensing factor mcm7-B	0.248	0.782	1.09	0.553	0.586	0.193682	0.271081	0.136933	0.145006	643	982	838	587	838
486	TRgrp2_6122	TPRE012389-PA	Nasvi2EG006546	leucyl-tRNA synthetase	0.32	0.604	0.553	0.424	1.43	0.193101	0.176714	0.135657	0.457638	640	628	832	1235	832
447	TRgrp2_6309	TPRE007764-PA	Nasvi2EG019892	Kr-h2 protein	0.511	0.412	0.482	0.0996	0.693	0.2106	0.246463	0.0508905	0.354081	722	912	269	1151	912
1054	TRgrp2_6877	TPRE008308-PA	Nasvi2EG003441	Serine protease HTRA2. mitochondrial	0.25	0.468	0.596	0.306	1.2	0.11689	0.148785	0.0763067	0.298797	304	494	458	1055	494
593	TRgrp2_6894	TPRE006280-PA	Nasvi2EG008769	alpha-aminoadipic semialdehyde synthase. mitochondrial	0.163	0.389	0.664	0.334	0.841	0.0634899	0.108164	0.0544645	0.137148	128	318	292	549	318
1063	TRgrp2_6919	TPRE007146-PA	Nasvi2EG003489	trafficking protein particle complex subunit 4. putative	0.084	0.58	0.591	0.712	0.917	0.0487305	0.0496384	0.0597816	0.076998	85	95	326	274	274
908	TRgrp2_5753	TPRE005482-PA	Nasvi2EG001181	Trafficking protein particle complex subunit 1	0.152	0.297	0.497	0.381	0.485	0.0450691	0.0753445	0.0576823	0.0735678	73	179	316	259	259
83	TRgrp2_6837	TPRE010853-PA	Nasvi2EG002731	OTU domain-containing protein 6B. putative	0.374	0.471	0.545	0.314	0.618	0.17601	0.203714	0.117458	0.231061	575	761	743	897	761
536	TRgrp2_6173	TPRE011016-PA	Nasvi2EG000423	pentatricopeptide repeat-containing protein 1	0.767	0.445	0.453	0.367	0.61	0.341259	0.347462	0.281908	0.467748	1040	1145	1226	1240	1226
1037	TRgrp2_6373	TPRE002595-PA	Nasvi2EG002572	#N/A	0.136	1.21	2.67	0.334	1.28	0.164575	0.362873	0.0452466	0.173418	524	1158	234	710	710
427	TRgrp2_6282	TPRE004345-PA	Nasvi2EG019955	Uncharacterized protein CXorf41	0.361	0.563	0.147	0.615	0.62	0.20334	0.0532018	0.222042	0.223903	690	107	1130	875	875
679	TRgrp2_6198	TPRE007932-PA	Nasvi2EG015005	RNA polymerase II subunit B1 CTD phosphatase Rpap2	0.514	0.572	0.439	0.454	0.661	0.294148	0.225821	0.233626	0.33971	941	853	1155	1123	1123
250	TRgrp2_5842	TPRE005127-PA	Nasvi2EG012893	#N/A	0.828	0.463	0.736	0.414	0.565	0.383004	0.609099	0.343128	0.468157	1089	1290	1271	1241	1271
398	TRgrp2_5939	TPRE011793-PA	Nasvi2EG009977	giant-lens protein	0.283	0.718	4.43	0.504	0.335	0.203322	1.2551	0.142702	0.0950043	689	1310	871	354	871
762	TRgrp2_6195	TPRE002638-PA	Nasvi2EG021312	Bifunctional coenzyme A synthase	0.285	0.81	0.915	0.847	0.776	0.230736	0.260738	0.241407	0.221139	780	961	1170	868	961
565	TRgrp2_5978	TPRE009257-PA	Nasvi2EG006701	NADH dehydrogenase 1 alpha subcomplex subunit	0.708	0.527	0.293	0.447	1.45	0.372973	0.207527	0.316394	1.02691	1078	773	1258	1306	1258
673	TRgrp2_6564	TPRE003946-PA	Nasvi2EG016537	Conserved oligomeric Golgi complex subunit 3	0.212	0.653	1.71	0.361	0.672	0.138777	0.363864	0.076646	0.142845	396	1160	461	576	576
467	TRgrp2_6770	TPRE001307-PA	Nasvi2EG011015	tetratricopeptide repeat protein 30A. putative	0.142	0.347	0.841	0.159	0.533	0.0492513	0.119473	0.0225071	0.0756751	88	375	96	267	267
549	TRgrp2_6216	TPRE002530-PA	Nasvi2EG007616	Insulin growth factor-binding protein complex acid labile subunit	0.562	0.386	1.03	0.267	0.424	0.217119	0.578411	0.150076	0.238564	744	1282	905	923	923
1051	TRgrp2_6862	TPRE007365-PA	Nasvi2EG007090	6-phosphogluconolactonase. putative	0.218	0.519	0.968	0.355	0.343	0.113163	0.211155	0.0773514	0.0747519	291	790	468	263	468
1059	TRgrp2_6883	TPRE005848-PA	Nasvi2EG005483	synaptosomal-associated protein 29	0.313	0.409	0.726	0.224	0.417	0.128105	0.22766	0.0702976	0.130774	344	868	409	519	519
1291	TRgrp2_6265	TPRE004052-PA	Nasvi2EG001617	Sortilin-related receptor	0.3	0.504	0.599	0.265	0.525	0.151158	0.179771	0.079507	0.157393	465	643	488	640	640
348	TRgrp2_6561	TPRE010511-PA	Nasvi2EG014476	prolactin regulatory element-binding protein. putative	0.426	0.424	0.483	0.333	0.301	0.18076	0.205756	0.141889	0.12829	594	768	864	508	768
402	TRgrp2_5952	TPRE009959-PA	Nasvi2EG006440	Zinc finger HIT domain-containing protein 2	0.55	0.487	0.554	0.503	0.487	0.267622	0.304645	0.276645	0.267669	886	1060	1220	993	1060
1310	TRgrp2_6945	TPRE000890-PA	Nasvi2EG000864	v-type proton ATPase subunit E	0.174	0.584	0.471	0.449	0.633	0.101675	0.0819524	0.0781238	0.110233	256	202	477	429	429
873	TRgrp2_6178	TPRE008607-PA	Nasvi2EG011686	Unknown	0.79	0.496	0.566	0.533	0.7	0.391797	0.44711	0.421231	0.552985	1100	1231	1292	1273	1273
1074	TRgrp2_5906	TPRE007084-PA	Nasvi2EG013247	Ribonucleases P/MRP protein subunit POP1	0.411	0.707	0.468	0.588	0.794	0.290733	0.192397	0.241947	0.32654	932	707	1172	1104	1104
592	TRgrp2_6289	TPRE009561-PA	Nasvi2EG008184	MCM10 protein protein. putative	0.454	0.579	0.765	0.329	0.64	0.262846	0.347184	0.149119	0.290533	874	1144	897	1044	1044
572	TRgrp2_6813	TPRE008860-PA	Nasvi2EG009199	syntaxin-12	0.251	0.744	1.01	0.506	0.455	0.186536	0.253881	0.126818	0.114143	619	933	788	447	788
508	TRgrp2_6143	TPRE008060-PA	Nasvi2EG019668	vesicular integral-membrane protein VIP36	0.123	0.708	1.68	0.356	0.812	0.0869231	0.205553	0.043702	0.0996007	207	767	223	376	376
709	TRgrp2_6806	TPRE006206-PA	Nasvi2EG016671	Ubiquitin-FolD modifier-conjugating enzyme	0.154	0.266	0.568	1.68	0.396	0.0410176	0.0874892	0.259017	0.0610695	65	231	1195	207	231
70	TRgrp2_6335	TPRE006101-PA	Nasvi2EG000200	Lysophosphatidylcholine acyltransferase	0.275	0.98	1.14	0.706	1.06	0.269527	0.312716	0.194193	0.292145	893	1079	1059	1049	1059
1134	TRgrp2_6566	TPRE010782-PA	Nasvi2EG024984	mannose-P-dolichol utilization defect 1 protein homolog	0.362	0.807	0.943	0.442	0.898	0.29178	0.340795	0.15964	0.324842	935	1134	942	1100	1100
179	TRgrp2_5659	TPRE000624-PA	Nasvi2EG004981	39S ribosomal protein L16. mitochondrial	0.53	0.405	0.455	0.282	0.676	0.214669	0.241373	0.149265	0.35818	738	902	898	1155	902
1085	TRgrp2_6331	TPRE009800-PA	Nasvi2EG003721	F-box/LRR-repeat protein 14	0.263	0.758	0.84	0.703	0.451	0.199218	0.220877	0.184952	0.118596	668	832	1038	464	832
1190	TRgrp2_6574	TPRE005548-PA	Nasvi2EG007698	DNA-directed RNA polymerases I	0.135	0.46	1.03	0.294	0.589	0.0620427	0.138283	0.0396471	0.0794232	121	444	197	284	284
147	TRgrp2_6551	TPRE000886-PA	Nasvi2EG001088	actin-related protein 3. putative	0.109	0.0336	0.329	0.355	0.494	0.00365243	0.0357659	0.0385843	0.0536801	11	67	190	170	170
94	TRgrp2_6900	TPRE001941-PA	Nasvi2EG005870	G patch domain-containing protein 1	0.369	0.559	0.423	0.46	0.596	0.206559	0.156358	0.169755	0.219947	706	528	992	865	865
555	TRgrp2_6061	TPRE010038-PA	Nasvi2EG001410	gamma-aminobutyric acid type B receptor subunit 2	0.138	0.566	0.811	0.436	0.378	0.0780067	0.111783	0.060118	0.0520785	172	339	331	166	331
288	TRgrp2_5737	TPRE009962-PA	Nasvi2EG006444	Phosphomevalonate kinase	0.408	0.551	0.534	0.491	0.583	0.224782	0.218075	0.200581	0.238136	762	821	1073	920	920
889	TRgrp2_5821	TPRE000515-PA	Nasvi2EG009748	Unknown	0.577	0.523	0.55	0.756	0.588	0.301984	0.317524	0.436786	0.339815	966	1093	1297	1124	1124
865	TRgrp2_5779	TPRE012173-PA	Nasvi2EG010424	coiled-coil domain-containing protein 58. putative	0.228	1.05	1.16	0.235	1.94	0.240362	0.264816	0.0536153	0.442053	809	967	284	1227	967
1302	TRgrp2_5640	TPRE005733-PA	Nasvi2EG012541	head-specific guanylate cyclase	0.267	0.269	0.396	0.131	0.447	0.071808	0.105748	0.0348851	0.119315	150	307	158	471	307
461	TRgrp2_6192	TPRE006783-PA	Nasvi2EG012195	Carboxypeptidase D	0.496	0.612	0.559	0.446	0.82	0.303323	0.277122	0.221251	0.406561	970	999	1127	1204	1127
996	TRgrp2_6552	TPRE002534-PA	Nasvi2EG007624	Glyceraldehyde-3-phosphate dehydrogenase	0.0389	1.33	2.4	0.663	8.43	0.051842	0.0933889	0.0258379	0.328313	97	254	106	1107	254
701	TRgrp2_6791	TPRE012256-PA	Nasvi2EG013742	n-sulphoglucosamine sulphohydrolase. putative	0.193	0.924	0.879	0.766	0.946	0.177955	0.169314	0.14751	0.182266	586	589	889	743	743
1170	TRgrp2_6727	TPRE008173-PA	Nasvi2EG008840	H/Cl exchange transporter 7	0.18	0.952	1.07	0.849	0.569	0.171604	0.193084	0.15318	0.102547	556	713	917	389	713
886	TRgrp2_6787	TPRE007745-PA	Nasvi2EG018119	elongation of very long chain fatty acids protein AAEL008004. putative	0.247	0.285	0.324	0.226	0.657	0.0703431	0.0799789	0.0559325	0.162183	147	198	303	661	303
559	TRgrp2_6834	TPRE011678-PA	Nasvi2EG005350	Heparan sulfate 2-O-sulfotransferase 1	0.274	0.557	0.612	0.413	0.568	0.152823	0.167945	0.11335	0.155861	475	581	720	631	631
206	TRgrp2_6554	TPRE011551-PA	Nasvi2EG004651	mRNA turnover protein 4 homolog	0.244	1.01	1.13	0.609	1.08	0.246824	0.276808	0.148727	0.264106	830	998	896	986	986
744	TRgrp2_6328	TPRE005989-PA	Nasvi2EG007719	Nuclear pore complex protein Nup155	0.153	0.436	0.942	0.357	0.44	0.0666793	0.144062	0.0545433	0.0672736	138	468	293	233	293
298	TRgrp2_6466	TPRE000384-PA	Nasvi2EG006804	3-ketodihydrosphingosine reductase	0.371	0.897	0.976	0.777	1.02	0.332591	0.361799	0.28799	0.378651	1021	1156	1231	1176	1176
1024	TRgrp2_6426	TPRE000876-PA	Nasvi2EG007779	Synaptogyrin-2	0.106	0.958	4.01	0.663	0.438	0.101878	0.426637	0.0705484	0.0465902	257	1221	412	142	412
43	TRgrp2_6446	TPRE001627-PA	Nasvi2EG008027	myophilin. putative	0.103	0.151	0.512	0.364	0.885	0.0155974	0.0527426	0.0374607	0.0911705	25	106	179	337	179
838	TRgrp2_6716	TPRE005268-PA	Nasvi2EG009017	cation-transporting ATPase 13A1. putative. putative	0.192	0.722	0.854	0.42	0.71	0.138549	0.163998	0.0806165	0.136244	390	559	498	544	544
226	TRgrp2_6920	TPRE010319-PA	Nasvi2EG016465	Polyglutamine-binding protein 1	0.089	2.12	2.34	1.51	1.73	0.188386	0.208637	0.134846	0.154317	625	779	822	627	779
1227	TRgrp2_6942	TPRE000869-PA	Nasvi2EG002416	39S ribosomal protein L45. mitochondrial. putative	0.395	0.742	0.695	0.601	0.81	0.292992	0.274479	0.237248	0.319857	939	992	1164	1092	1092
1234	TRgrp2_5819	TPRE007950-PA	Nasvi2EG007001	Rhomboid domain-containing protein 1	0.443	0.415	0.461	0.149	0.518	0.18418	0.204182	0.0661614	0.229459	611	763	373	894	763
987	TRgrp2_6048	TPRE007896-PA	Nasvi2EG006304	Angiotensin-converting enzyme	0.176	0.51	0.672	0.359	0.618	0.0897813	0.118413	0.0633273	0.108874	218	369	358	418	369
844	TRgrp2_5944	TPRE007229-PA	Nasvi2EG013029	Unknown	0.851	0.304	0.399	0.185	0.325	0.258512	0.339759	0.157192	0.276797	860	1130	934	1010	1010
755	TRgrp2_6050	TPRE008719-PA	Nasvi2EG000392	40S ribosomal protein S12	0.316	0.888	0.604	0.623	1.11	0.280197	0.190565	0.196588	0.349438	914	697	1064	1141	1064
699	TRgrp2_5866	TPRE004942-PA	Nasvi2EG004086	cyclin-dependent kinase 1. putative	0.167	0.216	0.394	0.241	0.391	0.0360971	0.0658172	0.0402405	0.0653142	57	149	206	228	206
1163	TRgrp2_6632	TPRE010076-PA	Nasvi2EG002120	WD repeat-containing protein 35. putative	0.394	0.526	0.574	0.291	0.815	0.207448	0.226246	0.114738	0.321125	710	859	730	1093	859
677	TRgrp2_6031	TPRE007181-PA	Nasvi2EG002991	zinc finger protein ZPR1	0.308	0.543	0.436	0.348	0.936	0.167189	0.134233	0.107194	0.288145	535	431	684	1038	684
738	TRgrp2_6000	TPRE012585-PA	Nasvi2EG000078	tRNA pseudouridine synthase 3	0.3	0.745	0.807	0.408	0.91	0.223186	0.241926	0.122334	0.27269	754	903	772	1004	903
544	TRgrp2_6013	TPRE012572-PA	Nasvi2EG000172	Unknown	1.2	0.302	0.355	0.376	0.241	0.363187	0.426056	0.452437	0.290077	1070	1218	1301	1042	1218
961	TRgrp2_6135	TPRE011624-PA	Nasvi2EG004061	Matrix metalloproteinase-15	0.449	0.336	1.4	0.21	0.271	0.150906	0.629295	0.0942915	0.121857	462	1292	609	481	609
1196	TRgrp2_6219	TPRE006198-PA	Nasvi2EG016433	Unknown	0.23	0.714	1.24	0.253	0.712	0.163914	0.285777	0.0580637	0.163413	520	1016	317	666	666
1049	TRgrp2_6863	TPRE009411-PA	Nasvi2EG019698	transmembrane protein 50A. putative	0.153	1.35	1.99	0.388	1.39	0.205665	0.304341	0.0593129	0.212074	700	1057	322	844	844
277	TRgrp2_5878	TPRE000132-PA	Nasvi2EG010492	leucine-rich repeat protein soc-2 homolog	0.057	1.16	3.24	0.266	1.37	0.0662382	0.184535	0.0151581	0.0783647	136	670	64	279	279
59	TRgrp2_6772	TPRE000889-PA	Nasvi2EG000865	Mitochondrial glutamate carrier 1	0.183	0.103	0.403	0.18	0.936	0.0188689	0.0736025	0.0328424	0.170878	29	171	145	704	171
1256	TRgrp2_5859	TPRE003396-PA	Nasvi2EG012042	Solute carrier family 46 member 3	0.298	0.384	0.657	0.244	0.295	0.11424	0.195708	0.0726759	0.0878618	293	723	434	318	434
645	TRgrp2_6662	TPRE001286-PA	Nasvi2EG011038	Transmembrane protein 62	0.388	0.54	0.569	0.395	0.562	0.209972	0.220922	0.153521	0.218144	719	834	919	860	860
825	TRgrp2_6234	TPRE006329-PA	Nasvi2EG016462	Unknown	0.229	0.589	0.664	0.465	0.487	0.134688	0.15195	0.106381	0.111506	369	510	680	434	510
1246	TRgrp2_5814	TPRE001364-PA	Nasvi2EG011165	Dimethyladenosine transferase	0.859	0.512	0.596	0.495	0.77	0.439663	0.511954	0.425407	0.661669	1150	1262	1294	1291	1291
1247	TRgrp2_6393	TPRE007500-PA	Nasvi2EG010394	Cytochrome P450 302a1. mitochondrial	0.338	0.813	1.07	0.56	0.678	0.274862	0.360861	0.189376	0.229151	906	1155	1047	891	1047
697	TRgrp2_5990	TPRE008383-PA	Nasvi2EG013953	Unknown	0.726	0.563	0.641	0.492	0.729	0.408852	0.465572	0.357394	0.529632	1120	1246	1276	1260	1260
798	TRgrp2_6120	TPRE003390-PA	Nasvi2EG012013	#N/A	0.0508	0.986	1.89	0.00883	1.3	0.0500294	0.0959419	0.000448123	0.0658753	90	264	17	230	230
316	TRgrp2_6660	TPRE001865-PA	Nasvi2EG022813	NF-kappa-B-repressing factor	0.406	0.81	0.285	0.571	1.11	0.328876	0.115831	0.231872	0.449824	1015	358	1153	1229	1153
1229	TRgrp2_6773	TPRE012578-PA	Nasvi2EG000164	n-alpha-acetyltransferase 20. NatB catalytic subunit. putative	0.0311	1.95	1.48	1.62	2.33	0.060795	0.0459605	0.0503561	0.0725546	118	86	267	256	256
1117	TRgrp2_6429	TPRE000405-PA	Nasvi2EG008226	zinc finger HIT domain-containing protein 1. putative	0.263	0.462	0.38	0.303	0.446	0.121318	0.0998129	0.0794294	0.117109	319	279	486	456	456
374	TRgrp2_6698	TPRE006834-PA	Nasvi2EG012076	39S ribosomal protein L28	0.436	0.579	0.623	0.774	0.486	0.252213	0.271485	0.337606	0.211782	846	983	1269	842	983
192	TRgrp2_6144	TPRE004061-PA	Nasvi2EG001649	Methionyl-tRNA synthetase. mitochondrial	0.356	0.704	0.663	0.468	1.08	0.250599	0.236032	0.166533	0.3843	841	891	978	1181	978
421	TRgrp2_6927	TPRE006604-PA	Nasvi2EG016036	60S ribosomal protein L37	0.0241	0.566	2.66	1.55	2.09	0.0136166	0.064061	0.0372459	0.0503599	22	141	175	159	159
1046	TRgrp2_5942	TPRE003349-PA	Nasvi2EG004260	PDZ domain-containing protein 6	0.553	0.371	0.346	0.258	0.381	0.205338	0.191451	0.142696	0.211042	699	703	870	835	835
542	TRgrp2_6767	TPRE006358-PA	Nasvi2EG008848	transmembrane protein 64. putative	0.183	0.49	0.627	0.218	0.648	0.0897657	0.114906	0.0399892	0.118739	217	352	203	466	352
770	TRgrp2_5770	TPRE011487-PA	Nasvi2EG003834	GPN-loop GTPase 1. putative	0.266	0.579	0.462	0.51	0.567	0.153673	0.122806	0.135545	0.150491	479	387	830	614	614
154	TRgrp2_6565	TPRE007036-PA	Nasvi2EG012447	ATP-dependent DNA helicase PIF1	0.306	0.625	0.627	0.399	0.686	0.191307	0.1918	0.122066	0.209812	635	706	770	831	770
832	TRgrp2_6853	TPRE003859-PA	Nasvi2EG021020	electron transfer flavoprotein subunit alpha. mitochondrial. putative	0.213	0.607	0.499	0.412	0.569	0.129161	0.106191	0.0876847	0.121003	346	309	556	480	480
92	TRgrp2_6916	TPRE004189-PA	Nasvi2EG006706	UPF0533 protein C5orf44 homolog	0.225	0.55	0.402	0.341	0.868	0.123844	0.0905039	0.0767293	0.195515	329	244	462	797	462
915	TRgrp2_6451	TPRE004220-PA	Nasvi2EG006873	UPF0480 protein C15orf24 homolog	0.0974	1.24	1.43	0.489	1.49	0.120876	0.139546	0.0476641	0.145303	317	450	253	588	450
907	TRgrp2_5751	TPRE005048-PA	Nasvi2EG014396	YIPF1 protein	0.362	0.478	0.854	0.254	0.467	0.173081	0.309304	0.0920122	0.169061	559	1073	591	691	691
796	TRgrp2_6656	TPRE004658-PA	Nasvi2EG011155	translationally-controlled tumor protein homolog	0.0891	0.926	1.21	0.227	1.88	0.082545	0.107991	0.0202033	0.167964	186	317	86	687	317
342	TRgrp2_6139	TPRE004077-PA	Nasvi2EG001686	charged multivesicular body protein 3	0.139	0.287	0.372	0.317	0.42	0.0398531	0.0516645	0.0439918	0.0582178	62	102	226	192	192
1278	TRgrp2_6026	TPRE005859-PA	Nasvi2EG005462	Serine Protease nudel	0.59	0.695	1.11	0.411	0.865	0.410236	0.654926	0.242887	0.51051	1122	1296	1174	1252	1252
130	TRgrp2_6158	TPRE006765-PA	Nasvi2EG019273	Succinate dehydrogenase [ubiquinone] iron-sulfur subunit. mitochondrial	0.151	1.28	1.33	1.75	1.24	0.192671	0.200079	0.263515	0.18747	638	744	1201	768	768
1058	TRgrp2_5983	TPRE012378-PA	Nasvi2EG002174	Myosin regulatory light chain	0.324	0.111	0.268	0.116	0.0885	0.0359581	0.0870609	0.0377257	0.0286923	56	229	185	73	185
993	TRgrp2_6686	TPRE007600-PA	Nasvi2EG007378	NADH dehydrogenase [ubiquinone] iron-sulfur protein 6. mitochondrial	0.248	0.809	0.378	0.532	1.96	0.200725	0.0938032	0.131851	0.485985	677	256	806	1245	806
633	TRgrp2_6932	TPRE009993-PA	Nasvi2EG001313	Hcp beta-lactamase protein CG13865. putative	0.454	0.745	0.78	0.518	1.23	0.338271	0.354385	0.23533	0.556636	1032	1151	1158	1275	1158
596	TRgrp2_5894	TPRE006287-PA	Nasvi2EG020559	uncharacterized protein LOC106657941 [Trichogramma pretiosum] Sequence ID: XP_014235141.1	0.393	0.238	0.846	0.159	0.202	0.0937085	0.332348	0.0625101	0.0792425	230	1117	354	283	354
1240	TRgrp2_5831	TPRE004638-PA	Nasvi2EG006103	Circadian clock-controlled protein	0.335	0.418	1.71	0.252	0.36	0.139952	0.572362	0.0844025	0.120724	402	1281	526	478	526
1041	TRgrp2_5954	TPRE009990-PA	Nasvi2EG001310	Aladin	0.467	0.43	0.381	0.375	0.421	0.20069	0.177813	0.175418	0.196592	676	634	1006	800	800
443	TRgrp2_6225	TPRE010738-PA	Nasvi2EG010807	mRNA cap guanine-N7 methyltransferase	0.187	1.3	1.38	0.778	1.47	0.243128	0.257598	0.145129	0.273568	820	944	882	1005	944
1071	TRgrp2_5897	TPRE000363-PA	Nasvi2EG017771	vacuolar protein sorting-associated protein 45. putative	0.217	0.271	0.323	0.209	0.501	0.058695	0.0699627	0.0453158	0.108519	113	165	236	415	236
242	TRgrp2_6458	TPRE000898-PA	Nasvi2EG033969	SET and MYND domain-containing protein 4	0.447	0.719	0.749	0.445	0.779	0.321139	0.33455	0.198762	0.348098	1002	1125	1070	1136	1125
706	TRgrp2_6392	TPRE012394-PA	Nasvi2EG022747	Dolichyl-diphosphooligosaccharide--protein glycosyltransferase subunit 2	0.321	0.791	1.02	0.314	0.801	0.254259	0.327768	0.100973	0.257393	851	1110	651	973	973
749	TRgrp2_6348	TPRE000740-PA	Nasvi2EG005118	chitinase 1. putative	0.39	0.505	0.44	0.349	0.486	0.196573	0.17135	0.136055	0.189139	656	605	834	777	777
294	TRgrp2_5993	TPRE006879-PA	Nasvi2EG014552	lisH domain-containing protein ARMC9	0.583	0.601	0.545	0.485	0.645	0.3502	0.317738	0.28281	0.375533	1053	1094	1227	1171	1171
911	TRgrp2_5767	TPRE003512-PA	Nasvi2EG033217	Vacuolar ATP synthase subunit S1	0.637	0.426	0.639	0.28	0.194	0.271203	0.406785	0.178474	0.123242	897	1199	1014	489	1014
702	TRgrp2_5879	TPRE010402-PA	Nasvi2EG008683	origin recognition complex subunit 3. putative	0.478	0.857	0.944	0.633	0.676	0.409442	0.450891	0.302607	0.323188	1121	1238	1245	1097	1238
1306	TRgrp2_6112	TPRE007717-PA	Nasvi2EG019884	acetyl-coenzyme A synthetase. putative	0.086	0.706	0.675	0.525	0.886	0.0606926	0.0580176	0.0451589	0.0761721	117	126	233	270	233
698	TRgrp2_5861	TPRE006309-PA	Nasvi2EG008395	#N/A	0.22	0.971	1.02	0.99	0.874	0.213359	0.225126	0.217479	0.191965	732	848	1116	782	848
975	TRgrp2_5662	TPRE006632-PA	Nasvi2EG016339	Quinone oxidoreductase protein 2. putative	0.518	0.302	0.289	0.181	0.383	0.156566	0.149569	0.0938788	0.198239	493	499	607	805	607
1233	TRgrp2_6277	TPRE001342-PA	Nasvi2EG003547	Coiled-coil domain-containing protein 135	0.59	0.594	0.515	0.406	0.896	0.350383	0.303925	0.239662	0.528492	1054	1055	1168	1257	1168
649	TRgrp2_5658	TPRE008985-PA	Nasvi2EG004935	superoxide dismutase 2. mitochondrial	0.108	0.876	0.609	0.576	1.72	0.0942539	0.0655814	0.0619801	0.185464	234	148	348	758	348
885	TRgrp2_6197	TPRE010352-PA	Nasvi2EG008917	t-complex protein 1 subunit eta	0.121	0.541	0.754	0.296	0.826	0.0653724	0.0911855	0.0357748	0.0998123	134	247	165	379	247
1014	TRgrp2_6465	TPRE000367-PA	Nasvi2EG017764	leucine-rich repeats and immunoglobulin domains protein 1-like. putative	0.217	0.453	0.868	0.29	0.264	0.0983809	0.188726	0.0630565	0.0573266	245	689	357	188	357
650	TRgrp2_5660	TPRE003973-PA	Nasvi2EG020479	Glutathione S-transferase C-terminal domain-containing protein protein . putative	0.429	0.575	0.536	0.37	0.622	0.24655	0.229958	0.158927	0.266989	827	878	939	992	939
113	TRgrp2_6365	TPRE001870-PA	Nasvi2EG019471	Centromere protein I	0.785	0.336	0.35	0.214	0.358	0.26393	0.274852	0.168256	0.280842	882	993	983	1023	993
1111	TRgrp2_5776	TPRE008605-PA	Nasvi2EG011684	HSPB1-associated protein 1	0.526	0.562	0.565	0.601	0.57	0.295806	0.297121	0.316211	0.299843	948	1047	1257	1059	1059
977	TRgrp2_6597	TPRE000271-PA	Nasvi2EG002806	charged multivesicular body protein 6. putative	0.193	1.11	1.13	1	1.11	0.21459	0.217338	0.193361	0.213626	737	819	1057	847	847
239	TRgrp2_5820	TPRE008044-PA	Nasvi2EG006494	28S ribosomal protein S26. mitochondrial. putative	0.568	0.814	0.552	0.66	1.1	0.462031	0.313517	0.374965	0.624685	1176	1080	1283	1289	1283
712	TRgrp2_6807	TPRE002925-PA	Nasvi2EG008966	proton-associated sugar transporter A. putative	0.166	0.652	0.729	0.335	1.01	0.108319	0.121098	0.0556087	0.168523	276	382	301	690	382
487	TRgrp2_5705	TPRE005776-PA	Nasvi2EG004380	malignant T cell-amplified sequence 1. putative	0.085	0.848	1.1	0.392	1.45	0.0720639	0.0937906	0.0333456	0.12311	151	255	147	485	255
688	TRgrp2_6487	TPRE006740-PA	Nasvi2EG000132	zinc transporter ZIP9-B. putative	0.189	0.441	0.399	0.375	0.427	0.0834992	0.0755284	0.0709549	0.0809393	191	181	415	292	292
805	TRgrp2_5648	TPRE012476-PA	Nasvi2EG019545	#N/A	0.122	0.66	0.823	0.551	0.481	0.0808082	0.10073	0.0674409	0.0588809	182	283	383	196	283
380	TRgrp2_6728	TPRE008709-PA	Nasvi2EG000377	histone acetyltransferase Tip60	0.0697	1.58	1.74	1.64	0.615	0.110047	0.121455	0.114004	0.0428873	282	383	725	131	383
1292	TRgrp2_5646	TPRE009061-PA	Nasvi2EG000816	Meteorin protein. putative	0.191	0.507	0.785	0.32	0.362	0.0971266	0.150342	0.0613409	0.0692806	241	504	341	244	341
939	TRgrp2_5921	TPRE003377-PA	Nasvi2EG014318	Unknown	0.722	0.654	0.719	0.533	1.09	0.471641	0.518918	0.384322	0.786632	1185	1267	1285	1301	1285
1276	TRgrp2_5748	TPRE004312-PA	Nasvi2EG019933	membrane magnesium transporter 1. putative	0.224	0.406	0.484	0.179	0.507	0.0908658	0.108199	0.039968	0.11329	220	319	202	445	319
1212	TRgrp2_6887	TPRE002119-PA	Nasvi2EG018301	eukaryotic translation initiation factor 3 subunit L. putative	0.158	0.9	0.736	1.04	0.818	0.141833	0.116003	0.163561	0.128882	415	360	962	514	514
861	TRgrp2_6530	TPRE004901-PA	Nasvi2EG011966	t-complex protein 1 subunit beta. putative	0.0943	0.617	0.842	0.438	1.25	0.0581508	0.0794248	0.0412898	0.118055	111	196	209	462	209
694	TRgrp2_5848	TPRE004187-PA	Nasvi2EG006707	Uncharacterized protein MJ0240	0.367	1.05	0.765	0.7	1.37	0.384218	0.280756	0.257199	0.50276	1093	1008	1191	1250	1191
1122	TRgrp2_6091	TPRE004643-PA	Nasvi2EG006110	takeout. protein	0.315	0.445	0.924	0.256	0.351	0.140056	0.290988	0.0806563	0.11057	404	1033	501	430	501
628	TRgrp2_6447	TPRE002606-PA	Nasvi2EG002592	Collagen alpha-1 chain	0.553	0.443	0.355	0.335	0.431	0.245139	0.195992	0.185074	0.238535	825	725	1039	922	922
1250	TRgrp2_6359	TPRE003446-PA	Nasvi2EG004320	xmas-2. protein	0.535	0.514	0.478	0.329	0.508	0.274705	0.255635	0.17616	0.271856	905	941	1008	1001	1001
112	TRgrp2_6364	TPRE004384-PA	Nasvi2EG008035	phosphatase 1 regulatory subunit 7. protein	0.227	0.649	0.377	0.557	0.59	0.147242	0.0856045	0.126362	0.133897	438	216	786	534	534
346	TRgrp2_6558	TPRE004671-PA	Nasvi2EG003577	electron transfer flavoprotein subunit beta. putative	0.099	0.606	0.851	0.373	1.13	0.0600072	0.0842333	0.0368969	0.111961	114	210	174	436	210
13	TRgrp2_6621	TPRE012250-PA	Nasvi2EG013749	disulfide-isomerase A4 protein. putative	0.125	1.58	1.61	0.954	1.05	0.197363	0.201478	0.119302	0.131968	657	752	755	527	752
731	TRgrp2_6287	TPRE005729-PA	Nasvi2EG012527	Glycosyltransferase protein LARGE1. putative	0.406	0.499	0.513	0.407	0.472	0.202278	0.208033	0.164935	0.191329	686	776	970	780	780
1060	TRgrp2_6939	TPRE011705-PA	Nasvi2EG003697	SET and MYND domain-containing protein 3	0.366	0.718	0.517	0.449	1.47	0.262677	0.188955	0.164336	0.536144	872	691	966	1263	966
355	TRgrp2_5760	TPRE006792-PA	Nasvi2EG012176	High mobility group protein DSP1	0.131	0.651	0.873	0.417	0.356	0.0855061	0.114631	0.0547573	0.0468133	201	350	295	144	295
1150	TRgrp2_6513	TPRE002400-PA	Nasvi2EG009055	Eukaryotic translation initiation factor 4B	0.332	0.793	0.954	0.499	0.661	0.263627	0.316958	0.165706	0.219768	880	1090	974	864	974
621	TRgrp2_6360	TPRE005213-PA	Nasvi2EG013035	Xaa-Pro dipeptidase	0.377	0.537	0.554	0.283	0.558	0.202292	0.208759	0.106556	0.210366	687	780	682	832	780
263	TRgrp2_6421	TPRE006430-PA	Nasvi2EG020636	Isoleucyl-tRNA synthetase. mitochondrial	0.356	0.587	0.496	0.37	0.844	0.209012	0.176726	0.131912	0.300595	715	629	808	1061	808
479	TRgrp2_5756	TPRE004781-PA	Nasvi2EG003016	mediator of RNA polymerase II transcription subunit 20. putative	0.122	2.13	2.13	0.564	2.6	0.260019	0.259189	0.0687377	0.31729	862	955	395	1087	955
387	TRgrp2_6782	TPRE002725-PA	Nasvi2EG013435	NEDD4 family-interacting protein 1	0.0801	0.531	1.35	0.443	0.566	0.042504	0.108251	0.0354473	0.0452873	68	321	160	139	160
183	TRgrp2_6511	TPRE002777-PA	Nasvi2EG014964	pontin protein	0.0742	0.568	1.07	0.472	0.428	0.0421303	0.0792238	0.0350588	0.0317689	67	195	159	85	159
484	TRgrp2_6677	TPRE009444-PA	Nasvi2EG014139	endoplasmin. putative	0.136	1.11	3.13	0.645	0.965	0.150988	0.425394	0.0875218	0.131011	463	1217	555	521	555
76	TRgrp2_5953	TPRE006208-PA	Nasvi2EG016669	kanadaptin	0.271	1.31	2.35	0.303	1.32	0.355014	0.637515	0.0819762	0.357493	1062	1294	508	1154	1154
357	TRgrp2_6535	TPRE006544-PA	Nasvi2EG000031	Nucleoside diphosphate kinase	0.0984	0.559	0.752	0.399	0.951	0.0550157	0.0740025	0.0392129	0.0935577	103	173	194	346	194
434	TRgrp2_6233	TPRE003295-PA	Nasvi2EG010797	serine/threonine-protein kinase mTOR	0.136	0.626	1.07	0.398	0.299	0.0851752	0.144889	0.054145	0.0406849	199	473	289	117	289
67	TRgrp2_5920	TPRE012486-PA	Nasvi2EG019527	39S ribosomal protein L11. mitochondrial	0.342	0.557	0.539	0.332	1.63	0.190866	0.18463	0.113595	0.556706	633	671	722	1276	722
888	TRgrp2_6205	TPRE009066-PA	Nasvi2EG037106	APCDD1-like [Trichogramma pretiosum]Sequence ID: XP_014222831.1	0.416	0.277	0.28	0.278	0.245	0.115316	0.116452	0.115565	0.102185	300	362	733	388	388
1100	TRgrp2_5825	TPRE002892-PA	Nasvi2EG008570	Carbonic anhydrase 1	0.439	1.06	0.81	0.755	1.26	0.464103	0.355495	0.331587	0.553592	1179	1153	1267	1274	1267
72	TRgrp2_6808	TPRE007088-PA	Nasvi2EG013232	glucose-6-phosphate isomerase. putative	0.155	0.426	0.555	0.25	1.17	0.0659464	0.0859514	0.0386781	0.181674	135	222	191	741	222
1038	TRgrp2_6257	TPRE010827-PA	Nasvi2EG007443	cornichon 4. protein	0.247	0.712	0.687	0.415	0.682	0.175817	0.169484	0.102477	0.168188	574	590	661	688	661
1061	TRgrp2_6878	TPRE001553-PA	Nasvi2EG012266	calumenin-B	0.201	0.767	0.794	0.676	0.705	0.154511	0.159898	0.136049	0.141899	482	538	833	569	569
307	TRgrp2_6313	TPRE012855-PA	Nasvi2EG033330	U3 small nucleolar RNA-associated protein 14 A	0.205	1.98	2	1.5	1.03	0.404246	0.408178	0.307082	0.211357	1115	1201	1247	838	1201
571	TRgrp2_6895	TPRE006764-PA	Nasvi2EG004686	cleavage and polyadenylation specificity factor subunit 5. putative	0.0843	0.104	0.6	0.447	0.141	0.00875989	0.050573	0.0376655	0.0118734	15	100	184	34	100
887	TRgrp2_6372	TPRE003448-PA	Nasvi2EG004592	Proteasome subunit alpha type-6	0.0862	0.628	0.986	0.316	0.653	0.0541312	0.0849913	0.0272689	0.0563381	101	214	114	186	186
1284	TRgrp2_6481	TPRE007011-PA	Nasvi2EG009612	ATP synthase subunit alpha. mitochondrial	0.0676	0.496	0.931	0.429	1.3	0.0335145	0.0629231	0.0290062	0.0876789	53	138	121	317	138
848	TRgrp2_6244	TPRE007828-PA	Nasvi2EG013788	Transcription elongation factor 1	0.0412	1.04	2.89	0.333	1.19	0.0428989	0.119383	0.0137457	0.0491764	70	372	54	155	155
546	TRgrp2_6759	TPRE006589-PA	Nasvi2EG016006	39S ribosomal protein L47. mitochondrial	0.366	0.852	0.672	0.68	0.832	0.31213	0.246341	0.249003	0.304819	983	911	1182	1067	1067
144	TRgrp2_6559	TPRE010732-PA	Nasvi2EG003309	Trifunctional enzyme subunit alpha	0.224	0.392	0.459	0.241	1	0.0879561	0.102775	0.0539796	0.224287	208	291	287	876	291
172	TRgrp2_5675	TPRE010871-PA	Nasvi2EG005317	39S ribosomal protein L30. mitochondrial	0.418	0.65	0.649	0.563	0.548	0.272052	0.271509	0.235502	0.229448	901	984	1160	893	984
669	TRgrp2_6681	TPRE010109-PA	Nasvi2EG010240	Caspase-1	0.289	0.175	0.295	0.126	0.147	0.05044	0.0851851	0.0364824	0.0423545	91	215	172	129	172
1184	TRgrp2_6008	TPRE004809-PA	Nasvi2EG006152	GRIP and coiled-coil domain-containing protein 1	0.395	0.565	0.441	0.345	0.57	0.22327	0.174337	0.136577	0.225505	756	619	837	879	837
766	TRgrp2_5796	TPRE003880-PA	Nasvi2EG015051	Uncharacterized protein CG1161	0.152	0.722	0.532	0.558	0.639	0.10975	0.0807631	0.084753	0.0970601	281	200	529	362	362
274	TRgrp2_6352	TPRE004354-PA	Nasvi2EG000139	Seryl-tRNA synthetase. mitochondrial	0.519	0.871	0.624	0.587	1.02	0.451548	0.323442	0.304393	0.528743	1165	1100	1246	1258	1246
903	TRgrp2_5847	TPRE011655-PA	Nasvi2EG003954	Coiled-coil domain-containing protein 65	0.531	0.554	0.541	0.279	0.777	0.294447	0.287601	0.148488	0.412773	943	1022	894	1210	1022
1206	TRgrp2_6886	TPRE012273-PA	Nasvi2EG013716	FAM173B. protein	0.299	1.05	0.646	0.657	1.15	0.312355	0.192803	0.196172	0.34232	984	712	1063	1126	1063
852	TRgrp2_6749	TPRE009440-PA	Nasvi2EG017419	something about silencing protein 10. putative	0.243	1.75	2.87	0.666	1.76	0.424935	0.696583	0.16157	0.426482	1137	1303	949	1216	1216
1296	TRgrp2_6501	TPRE000244-PA	Nasvi2EG032523	ADP-ribosylation factor-related protein 1. putative	0.0986	0.473	0.701	0.316	0.494	0.0466853	0.0690976	0.0312036	0.0487224	78	160	132	154	154
723	TRgrp2_6262	TPRE010820-PA	Nasvi2EG007451	#N/A	0.472	0.979	0.998	0.785	0.918	0.461697	0.471031	0.370473	0.433153	1175	1251	1282	1220	1251
482	TRgrp2_6699	TPRE003520-PA	Nasvi2EG012208	Tubby protein protein. putative	0.173	0.366	0.693	0.197	0.347	0.0634145	0.120057	0.0340815	0.0600972	127	377	152	202	202
532	TRgrp2_6171	TPRE005074-PA	Nasvi2EG004409	Guanine deaminase	0.399	0.689	0.585	0.524	0.652	0.274379	0.233087	0.208812	0.259815	904	883	1092	979	979
686	TRgrp2_5799	TPRE002341-PA	Nasvi2EG009384	Pyroglutamyl-peptidase 1	0.689	0.495	0.599	0.314	0.337	0.340933	0.412288	0.216134	0.232316	1038	1204	1112	900	1112
582	TRgrp2_5913	TPRE003789-PA	Nasvi2EG005887	TLD domain-containing protein KIAA1609 homolog	0.221	0.502	0.523	0.199	0.451	0.111048	0.115633	0.0440471	0.0997261	283	356	227	378	356
1088	TRgrp2_6861	TPRE012853-PA	Nasvi2EG028374	actin-related protein 2/3 complex subunit 2. putative	0.212	0.392	0.447	0.257	0.195	0.0830106	0.094801	0.0544007	0.0413703	188	260	290	122	260
515	TRgrp2_5638	TPRE003145-PA	Nasvi2EG013801	period circadian protein	0.307	0.991	0.694	0.75	0.947	0.303916	0.212856	0.229776	0.290249	971	797	1147	1043	1043
683	TRgrp2_5785	TPRE004553-PA	Nasvi2EG023762	Gamma-tubulin complex component 3	0.251	0.432	0.507	0.228	0.373	0.108342	0.127294	0.0572995	0.0936938	277	410	311	348	348
537	TRgrp2_6086	TPRE004848-PA	Nasvi2EG024737	DNA repair protein RAD50	0.792	0.4	0.366	0.345	0.383	0.31697	0.289563	0.273267	0.303326	993	1029	1213	1064	1064
499	TRgrp2_6097	TPRE001389-PA	Nasvi2EG013181	#N/A	0.152	0.483	0.7	0.295	0.395	0.0735528	0.106508	0.0449248	0.0601111	159	310	230	203	230
779	TRgrp2_6456	TPRE009651-PA	Nasvi2EG003409	SAGA-associated factor 29 homolog	0.101	0.684	0.88	0.288	0.62	0.0692639	0.089102	0.0291577	0.0628107	145	234	122	216	216
751	TRgrp2_6840	TPRE000779-PA	Nasvi2EG000948	Ras-related protein Rac1	0.0331	3.02e-05	1.05	0.48	1.07	1e-06	0.0347302	0.0158671	0.0355403	1	63	71	99	71
1030	TRgrp2_5885	TPRE005382-PA	Nasvi2EG003186	tRNA-splicing endonuclease subunit Sen34	0.483	0.562	0.551	0.483	0.47	0.271463	0.265856	0.233194	0.226972	900	970	1154	884	970
322	TRgrp2_5654	TPRE010373-PA	Nasvi2EG008816	peroxiredoxin protein. putative	0.184	0.677	0.686	0.375	0.898	0.124501	0.126129	0.0689328	0.165199	331	401	400	676	401
464	TRgrp2_5801	TPRE001948-PA	Nasvi2EG012414	actin-related protein 2/3 complex subunit 4	0.171	5.86e-06	0.131	0.098	0.165	1e-06	0.0223591	0.0167177	0.0281684	1	34	74	70	70
625	TRgrp2_6418	TPRE007903-PA	Nasvi2EG013375	NIPSNAP protein	0.197	0.424	0.44	0.275	0.377	0.0835607	0.0865955	0.0541448	0.0742681	192	224	288	261	261
428	TRgrp2_6012	TPRE008892-PA	Nasvi2EG004159	Uncharacterized protein C3orf19 protein	0.271	0.894	0.689	0.539	0.919	0.241882	0.186545	0.145919	0.248761	817	678	886	950	886
1239	TRgrp2_6303	TPRE008847-PA	Nasvi2EG004163	ATP-dependent RNA Helicase DDX55 protein	0.274	0.961	0.728	0.703	0.902	0.262871	0.199057	0.192339	0.246916	875	737	1052	944	944
892	TRgrp2_6449	TPRE010365-PA	Nasvi2EG002138	Mitochondrial import inner membrane translocase subunit TIM50-C	0.152	1.35	2.42	0.636	1.24	0.206154	0.369337	0.0970079	0.188627	704	1166	628	773	773
1031	TRgrp2_6235	TPRE008540-PA	Nasvi2EG014035	Elongation factor 1-gamma	0.131	1.68	2.18	0.518	1.55	0.219924	0.284594	0.0677523	0.202839	748	1015	386	815	815
661	TRgrp2_6156	TPRE004298-PA	Nasvi2EG019915	transport protein Sec31A protein	0.24	0.828	0.786	0.538	0.75	0.199041	0.18883	0.129406	0.180199	666	690	793	732	732
814	TRgrp2_6129	TPRE003282-PA	Nasvi2EG010806	60S ribosomal protein L10a	0.0454	1.06	3.04	0.74	0.93	0.0482643	0.138165	0.0335759	0.0421999	83	443	149	127	149
622	TRgrp2_5924	TPRE000637-PA	Nasvi2EG001073	Glycerate kinase	0.385	1.18	1.17	0.808	1.18	0.452471	0.448614	0.310897	0.4522	1167	1233	1249	1231	1233
1120	TRgrp2_6740	TPRE001496-PA	Nasvi2EG004179	ubiquitin carboxyl-terminal hydrolase 31. putative	0.0764	2.33	1.66	1.72	2.09	0.177789	0.126631	0.131214	0.15933	584	406	803	650	650
352	TRgrp2_6626	TPRE000299-PA	Nasvi2EG002837	GTP-binding protein 128up. putative	0.0493	0.28	0.55	0.605	0.668	0.0138176	0.0271255	0.029828	0.0329486	23	48	126	88	88
365	TRgrp2_6503	TPRE009438-PA	Nasvi2EG017417	60 kDa heat shock protein. mitochondrial. putative	0.0657	0.726	1.38	0.396	0.717	0.0477072	0.0903225	0.0259895	0.0470739	81	241	108	146	146
184	TRgrp2_6591	TPRE000652-PA	Nasvi2EG005014	bicaudal D-related protein homolog	0.276	0.321	0.319	0.189	0.434	0.0883911	0.0879923	0.0520142	0.1197	211	232	275	474	275
431	TRgrp2_6949	TPRE005949-PA	Nasvi2EG007913	Placental protein 11	0.484	0.369	0.375	0.25	0.294	0.178756	0.181817	0.121264	0.142334	590	654	765	572	654
356	TRgrp2_5768	TPRE003083-PA	Nasvi2EG007069	Breast cancer type 2 susceptibility protein protein	0.699	0.388	0.327	0.314	0.362	0.2711	0.228442	0.219523	0.253117	896	870	1120	960	960
640	TRgrp2_6509	TPRE012358-PA	Nasvi2EG000308	hsp70-binding protein 1. putative	0.289	0.85	0.908	0.362	0.792	0.24608	0.262642	0.104611	0.22907	826	963	669	890	890
29	TRgrp2_6643	TPRE012357-PA	Nasvi2EG000310	phosphoglycerate kinase	0.13	0.263	0.355	0.215	1.53	0.034311	0.0462415	0.0279847	0.199309	54	87	117	809	117
238	TRgrp2_6805	TPRE005991-PA	Nasvi2EG007717	alpha-ketoglutarate-dependent dioxygenase ABH4. putative. putative	0.321	0.636	0.632	0.34	1.12	0.203959	0.202549	0.109144	0.360009	693	755	697	1157	755
11	TRgrp2_6624	TPRE011921-PA	Nasvi2EG004717	solute carrier family 35 member E1 homolog	0.248	0.657	0.437	0.367	0.577	0.162881	0.108246	0.0910002	0.143067	515	320	583	577	577
1230	TRgrp2_6946	TPRE005993-PA	Nasvi2EG007714	CD63 antigen	0.483	0.237	0.872	0.0893	0.198	0.114583	0.421016	0.0431404	0.0954488	295	1211	221	356	356
151	TRgrp2_6676	TPRE003291-PA	Nasvi2EG010840	magnesium transporter protein 1. putative	0.14	0.982	1.61	0.179	0.814	0.137947	0.226697	0.0251024	0.114326	389	862	103	450	450
84	TRgrp2_6832	TPRE012701-PA	Nasvi2EG030216	Actin protein 87C	0.0962	0.397	0.495	0.445	0.426	0.0382202	0.0476093	0.0428613	0.040964	60	91	219	120	120
826	TRgrp2_6824	TPRE000884-PA	Nasvi2EG001164	exocyst complex component 4	0.235	0.648	0.744	0.353	0.563	0.152076	0.174525	0.0828354	0.132096	469	620	515	529	529
1075	TRgrp2_6284	TPRE011809-PA	Nasvi2EG011359	28S ribosomal protein S15	0.499	0.965	0.94	0.631	0.996	0.481701	0.468878	0.314985	0.496999	1191	1249	1253	1248	1249
167	TRgrp2_6637	TPRE000578-PA	Nasvi2EG005075	nucleoporin NUP188	0.31	0.546	0.552	0.278	0.622	0.169342	0.171172	0.0862604	0.192855	546	603	545	788	603
459	TRgrp2_6378	TPRE003214-PA	Nasvi2EG014242	#N/A	0.274	1.05	0.992	0.565	1.11	0.288958	0.271992	0.155106	0.303622	929	986	925	1066	986
310	TRgrp2_5673	TPRE002535-PA	Nasvi2EG007550	ras-related GTP-binding protein A	0.0274	3.65e-05	0.905	0.512	1.05	1e-06	0.024771	0.014019	0.0286466	1	43	57	72	57
666	TRgrp2_6586	TPRE010620-PA	Nasvi2EG012758	phospholipase A1 member A. putative	0.223	0.45	0.346	0.317	0.387	0.10016	0.0770984	0.0705558	0.0861383	253	187	413	309	309
306	TRgrp2_6312	TPRE001485-PA	Nasvi2EG004479	WD repeat-containing protein 19	0.238	0.662	0.688	0.301	0.581	0.157659	0.163697	0.0716282	0.138318	498	554	420	557	554
111	TRgrp2_6203	TPRE003413-PA	Nasvi2EG004552	Phospholipase D family member FLJ33580 protein	0.586	0.991	0.964	0.899	1.38	0.5807	0.564865	0.526478	0.806149	1246	1279	1305	1302	1302
232	TRgrp2_5931	TPRE009400-PA	Nasvi2EG001552	FAM100B. protein	0.024	1.03	2.07	0.000125	2.28	0.0247949	0.0498513	3e-06	0.0549134	40	96	1	178	96
452	TRgrp2_6819	TPRE001666-PA	Nasvi2EG011875	DNA excision repair protein ERCC-1	0.293	0.546	0.991	0.2	0.477	0.159812	0.290052	0.0586719	0.139458	505	1030	318	560	560
223	TRgrp2_6889	TPRE002629-PA	Nasvi2EG004041	transcription elongation factor SPT4	0.046	1.82	2	1.22	0.526	0.0838271	0.0918127	0.0562317	0.0241703	194	249	307	60	249
1258	TRgrp2_5864	TPRE010891-PA	Nasvi2EG005334	peroxisomal biogenesis factor 3. putative	0.5	0.298	0.255	0.162	0.728	0.148736	0.127421	0.0807475	0.363853	448	411	502	1161	502
929	TRgrp2_5898	TPRE005512-PA	Nasvi2EG013712	#N/A	0.206	0.608	0.974	0.332	0.265	0.125247	0.200612	0.0683237	0.0546442	335	749	389	176	389
1300	TRgrp2_6319	TPRE000030-PA	Nasvi2EG011303	PSEA-binding protein 95kD	0.736	0.489	0.452	0.428	0.36	0.360213	0.332812	0.31541	0.265004	1065	1119	1255	988	1119
47	TRgrp2_6432	TPRE004118-PA	Nasvi2EG001438	transmembrane protein 55B. putative	0.137	0.458	0.547	0.187	1.19	0.0626554	0.0748812	0.0256398	0.163428	122	176	105	667	176
972	TRgrp2_6090	TPRE004645-PA	Nasvi2EG006112	archease protein	0.162	0.832	0.807	0.377	1.37	0.134344	0.130386	0.0609461	0.22111	366	419	338	867	419
880	TRgrp2_6784	TPRE004763-PA	Nasvi2EG006179	arrestin homolog	0.0972	0.774	0.882	0.124	0.867	0.0752304	0.0857749	0.0120149	0.0843111	165	218	47	303	218
601	TRgrp2_6408	TPRE001858-PA	Nasvi2EG022803	histone deacetylase complex subunit SAP18. putative	0.0729	1.06	1.19	1.28	0.698	0.077271	0.0864414	0.0936395	0.0508962	170	223	603	161	223
106	TRgrp2_6354	TPRE005528-PA	Nasvi2EG000093	rRNA-processing protein FCF1 homolog	0.0671	1.37	1.49	0.952	1.01	0.0922957	0.0999049	0.063891	0.0678412	227	280	360	237	280
145	TRgrp2_6108	TPRE008622-PA	Nasvi2EG011716	#N/A	0.295	1.22	1.11	0.856	1.14	0.360333	0.329043	0.252662	0.337506	1066	1114	1185	1119	1119
275	TRgrp2_6362	TPRE011494-PA	Nasvi2EG003820	UPF0672 protein C3orf58	0.497	0.946	0.905	0.886	0.778	0.470423	0.449855	0.440393	0.386907	1184	1236	1299	1184	1236
788	TRgrp2_6652	TPRE000317-PA	Nasvi2EG012726	RNA-binding protein 8A	0.0625	0.734	0.929	0.638	0.254	0.0459039	0.0580761	0.0398982	0.0158757	76	127	200	43	127
792	TRgrp2_5702	TPRE007203-PA	Nasvi2EG013021	iron-sulfur cluster assembly 2 homolog. mitochondrial. putative	0.107	0.785	0.611	0.437	2.21	0.0838534	0.0652757	0.0467181	0.2365	195	145	246	914	246
1266	TRgrp2_6413	TPRE003257-PA	Nasvi2EG014380	ragulator complex protein LAMTOR2	0.0304	1.03	3.61	0.76	0.825	0.031275	0.109867	0.0230898	0.0250933	47	331	98	64	98
180	TRgrp2_5664	TPRE004937-PA	Nasvi2EG004092	hsp90 co-chaperone Cdc37	0.202	0.897	0.621	0.6	0.788	0.180872	0.125275	0.121053	0.158896	596	394	764	647	647
575	TRgrp2_6907	TPRE012870-PA	Nasvi2EG010664	Sterol O-acyltransferase 1	0.43	1.11	1.25	0.687	0.62	0.476794	0.537165	0.295694	0.266553	1188	1274	1239	991	1239
1290	TRgrp2_6485	TPRE002284-PA	Nasvi2EG010189	t-complex protein 1 subunit alpha. putative	0.085	1.14	1.2	0.41	1.4	0.0968022	0.101989	0.0348528	0.118636	240	290	157	465	290
200	TRgrp2_6200	TPRE009934-PA	Nasvi2EG021057	ESF1	0.183	1.47	1.39	0.728	2.12	0.268483	0.25525	0.133193	0.38772	889	939	816	1185	939
146	TRgrp2_6683	TPRE005039-PA	Nasvi2EG004414	Hook homolog 3 protein. putative	0.231	0.62	0.533	0.336	0.676	0.143182	0.123147	0.0775445	0.156301	421	389	470	636	470
831	TRgrp2_6713	TPRE004735-PA	Nasvi2EG006068	Vacuolar fusion protein MON1 protein A. putative	0.0814	1.78	1.84	0.959	0.775	0.144636	0.149844	0.0780466	0.0630343	427	501	476	217	476
658	TRgrp2_6610	TPRE008606-PA	Nasvi2EG011685	ADP-ribosylation factor protein 2-like. putative	0.22	0.0776	0.191	0.0706	0.327	0.0171014	0.0421008	0.0155692	0.0720041	27	75	68	255	75
369	TRgrp2_6682	TPRE002469-PA	Nasvi2EG010377	DNA repair protein complementing XP-A cells homolog	0.282	0.495	0.366	0.491	0.405	0.139903	0.103464	0.138648	0.114318	401	295	848	449	449
635	TRgrp2_6479	TPRE006942-PA	Nasvi2EG018635	Neuronal growth regulator 1	1.07	0.433	0.304	0.53	0.409	0.463313	0.324812	0.567603	0.43736	1177	1103	1306	1225	1225
655	TRgrp2_6078	TPRE007360-PA	Nasvi2EG020999	Pumilio domain-containing protein KIAA0020 protein. putative	0.449	0.716	0.722	0.429	0.649	0.321176	0.323838	0.192222	0.291133	1003	1101	1051	1047	1051
1249	TRgrp2_6374	TPRE001507-PA	Nasvi2EG014293	Tyrosine-protein kinase 7. putative	0.315	0.742	0.701	0.436	0.569	0.23378	0.221075	0.137345	0.179211	788	835	842	728	835
358	TRgrp2_5773	TPRE011744-PA	Nasvi2EG010038	Centromere/kinetochore protein zw10 protein. putative	0.487	0.8	0.799	0.471	0.716	0.389801	0.389453	0.229522	0.348755	1099	1182	1146	1138	1146
362	TRgrp2_6168	TPRE012061-PA	Nasvi2EG005975	Ras-related protein Rab-1A	0.0691	0.45	1.83	0.157	0.485	0.0310876	0.126505	0.0108305	0.0334808	46	403	44	93	93
874	TRgrp2_6318	TPRE007054-PA	Nasvi2EG003124	agrin	0.107	0.858	0.917	0.262	1.47	0.092079	0.0984139	0.028093	0.158159	226	273	118	645	273
1303	TRgrp2_6934	TPRE003296-PA	Nasvi2EG010434	uncharacterized protein C19orf29	0.159	1.08	1.15	0.589	0.516	0.171556	0.181821	0.0934389	0.0818569	554	655	601	295	601
845	TRgrp2_6258	TPRE003622-PA	Nasvi2EG011114	Leucine-rich repeat-containing protein	0.376	0.817	0.765	0.481	0.979	0.306899	0.287396	0.180565	0.367688	976	1021	1021	1163	1021
325	TRgrp2_6529	TPRE000963-PA	Nasvi2EG002206	proteasome subunit alpha type-2	0.0473	0.192	0.99	6.35e-05	0.501	0.00906198	0.0467867	3e-06	0.0236818	16	88	1	59	59
1109	TRgrp2_6072	TPRE012075-PA	Nasvi2EG013290	Unknown	0.645	0.383	0.278	0.223	0.446	0.247144	0.179708	0.143697	0.287597	832	641	875	1037	875
784	TRgrp2_5722	TPRE006749-PA	Nasvi2EG004712	Leucine-rich repeat neuronal protein 1	0.454	1.11	1.23	0.686	0.831	0.504866	0.556251	0.311219	0.376752	1207	1275	1250	1173	1250
773	TRgrp2_6442	TPRE008228-PA	Nasvi2EG008485	COP9 signalosome complex subunit 8. putative	0.4	1.44	1.47	1.27	0.597	0.575572	0.58653	0.508403	0.238971	1242	1285	1304	926	1285
367	TRgrp2_6499	TPRE010208-PA	Nasvi2EG021439	sulfatase-modifying factor 1	0.176	1.37	1.28	1.26	1.03	0.241058	0.226032	0.222537	0.180507	814	857	1132	734	857
789	TRgrp2_6096	TPRE008227-PA	Nasvi2EG011452	Methionyl-tRNA formyltransferase	0.436	0.762	0.658	0.446	1.18	0.332308	0.287096	0.194376	0.515743	1019	1019	1061	1255	1061
321	TRgrp2_5639	TPRE005600-PA	Nasvi2EG000990	opsin. ultraviolet-sensitive	0.129	1.16	1.4	0.618	0.617	0.149769	0.181716	0.0800603	0.0798706	453	652	495	287	495
457	TRgrp2_6801	TPRE004309-PA	Nasvi2EG019931	tRNA pseudouridine synthase 2. putative	0.491	0.866	0.681	0.498	0.913	0.425314	0.334355	0.244361	0.448568	1138	1123	1179	1228	1179
780	TRgrp2_6125	TPRE006375-PA	Nasvi2EG008529	tetratricopeptide repeat protein 26. putative	0.224	0.793	0.578	0.431	0.781	0.17782	0.129746	0.096733	0.175331	585	416	626	715	626
647	TRgrp2_6649	TPRE009955-PA	Nasvi2EG006434	trimeric intracellular cation channel type B. putative	0.0318	1.84	1.4	1.18	1.52	0.058679	0.0446954	0.0375684	0.0483955	112	82	182	153	153
1056	TRgrp2_5972	TPRE008683-PA	Nasvi2EG006204	Transcriptional-regulating factor 1	0.161	0.847	0.811	0.371	0.685	0.136178	0.130494	0.059621	0.11014	380	420	323	427	420
265	TRgrp2_6902	TPRE004540-PA	Nasvi2EG014454	Nucleolar protein 16	0.326	1	0.763	0.976	0.899	0.326266	0.248615	0.317886	0.292774	1012	916	1260	1051	1051
1248	TRgrp2_5818	TPRE002268-PA	Nasvi2EG014280	Ribonuclease H2 subunit C	0.432	0.467	0.342	0.323	0.408	0.201599	0.147754	0.139626	0.176237	682	487	852	720	720
299	TRgrp2_5941	TPRE003306-PA	Nasvi2EG009685	Unknown	0.107	0.475	1.03	0.286	0.333	0.0508491	0.110153	0.030678	0.0356661	93	332	131	101	131
1050	TRgrp2_6843	TPRE008862-PA	Nasvi2EG009191	ADAM 17 protease-like. putative	0.152	0.405	0.444	0.308	0.313	0.0615483	0.0674658	0.0468573	0.0475824	119	155	248	148	155
729	TRgrp2_6292	TPRE002845-PA	Nasvi2EG008494	Diphthamide biosynthesis protein 2	0.557	0.945	1.27	0.569	0.726	0.526314	0.706023	0.317258	0.404475	1223	1305	1259	1201	1259
413	TRgrp2_6957	TPRE006811-PA	Nasvi2EG012152	DNA topoisomerase 3-beta-1. putative	0.135	0.378	0.437	0.197	0.421	0.0508742	0.058882	0.0264783	0.0567756	94	129	110	187	129
426	TRgrp2_6897	TPRE009282-PA	Nasvi2EG006739	kelch domain-containing protein 10. putative	0.368	0.673	0.377	0.432	0.602	0.247679	0.138699	0.159033	0.221735	836	446	940	871	871
878	TRgrp2_5876	TPRE008493-PA	Nasvi2EG012421	fez family Zinc finger protein 2	0.119	0.511	1.42	0.284	0.284	0.0606761	0.168802	0.0337683	0.0337324	116	586	151	94	151
169	TRgrp2_6615	TPRE006726-PA	Nasvi2EG027674	Macrophage MHC class I receptor 2 protein. putative	0.312	0.934	1.26	0.528	0.677	0.291166	0.392194	0.164687	0.211066	933	1185	968	836	968
1182	TRgrp2_6732	TPRE005727-PA	Nasvi2EG012522	THO complex subunit 3. putative	0.0949	0.222	0.361	0.167	0.286	0.0210614	0.0342358	0.0158588	0.0271315	35	62	70	69	69
855	TRgrp2_6164	TPRE001359-PA	Nasvi2EG012309	estradiol 17-beta-dehydrogenase 2	0.326	1.74	2.04	1.08	1.16	0.565363	0.664235	0.350013	0.377072	1239	1297	1273	1174	1273
229	TRgrp2_6930	TPRE000142-PA	Nasvi2EG026500	Exocyst complex component 5	0.163	0.582	0.37	0.312	0.998	0.0949906	0.0602979	0.050912	0.162878	237	132	270	664	270
1171	TRgrp2_5686	TPRE010298-PA	Nasvi2EG012601	Gamma-aminobutyric acid receptor-associated protein	0.0237	4.22e-05	0.779	0.371	2.28	1e-06	0.0184407	0.00877549	0.0539352	1	26	34	171	34
496	TRgrp2_5684	TPRE006228-PA	Nasvi2EG008415	Peroxisome assembly protein 10	0.496	0.326	0.277	0.174	0.877	0.161625	0.137471	0.0862112	0.43444	512	441	544	1221	544
1285	TRgrp2_6475	TPRE005602-PA	Nasvi2EG005058	Rabenosyn-5	0.454	0.333	0.239	0.252	0.278	0.151446	0.108784	0.114374	0.126381	466	323	727	496	496
364	TRgrp2_6641	TPRE003195-PA	Nasvi2EG010158	ceramide glucosyltransferase	0.156	0.883	0.579	0.456	0.708	0.137402	0.0901252	0.0710208	0.110223	387	239	417	428	417
552	TRgrp2_5792	TPRE008539-PA	Nasvi2EG014034	39S ribosomal protein L49	0.441	1.32	1.05	1.03	1.27	0.580836	0.460823	0.451784	0.558813	1247	1243	1300	1277	1277
1295	TRgrp2_6512	TPRE011375-PA	Nasvi2EG009911	Kinase C and casein kinase substrate in neurons protein. protein	0.216	0.532	0.436	0.304	0.411	0.114735	0.0940749	0.0655655	0.0885342	296	258	369	325	325
1149	TRgrp2_6658	TPRE009759-PA	Nasvi2EG008049	peroxiredoxin-6	0.261	0.564	0.552	0.289	0.62	0.146902	0.143899	0.0752605	0.16151	436	465	453	657	465
25	TRgrp2_6627	TPRE010787-PA	Nasvi2EG014480	V-type proton ATPase subunit D 1	0.0397	1.4	1.11	0.816	1.13	0.0556449	0.0442371	0.0323757	0.0449035	106	80	142	135	135
347	TRgrp2_6560	TPRE005313-PA	Nasvi2EG023747	mTERF domain-containing protein	0.617	0.415	0.346	0.235	0.621	0.256543	0.213522	0.145391	0.383316	856	806	884	1180	884
1259	TRgrp2_6394	TPRE007501-PA	Nasvi2EG010395	26S Protease regulatory subunit	0.0314	0.167	0.525	0.326	0.634	0.00525012	0.0165082	0.0102506	0.0199282	13	22	40	52	40
371	TRgrp2_6045	TPRE006274-PA	Nasvi2EG008464	enhancer of sevenless 2B protein	0.0304	0.16	1.63	0.325	9.87e-05	0.00486545	0.0494634	0.00987507	3e-06	12	94	39	1	39
141	TRgrp2_6118	TPRE009484-PA	Nasvi2EG010552	TEL2-interacting protein 1 homolog	0.562	0.611	0.582	0.356	0.507	0.343539	0.327136	0.200224	0.285294	1045	1106	1072	1033	1072
630	TRgrp2_6452	TPRE002103-PA	Nasvi2EG009396	nuclear pore complex protein Nup85. putative	0.24	0.706	0.884	0.375	0.533	0.169724	0.212549	0.0902473	0.128004	547	796	574	507	574
1264	TRgrp2_6409	TPRE004980-PA	Nasvi2EG010927	transmembrane 9 superfamily member 3	0.13	0.643	1.14	0.233	0.489	0.0835954	0.148489	0.0303009	0.0635222	193	492	129	220	220
1305	TRgrp2_6556	TPRE006138-PA	Nasvi2EG000215	phosducin protein-like. putative	0.238	0.701	0.82	0.369	0.494	0.166673	0.19514	0.08784	0.117506	533	721	559	457	559
3	TRgrp2_5643	TPRE010374-PA	Nasvi2EG008815	Glycerol-3-phosphate dehydrogenase [NAD+]. cytoplasmic	0.0801	1.64	1.96	0.841	1.12	0.131319	0.156763	0.0673648	0.0893837	355	529	381	326	381
613	TRgrp2_6931	TPRE012681-PA	Nasvi2EG030946	Proteasome subunit beta type	0.0786	1.06	1.91	0.505	0.797	0.0834657	0.149834	0.0397152	0.0627029	190	500	199	215	215
1001	TRgrp2_5766	TPRE012369-PA	Nasvi2EG001959	39S ribosomal protein L35	0.237	1.22	1.9	0.639	1.05	0.287636	0.448766	0.151235	0.249096	926	1234	910	951	951
1194	TRgrp2_6573	TPRE003516-PA	Nasvi2EG009125	transmembrane and TPR repeat-containing protein CG4050. putative	0.1	0.514	0.645	0.108	0.409	0.0513594	0.064515	0.0107468	0.040876	96	144	43	119	119
564	TRgrp2_6855	TPRE011699-PA	Nasvi2EG002760	peptidyl-prolyl cis-trans isomerase 3-like. putative	0.0526	1.2	2.04	0.275	0.896	0.0628999	0.107125	0.0144563	0.0471044	124	313	59	147	147
1179	TRgrp2_6590	TPRE000644-PA	Nasvi2EG005020	jmjC domain-containing histone demethylation protein 1. putative	0.247	1.18	1.24	0.661	0.593	0.292873	0.305372	0.163539	0.146656	938	1063	961	598	961
1139	TRgrp2_6066	TPRE009320-PA	Nasvi2EG006740	#N/A	0.309	0.682	0.647	0.437	0.549	0.210869	0.20013	0.1352	0.169606	723	745	825	695	745
837	TRgrp2_6589	TPRE003971-PA	Nasvi2EG020478	ubiquitin-conjugating enzyme E2 R2. putative	0.0141	1.92	2.49	1.07	2.44	0.0270455	0.0349404	0.0150885	0.0343451	43	64	63	95	64
14	TRgrp2_6616	TPRE011022-PA	Nasvi2EG000433	tryptophan 5-hydroxylase 1	0.0908	1.02	0.876	0.517	1.04	0.0923288	0.0795534	0.0469303	0.0947271	228	197	249	352	249
17	TRgrp2_6137	TPRE001900-PA	Nasvi2EG018557	Nucleolar complex protein 3 protein. putative	0.376	1.82	2.19	0.904	1.86	0.684598	0.823663	0.340104	0.699388	1277	1307	1270	1298	1298
1257	TRgrp2_6842	TPRE002467-PA	Nasvi2EG010375	UPF0402 protein CG32590. putative	0.134	0.506	0.518	0.265	0.911	0.0679491	0.0694882	0.0355277	0.122297	143	163	161	483	163
498	TRgrp2_6484	TPRE000797-PA	Nasvi2EG007939	sorting nexin-12. putative	0.0256	3.91e-05	7.82e-05	0.243	0.244	1e-06	2e-06	0.00621588	0.00624203	1	1	23	20	20
656	TRgrp2_6619	TPRE012930-PA	Nasvi2EG008709	Tubulin epsilon chain	0.281	0.599	0.89	0.238	0.493	0.168104	0.249716	0.0668915	0.138295	537	919	378	556	556
590	TRgrp2_6290	TPRE012601-PA	Nasvi2EG000800	Diphthamide biosynthesis protein	0.304	0.758	0.796	0.428	0.48	0.230406	0.241969	0.130159	0.145926	778	904	797	592	797
725	TRgrp2_6912	TPRE000887-PA	Nasvi2EG001089	Coatomer subunit delta	0.11	1.01	0.955	1.09	0.589	0.111509	0.105375	0.120156	0.0650014	286	305	760	227	305
1215	TRgrp2_5949	TPRE000830-PA	Nasvi2EG000780	Rhomboid-related protein 3	0.0114	4.36	2.82	2.28	6.29	0.0495346	0.0320125	0.0259171	0.0714765	89	58	107	254	107
733	TRgrp2_6913	TPRE011368-PA	Nasvi2EG009909	Anamorsin	0.26	1.36	0.622	0.794	1.19	0.352342	0.161755	0.206449	0.309322	1058	546	1089	1076	1076
925	TRgrp2_6030	TPRE000709-PA	Nasvi2EG005152	Alpha-N-acetylglucosaminidase	0.438	0.772	0.677	0.601	0.569	0.337964	0.296118	0.262906	0.249105	1029	1046	1199	952	1046
732	TRgrp2_5923	TPRE005188-PA	Nasvi2EG021461	Uncharacterized protein YJR142W	0.18	0.478	0.627	0.238	0.0952	0.0859196	0.112821	0.0427426	0.0171136	202	340	218	44	218
442	TRgrp2_6859	TPRE002355-PA	Nasvi2EG010888	Trifunctional enzyme subunit beta	0.226	0.35	0.341	0.17	0.542	0.0790227	0.0769856	0.0383562	0.122531	174	186	189	484	189
945	TRgrp2_6264	TPRE004670-PA	Nasvi2EG003579	calcium-binding protein p22	0.0959	0.432	0.464	0.392	0.128	0.0414293	0.0444651	0.0375751	0.0123064	66	81	183	35	81
353	TRgrp2_6545	TPRE008378-PA	Nasvi2EG017608	WD40 repeat-containing protein SMU1. putative	0.0683	0.314	0.417	0.137	0.291	0.0214058	0.0284338	0.00938499	0.0198784	36	52	35	51	51
119	TRgrp2_6404	TPRE005586-PA	Nasvi2EG000793	WD repeat-containing protein 16	0.274	0.753	0.595	0.429	0.643	0.206099	0.162676	0.117479	0.175996	703	551	744	718	718
1040	TRgrp2_6344	TPRE007209-PA	Nasvi2EG020298	UPF0564 protein FAM161A	0.228	0.788	0.753	0.252	1.19	0.179807	0.171841	0.0574696	0.272601	593	608	314	1003	608
547	TRgrp2_6788	TPRE009446-PA	Nasvi2EG017412	small ubiquitin-related modifier 3	0.114	0.0989	0.201	2.63e-05	0.0983	0.0112729	0.022877	3e-06	0.0111991	19	36	1	32	32
997	TRgrp2_5755	TPRE000072-PA	Nasvi2EG011273	Leucine-rich repeat protein 1	0.566	0.728	0.733	0.398	0.558	0.412078	0.41515	0.225559	0.315828	1124	1205	1137	1085	1137
627	TRgrp2_5992	TPRE008087-PA	Nasvi2EG001555	KRI1 . protein	0.182	1.87	1.64	0.691	1.79	0.33919	0.297599	0.125499	0.324108	1035	1048	781	1098	1048
1003	TRgrp2_6718	TPRE003063-PA	Nasvi2EG007300	vesicle transport protein GOT1B. putative	0.127	1.23	0.686	0.868	1.01	0.15631	0.0869188	0.109968	0.127366	490	226	702	502	502
758	TRgrp2_6795	TPRE001678-PA	Nasvi2EG000960	myosin regulatory light chain sqh. putative	0.0389	0.621	0.981	0.326	0.482	0.0241346	0.0381165	0.0126614	0.0187159	39	70	50	49	50
50	TRgrp2_6014	TPRE010378-PA	Nasvi2EG008819	signal recognition particle 19 kDa protein	0.2	0.953	0.889	0.826	0.792	0.190135	0.177312	0.164733	0.157935	632	633	969	643	643
178	TRgrp2_6165	TPRE001355-PA	Nasvi2EG012297	ribosomal RNA processing protein 36 homolog	0.252	1.76	1.33	0.95	1.64	0.443847	0.335235	0.239721	0.412831	1158	1127	1169	1211	1169
271	TRgrp2_6381	TPRE007632-PA	Nasvi2EG007410	WD repeat-containing protein 4	0.514	0.574	0.505	0.376	0.459	0.295201	0.259301	0.193177	0.235639	947	956	1056	911	956
376	TRgrp2_6444	TPRE009309-PA	Nasvi2EG006751	chloride intracellular channel exc-4	0.0271	0.569	0.709	1.32	0.425	0.0154269	0.0191944	0.0358575	0.0114999	24	28	168	33	33
32	TRgrp2_6663	TPRE008510-PA	Nasvi2EG005962	DDB1- and CUL4-associated factor 7. putative	0.0171	0.934	1.32	0.815	0.556	0.0159893	0.0226096	0.0139486	0.00951271	26	35	55	28	35
843	TRgrp2_6922	TPRE008625-PA	Nasvi2EG011722	DNA repair protein RAD51 homolog 1	0.204	0.272	0.264	0.0714	0.272	0.0555028	0.0539356	0.0145722	0.0554131	105	113	60	183	113
318	TRgrp2_6515	TPRE004747-PA	Nasvi2EG006160	f-actin-capping protein subunit beta. putative	0.0484	0.559	0.584	0.272	0.902	0.0270521	0.0282494	0.0131511	0.0436114	44	51	52	133	52
1105	TRgrp2_6783	TPRE000689-PA	Nasvi2EG001015	ribose-5-phosphate isomerase	0.271	0.65	0.351	0.337	1.27	0.176307	0.0952943	0.0915626	0.344993	578	263	586	1130	586
576	TRgrp2_6041	TPRE008305-PA	Nasvi2EG003439	Zinc finger CCHC domain-containing protein 4	0.291	1.05	0.781	0.577	0.956	0.306185	0.226982	0.167741	0.278064	973	865	981	1015	981
602	TRgrp2_6925	TPRE008289-PA	Nasvi2EG010328	v-type proton ATPase subunit F 1. putative	0.0732	0.261	0.129	0.129	0.528	0.0191365	0.00942218	0.00942318	0.038676	30	17	36	108	36
1035	TRgrp2_6821	TPRE010509-PA	Nasvi2EG014474	WD repeat domain-containing protein 83. putative	0.57	0.274	0.159	0.223	0.222	0.156404	0.0907356	0.127171	0.126529	492	246	789	498	498
932	TRgrp2_5903	TPRE002241-PA	Nasvi2EG010763	EF-hand calcium-binding domain-containing protein 1	0.394	0.976	0.657	0.535	1.25	0.384658	0.259022	0.210899	0.493387	1094	953	1100	1246	1100
258	TRgrp2_6024	TPRE010932-PA	Nasvi2EG012680	flap endonuclease 1	0.18	0.353	0.31	0.175	0.789	0.063668	0.0558708	0.0315057	0.142339	129	120	134	573	134
19	TRgrp2_6093	TPRE004744-PA	Nasvi2EG003089	glycogen phosphorylase	0.0882	0.637	0.61	0.271	1.46	0.0561777	0.0538207	0.0238708	0.128374	107	112	101	510	112
494	TRgrp2_6583	TPRE008078-PA	Nasvi2EG002286	RCC1 domain-containing protein 1	0.46	0.835	0.582	0.527	0.7	0.383686	0.267714	0.242417	0.321723	1090	972	1173	1095	1095
1020	TRgrp2_6761	TPRE005215-PA	Nasvi2EG013038	C-Maf-inducing protein	0.0892	0.706	1	0.342	0.344	0.0629817	0.089396	0.0304831	0.0306758	125	235	130	81	130
607	TRgrp2_6337	TPRE009698-PA	Nasvi2EG005265	Vacuolar protein sorting-associated protein 29	0.022	0.251	9.1e-05	0.747	0.247	0.0055235	2e-06	0.0164178	0.00543747	14	1	72	19	19
1021	TRgrp2_5844	TPRE012192-PA	Nasvi2EG005071	Ribonuclease P protein subunit p29	0.387	1.45	0.878	0.775	1.41	0.563119	0.339831	0.299927	0.544689	1237	1131	1242	1268	1242
511	TRgrp2_5698	TPRE011600-PA	Nasvi2EG012617	FACT complex subunit Ssrp1	0.166	0.551	0.841	0.242	0.391	0.0912937	0.139376	0.0401148	0.064814	222	449	204	226	226
1270	TRgrp2_5883	TPRE010518-PA	Nasvi2EG014514	Unknown	0.448	0.762	0.986	0.422	0.544	0.341616	0.442266	0.189121	0.24379	1042	1228	1046	937	1046
1095	TRgrp2_5851	TPRE009996-PA	Nasvi2EG001317	glass protein. putative	0.152	0.793	0.224	0.606	0.574	0.120166	0.033907	0.0917918	0.0870593	311	61	590	315	315
883	TRgrp2_6482	TPRE003374-PA	Nasvi2EG014315	Ras-related protein Rab-2	0.03	0.31	0.312	0.154	0.638	0.0093073	0.00935802	0.00463481	0.0191618	17	15	21	50	21
748	TRgrp2_6854	TPRE003750-PA	Nasvi2EG005658	v-type proton ATPase subunit B. putative	0.0256	0.996	1.02	0.594	0.593	0.0254697	0.0260459	0.0151997	0.0151647	41	45	65	40	45
538	TRgrp2_6029	TPRE009583-PA	Nasvi2EG013094	YIF1B protein	0.168	1.18	1.09	0.898	0.825	0.198551	0.184154	0.151167	0.13884	663	667	909	558	667
1217	TRgrp2_6261	TPRE009468-PA	Nasvi2EG030006	tRNA -methyltransferase CG6133. putative	0.156	1.42	2.11	0.45	1.18	0.221381	0.329529	0.0701441	0.184427	753	1116	407	755	755
918	TRgrp2_6414	TPRE001919-PA	Nasvi2EG013324	NADH-ubiquinone oxidoreductase B8 subunit	0.538	0.721	0.537	0.391	0.731	0.387981	0.289	0.210522	0.393193	1097	1028	1098	1189	1098
654	TRgrp2_5674	TPRE007089-PA	Nasvi2EG013233	enhancer of rudimentary homolog	0.114	0.0843	0.0842	0.084	2.63e-05	0.00960586	0.00959378	0.00957918	3e-06	18	18	37	1	18
1298	TRgrp2_6496	TPRE004247-PA	Nasvi2EG005237	60S ribosomal protein L23	0.0195	5.14e-05	0.382	0.000154	0.000154	1e-06	0.00743031	3e-06	3e-06	1	13	1	1	1
122	TRgrp2_6403	TPRE005253-PA	Nasvi2EG002994	AP-2 complex subunit sigma	0.0103	9.69e-05	0.000194	0.000291	0.669	1e-06	2e-06	3e-06	0.00689961	1	1	1	23	1
193	TRgrp2_6115	TPRE001835-PA	Nasvi2EG013905	Histone H2A.V	3.5e-06	0.286	0.571	2230	0.857	1e-06	2e-06	0.00778872	3e-06	1	1	30	1	1
505	TRgrp2_6085	TPRE007705-PA	Nasvi2EG014896	la-related protein 4. putative	3.5e-06	0.286	16100	0.857	0.857	1e-06	0.0564617	3e-06	3e-06	1	122	1	1	1
523	TRgrp2_6117	TPRE010125-PA	Nasvi2EG010264	Ubiquitin-conjugating enzyme E2 D4	3.5e-06	0.286	8620	0.857	0.857	1e-06	0.0301619	3e-06	3e-06	1	55	1	1	1
445	TRgrp2_5849	TPRE007495-PA	Nasvi2EG010386	folliculin-interacting protein 2	0.396	0.957	0.555	1.52	0.795	0.378562	0.219534	0.602473	0.314412	1084	827	1307	1083	1083
1169	TRgrp2_6141	TPRE008070-PA	Nasvi2EG019650	UPF0704 protein C6orf165	0.395	0.962	1.04	0.367	0.799	0.379417	0.412019	0.144606	0.315287	1085	1203	880	1084	1084
672	TRgrp2_6697	TPRE000188-PA	Nasvi2EG010481	engulfment and cell motility protein 1	0.108	1.28	1.14	0.663	0.681	0.138651	0.123641	0.0716685	0.0735884	392	391	422	260	391
612	TRgrp2_6341	TPRE000288-PA	Nasvi2EG037006	#N/A	0.515	0.52	0.381	0.4	0.442	0.267704	0.196302	0.205989	0.227723	887	728	1087	885	885
1151	TRgrp2_6489	TPRE000318-PA	Nasvi2EG012727	26S protease regulatory subunit 6A	0.015	0.76	0.3	0.15	0.611	0.0113833	0.00449955	0.0022517	0.00915146	20	11	18	27	18
765	TRgrp2_6194	TPRE000368-PA	Nasvi2EG017765	Unknown	0.949	0.391	0.325	0.24	0.322	0.371007	0.30849	0.228125	0.305461	1075	1072	1142	1070	1072
657	TRgrp2_6076	TPRE004002-PA	Nasvi2EG008953	tyrosine-protein kinase Wsck	0.434	0.604	0.507	0.328	0.571	0.262607	0.22045	0.142612	0.248164	871	830	868	949	868
610	TRgrp2_6376	TPRE005929-PA	Nasvi2EG007878	COP9 signalosome complex subunit 2	0.025	0.499	0.717	0.00012	0.197	0.0124838	0.0179388	3e-06	0.00493395	21	25	1	18	18
952	TRgrp2_6317	TPRE011740-PA	Nasvi2EG011399	Coiled-coil domain-containing protein KIAA1407 protein	0.579	1.06	0.773	0.697	0.895	0.613677	0.447588	0.403846	0.518505	1259	1232	1291	1256	1256
204	TRgrp2_6003	TPRE007459-PA	Nasvi2EG004244	U3 small nucleolar ribonucleoprotein protein MPP10	0.262	1.38	1.44	0.752	1.04	0.362286	0.377496	0.196897	0.273604	1068	1174	1065	1006	1065
504	TRgrp2_6491	TPRE006009-PA	Nasvi2EG000944	40S ribosomal protein S9	0.0473	0.375	0.374	0.123	0.37	0.0177319	0.0177167	0.00580467	0.0175101	28	24	22	46	24
118	TRgrp2_6779	TPRE012191-PA	Nasvi2EG005072	clathrin heavy chain. putative	0.0333	0.904	0.531	0.357	0.474	0.0301105	0.0177017	0.0119047	0.0157871	45	23	46	41	41
797	TRgrp2_6148	TPRE002889-PA	Nasvi2EG008881	#N/A	0.289	0.861	0.781	0.437	0.73	0.248473	0.225535	0.126176	0.210817	838	852	783	834	834
420	TRgrp2_6911	TPRE005174-PA	Nasvi2EG000065	Hepatoma-derived growth factor	0.594	0.568	0.485	0.391	0.276	0.337155	0.287952	0.231817	0.163602	1028	1023	1152	668	1023
715	TRgrp2_6339	TPRE001431-PA	Nasvi2EG010102	High-affinity choline transporter 1	0.288	0.659	0.647	0.182	0.535	0.189706	0.186285	0.0522788	0.153904	630	677	277	625	625
54	TRgrp2_5877	TPRE007269-PA	Nasvi2EG009269	Unknown	0.367	0.718	0.775	0.391	0.381	0.263446	0.284151	0.143496	0.139601	879	1014	874	561	874
268	TRgrp2_6869	TPRE001884-PA	Nasvi2EG019442	Unknown	0.116	0.693	1.48	0.229	0.468	0.0804624	0.172165	0.0265323	0.0543811	179	611	111	174	174
1202	TRgrp2_6798	TPRE004396-PA	Nasvi2EG003663	autophagy protein 5	0.13	0.966	0.803	0.468	0.695	0.125192	0.104021	0.060709	0.090018	334	299	336	329	329
553	TRgrp2_5986	TPRE001630-PA	Nasvi2EG005037	muscarinic acetylcholine receptor gar-2	0.149	1.1	1.21	0.438	0.865	0.164193	0.181064	0.0653622	0.129134	522	647	367	517	517
432	TRgrp2_6253	TPRE006362-PA	Nasvi2EG010219	WW domain-binding protein 4	0.27	1.2	1.76	0.39	1.01	0.323473	0.476053	0.105128	0.271913	1008	1254	671	1002	1002
1013	TRgrp2_6209	TPRE004832-PA	Nasvi2EG006127	isovaleryl-CoA dehydrogenase. mitochondrial. putative	0.133	1.51	1.03	0.79	1.33	0.200806	0.136742	0.105231	0.177179	678	438	672	722	672
637	TRgrp2_5966	TPRE008021-PA	Nasvi2EG034756	Myosin-2 essential light chain	0.0395	0.502	2.67	0.164	7.59e-05	0.0198174	0.105286	0.00649641	3e-06	31	304	24	1	24
1011	TRgrp2_6477	TPRE000773-PA	Nasvi2EG005073	v-type proton ATPase 21 kDa proteolipid subunit. putative	0.169	0.704	0.621	0.659	0.39	0.118915	0.104948	0.11136	0.0658328	309	302	710	229	302
981	TRgrp2_6154	TPRE010432-PA	Nasvi2EG000446	ATPase ASNA1 homolog	0.0924	1.67	1.04	0.955	1.29	0.153917	0.0963676	0.0882394	0.119525	480	266	563	473	473
217	TRgrp2_6251	TPRE008268-PA	Nasvi2EG005789	LTV1 homolog protein	0.18	3.38	3.35	1.47	2.78	0.60751	0.601659	0.264555	0.499686	1256	1289	1202	1249	1249
639	TRgrp2_5971	TPRE000157-PA	Nasvi2EG010429	sorting nexin-2. putative	0.205	0.639	0.555	0.22	1.17	0.130796	0.113557	0.0450622	0.239819	353	344	232	929	344
930	TRgrp2_5687	TPRE004709-PA	Nasvi2EG006023	Short stature homeobox protein	0.126	0.49	0.426	0.0767	0.626	0.06196	0.0538069	0.00970143	0.0791287	120	111	38	282	111
28	TRgrp2_5754	TPRE004316-PA	Nasvi2EG019967	60S ribosomal protein L37a	0.0434	0.752	1	0.247	0.252	0.0326048	0.0433896	0.0106952	0.0109469	51	77	42	31	42
1000	TRgrp2_6540	TPRE012383-PA	Nasvi2EG006538	ubiquitin-conjugating enzyme E2 variant 2. putative	0.0317	0.66	1.66	0.214	0.213	0.020905	0.0526689	0.00679415	0.00675819	34	104	25	21	25
1047	TRgrp2_6870	TPRE009080-PA	Nasvi2EG019002	kelch domain-containing protein 4. putative	0.193	0.905	0.492	0.456	1.25	0.174895	0.0949988	0.0881236	0.240657	571	261	562	931	562
652	TRgrp2_6602	TPRE011741-PA	Nasvi2EG011398	ZDHHC-type palmitoyltransferase 2	0.207	2.43	2.06	1.26	1.35	0.503342	0.42743	0.261109	0.279064	1206	1222	1196	1018	1196
1183	TRgrp2_5708	TPRE005799-PA	Nasvi2EG004370	Cysteine-rich motor neuron 1 protein	0.462	1.92	1.29	1.47	0.666	0.8892	0.597894	0.677947	0.308041	1299	1288	1310	1075	1288
1034	TRgrp2_5976	TPRE009037-PA	Nasvi2EG037168	Fibrillin-2	0.5	0.674	0.471	0.415	0.557	0.336691	0.235428	0.20737	0.278139	1027	890	1091	1016	1016
951	TRgrp2_6326	TPRE006661-PA	Nasvi2EG011586	Ubiquitin thioesterase otubain	0.167	0.799	1.59	0.372	0.42	0.133796	0.265522	0.0622316	0.070403	363	969	352	249	352
636	TRgrp2_6454	TPRE006246-PA	Nasvi2EG008456	acidic fibroblast growth factor intracellular-binding protein	0.11	1.09	0.95	2	0.552	0.120519	0.104953	0.221251	0.0609169	314	303	1126	206	303
254	TRgrp2_6848	TPRE009354-PA	Nasvi2EG006587	Uncharacterized protein C45G9.7	0.0324	1.01	0.751	1	0.247	0.0327728	0.0243725	0.0324717	0.00799899	52	40	143	25	40
808	TRgrp2_5652	TPRE002150-PA	Nasvi2EG025142	Small nuclear ribonucleoprotein-associated protein B	0.0819	1.72	1.8	0.842	0.661	0.14111	0.147479	0.0689299	0.0541351	411	486	399	172	399
132	TRgrp2_6100	TPRE006785-PA	Nasvi2EG012192	Meckel syndrome type 1 protein	0.473	0.709	0.477	0.377	0.995	0.335727	0.225905	0.178298	0.471005	1025	854	1012	1242	1012
813	TRgrp2_6709	TPRE000418-PA	Nasvi2EG008243	Aspartate aminotransferase	0.18	0.56	0.46	0.255	1.09	0.101023	0.0830768	0.0459802	0.195882	255	206	241	798	241
955	TRgrp2_6288	TPRE005737-PA	Nasvi2EG012546	Unknown	0.39	0.646	0.566	0.189	0.802	0.252043	0.220848	0.0735282	0.312829	845	831	440	1079	831
211	TRgrp2_6775	TPRE003477-PA	Nasvi2EG004315	thioredoxin-related transmembrane protein 1. putative	0.229	0.932	1.28	0.359	0.769	0.213314	0.2934	0.0822789	0.175934	731	1036	510	717	717
216	TRgrp2_6250	TPRE006605-PA	Nasvi2EG016033	rapamycin-insensitive companion of mTOR	0.268	1.09	1.5	0.576	0.495	0.292591	0.401306	0.154175	0.132626	936	1194	922	531	922
958	TRgrp2_5967	TPRE008022-PA	Nasvi2EG021039	Ornithine decarboxylase antizyme	0.204	0.234	0.138	0.0757	0.305	0.0477328	0.0281019	0.0154195	0.0620557	82	50	67	212	67
285	TRgrp2_6385	TPRE007897-PA	Nasvi2EG006307	dnaJ subfamily C member 21	0.316	0.536	0.497	0.263	1.14	0.169203	0.156977	0.0830949	0.360065	545	530	517	1158	530
1065	TRgrp2_6935	TPRE009992-PA	Nasvi2EG001312	Gamma-interferon-inducible lysosomal thiol reductase	0.834	0.573	0.452	0.291	0.491	0.47833	0.377091	0.242926	0.409487	1190	1173	1175	1207	1175
747	TRgrp2_6229	TPRE001891-PA	Nasvi2EG013333	alpha-1.2-glucosyltransferase ALG10-B	0.644	0.769	0.607	0.483	0.533	0.495777	0.390965	0.311268	0.343723	1199	1183	1251	1128	1183
587	TRgrp2_5911	TPRE010798-PA	Nasvi2EG014451	selenide. water dikinase	0.0232	1.12	1.85	0.000129	0.389	0.0260016	0.042913	3e-06	0.00901716	42	76	1	26	26
1009	TRgrp2_5793	TPRE003688-PA	Nasvi2EG005706	#N/A	0.253	0.928	0.876	0.481	0.745	0.235072	0.221907	0.12193	0.188817	791	841	769	775	775
2	TRgrp2_6648	TPRE009995-PA	Nasvi2EG001316	ATP-binding cassette sub-family D member 2	0.252	0.393	0.292	0.282	0.263	0.0991151	0.0735409	0.0710686	0.0662066	248	170	418	231	231
81	TRgrp2_6310	TPRE010985-PA	Nasvi2EG002458	cofilin/actin-depolymerizing factor homolog	0.122	0.191	0.122	2.45e-05	0.246	0.0233462	0.0149641	3e-06	0.030187	37	20	1	79	20
1018	TRgrp2_6218	TPRE000436-PA	Nasvi2EG008274	Glycerophosphodiester phosphodiesterase 1	0.495	0.672	0.369	0.353	0.786	0.332405	0.182417	0.174595	0.388606	1020	659	1003	1186	1003
51	TRgrp2_6719	TPRE009777-PA	Nasvi2EG003677	sarcoplasmic calcium-binding protein	0.234	0.783	0.357	0.526	0.622	0.183037	0.0835077	0.122995	0.145465	606	208	774	589	589
510	TRgrp2_6083	TPRE000894-PA	Nasvi2EG000860	DNA polymerase zeta catalytic subunit	0.484	0.511	0.346	0.29	0.42	0.247326	0.167761	0.140421	0.203406	835	580	854	817	817
516	TRgrp2_5641	TPRE005867-PA	Nasvi2EG005449	troponin C type IIb	0.111	0.54	0.336	0.207	0.66	0.0600277	0.037356	0.0229848	0.0733184	115	69	97	258	97
48	TRgrp2_6440	TPRE004039-PA	Nasvi2EG001600	26S proteasome non-ATPase regulatory subunit 7	0.0348	0.929	0.606	1.16	0.103	0.0323636	0.021101	0.0402369	0.00360145	49	31	205	17	31
377	TRgrp2_6023	TPRE002678-PA	Nasvi2EG013445	OPI10 homolog protein	0.222	1.02	1.41	0.53	0.447	0.225655	0.31393	0.1179	0.0994057	765	1081	747	375	747
548	TRgrp2_6752	TPRE004968-PA	Nasvi2EG012053	nucleolar complex protein 2 homolog	0.321	1.47	0.959	0.982	1.17	0.472667	0.307466	0.314892	0.373674	1186	1069	1252	1168	1168
433	TRgrp2_6954	TPRE004639-PA	Nasvi2EG006104	circadian clock-controlled protein. putative	0.351	0.58	0.528	0.318	0.29	0.203405	0.185235	0.111595	0.101617	691	672	712	385	672
810	TRgrp2_6521	TPRE008976-PA	Nasvi2EG004863	kinesin 2A	0.126	1.19	1.51	0.537	0.882	0.149179	0.189209	0.0673776	0.110771	451	693	382	432	432
1188	TRgrp2_6765	TPRE000713-PA	Nasvi2EG005147	ubiquitin-conjugating enzyme E2 L3. putative	0.06	1.07	1.12	0.305	0.66	0.0645111	0.066966	0.0183044	0.0396444	133	150	77	113	113
390	TRgrp2_6387	TPRE001800-PA	Nasvi2EG015634	clathrin interactor 1	0.358	1.06	0.858	0.795	0.657	0.380224	0.306945	0.284464	0.235003	1087	1067	1228	908	1067
871	TRgrp2_5882	TPRE007169-PA	Nasvi2EG003451	NudC domain-containing protein 1	0.421	1.08	0.826	0.61	0.815	0.45408	0.348135	0.257022	0.343359	1169	1148	1190	1127	1148
283	TRgrp2_6276	TPRE004703-PA	Nasvi2EG006014	Unknown	0.715	0.877	0.715	0.405	0.676	0.626765	0.511055	0.289187	0.48342	1265	1261	1234	1243	1243
62	TRgrp2_5912	TPRE001909-PA	Nasvi2EG022682	LIM/homeobox protein Lhx9. putative	0.0811	0.678	0.791	0.172	0.38	0.0550195	0.0641651	0.0139895	0.0308358	104	142	56	82	82
267	TRgrp2_6011	TPRE003456-PA	Nasvi2EG014437	t-complex protein 1 subunit zeta	0.153	0.853	0.637	0.392	0.974	0.130803	0.0977928	0.060123	0.149462	354	270	332	606	332
857	TRgrp2_5934	TPRE002309-PA	Nasvi2EG012436	26S protease regulatory subunit 6B	0.0362	2.26	1.91	0.996	1.05	0.0820351	0.0691868	0.0360943	0.0382268	184	162	169	107	162
231	TRgrp2_6488	TPRE006739-PA	Nasvi2EG000133	26S proteasome non-ATPase regulatory subunit 13	0.107	1.38	1.23	0.804	0.439	0.147812	0.130967	0.0860086	0.0469403	444	422	543	145	422
727	TRgrp2_6304	TPRE008839-PA	Nasvi2EG004177	#N/A	0.0983	1.5	0.56	2.28	1.11	0.147346	0.0550821	0.223886	0.108851	439	117	1136	417	417
16	TRgrp2_6598	TPRE010586-PA	Nasvi2EG003928	Phospholipase A1 member A	0.555	0.293	0.464	0.144	0.194	0.162388	0.257702	0.0798609	0.107688	514	945	491	414	491
626	TRgrp2_6283	TPRE001554-PA	Nasvi2EG012264	Unknown	0.416	0.627	0.348	0.359	0.51	0.261277	0.144839	0.149512	0.212561	868	472	901	845	845
704	TRgrp2_6797	TPRE006255-PA	Nasvi2EG013798	ADP-ribosylation factor protein 5B	0.0716	0.552	0.064	0.201	0.19	0.0395003	0.00458423	0.0144253	0.0136315	61	12	58	38	38
247	TRgrp2_6948	TPRE003479-PA	Nasvi2EG004313	Alkylated DNA repair protein alkB protein 6. putative	0.283	0.921	0.786	0.38	0.919	0.261174	0.222781	0.107835	0.260569	867	844	687	980	844
913	TRgrp2_5744	TPRE006201-PA	Nasvi2EG016426	#N/A	0.0499	2.23	4.27	0.901	1.5	0.111471	0.212913	0.0449945	0.0746371	285	798	231	262	262
100	TRgrp2_5909	TPRE008794-PA	Nasvi2EG010812	FAM116A protein. putative	0.249	0.469	0.316	0.213	0.392	0.116905	0.0786915	0.0530808	0.0976944	305	191	281	367	281
568	TRgrp2_6865	TPRE003987-PA	Nasvi2EG013363	Zinc finger matrin-type protein 2	0.093	1.12	1.15	0.491	0.592	0.104111	0.107363	0.0456413	0.0550919	263	316	239	180	239
203	TRgrp2_5747	TPRE003101-PA	Nasvi2EG007243	scabrous protein	0.294	0.959	0.808	1.34	0.382	0.281899	0.237676	0.392617	0.112323	918	894	1289	439	894
108	TRgrp2_5840	TPRE000390-PA	Nasvi2EG008200	proliferating cell nuclear antigen	0.253	0.195	0.0972	0.159	0.0975	0.0492406	0.0245504	0.0402459	0.0246085	87	42	207	62	62
1226	TRgrp2_6933	TPRE002728-PA	Nasvi2EG014979	39S ribosomal protein L19	0.359	0.703	0.609	0.339	0.754	0.252361	0.21868	0.121775	0.270594	847	822	767	998	822
339	TRgrp2_6089	TPRE000123-PA	Nasvi2EG010512	WD repeat-containing protein 82. putative	0.0784	0.447	0.257	0.233	0.097	0.0350254	0.020129	0.0182784	0.0076025	55	30	76	24	30
517	TRgrp2_5644	TPRE005912-PA	Nasvi2EG005377	acetylcholinesterase	0.234	0.779	0.56	0.433	0.612	0.182217	0.131022	0.101391	0.143134	603	423	656	578	578
1157	TRgrp2_6040	TPRE005114-PA	Nasvi2EG009561	RNA-binding protein 40	0.36	0.806	0.674	1.01	0.297	0.290093	0.242647	0.364732	0.106929	931	906	1279	413	906
202	TRgrp2_6743	TPRE011632-PA	Nasvi2EG005342	Raf protein serine/threonine-protein kinase dRAF-1. putative	0.044	2.56	5.47	1.12	1.39	0.11259	0.240378	0.0493956	0.061331	288	900	263	208	263
417	TRgrp2_6903	TPRE001903-PA	Nasvi2EG013346	Adenylate cyclase type 2	0.332	0.649	0.649	0.267	0.528	0.215378	0.215389	0.0886574	0.175147	740	812	566	714	714
806	TRgrp2_6180	TPRE005309-PA	Nasvi2EG012941	dimethyladenosine transferase. putative	0.133	1.25	1.24	0.613	0.96	0.166464	0.164685	0.0816388	0.127772	531	566	505	504	505
787	TRgrp2_6469	TPRE002113-PA	Nasvi2EG018272	malate dehydrogenase. mitochondrial. putative	0.111	0.655	0.321	0.269	1.73	0.0728165	0.0357535	0.0299059	0.191893	156	66	128	781	128
509	TRgrp2_6140	TPRE003784-PA	Nasvi2EG005895	Unknown	0.533	0.896	0.91	0.443	0.47	0.477456	0.484905	0.235868	0.25038	1189	1258	1161	954	1161
793	TRgrp2_5703	TPRE011808-PA	Nasvi2EG011357	Unknown	0.155	0.999	0.906	0.562	0.285	0.155262	0.140819	0.0873269	0.0442381	485	457	551	134	457
949	TRgrp2_6910	TPRE011376-PA	Nasvi2EG009912	UDP-N-acetylglucosamine--dolichyl-phosphate N-acetylglucosaminephosphotransferase. putative	0.161	2.45	1.94	1.34	1.45	0.394758	0.311482	0.215412	0.233836	1104	1076	1109	906	1076
1176	TRgrp2_6187	TPRE006673-PA	Nasvi2EG011564	Chromatin-remodeling complex ATPase chain Iswi	0.0757	0.708	0.71	0.204	0.376	0.0535646	0.0537537	0.0154073	0.0284645	100	110	66	71	71
1152	TRgrp2_6687	TPRE004722-PA	Nasvi2EG006045	cyclin-dependent kinase 7	0.108	0.79	0.68	0.952	0.446	0.0850754	0.0731618	0.102519	0.0480543	198	169	662	152	169
1052	TRgrp2_6311	TPRE008841-PA	Nasvi2EG004176	Unknown	0.274	0.861	0.743	0.444	0.843	0.235895	0.203666	0.121564	0.230946	795	760	766	896	766
8	TRgrp2_6527	TPRE002010-PA	Nasvi2EG006233	NADH dehydrogenase [ubiquinone] flavoprotein 2. mitochondrial	0.202	1.23	1.26	0.652	0.757	0.247266	0.253797	0.131527	0.152842	833	932	804	623	804
95	TRgrp2_6901	TPRE004490-PA	Nasvi2EG015446	methyltransferase protein 10-like. putative	0.338	1.54	1.39	0.749	0.859	0.520953	0.470357	0.253417	0.290619	1218	1250	1189	1045	1189
1106	TRgrp2_5805	TPRE009974-PA	Nasvi2EG019706	Huntingtin	0.402	0.734	0.518	0.379	0.667	0.295095	0.208224	0.152241	0.268003	946	777	916	995	916
372	TRgrp2_6700	TPRE009487-PA	Nasvi2EG022295	general vesicular transport factor p115	0.165	2.13	3.45	0.713	1.71	0.351568	0.567947	0.117575	0.281913	1057	1280	745	1027	1027
651	TRgrp2_5666	TPRE011842-PA	Nasvi2EG003895	Ubiquitin carrier protein	0.0381	0.52	0.343	7.87e-05	7.87e-05	0.0198235	0.0130822	3e-06	3e-06	32	19	1	1	1
1079	TRgrp2_5873	TPRE000910-PA	Nasvi2EG036945	Unknown	0.29	0.588	0.531	0.906	0.406	0.170659	0.153985	0.262807	0.117643	550	518	1198	459	518
1121	TRgrp2_6744	TPRE009132-PA	Nasvi2EG000708	cyclin-G-associated kinase. putative	0.249	0.585	0.474	0.278	0.535	0.145599	0.117963	0.0690944	0.133084	434	366	402	533	402
802	TRgrp2_6052	TPRE003385-PA	Nasvi2EG003225	40S ribosomal protein S28	0.0687	0.289	1.94	4.36e-05	4.36e-05	0.0198692	0.133134	3e-06	3e-06	33	429	1	1	1
324	TRgrp2_5634	TPRE003062-PA	Nasvi2EG007298	ADP/ATP translocase	0.0377	1.68	0.799	0.59	2.45	0.0632523	0.0301249	0.0222177	0.0923985	126	54	94	340	94
1280	TRgrp2_5904	TPRE001440-PA	Nasvi2EG010120	rRNA methyltransferase 3	0.213	1.5	1.24	0.736	1.24	0.318463	0.262746	0.156412	0.263734	997	965	928	985	965
186	TRgrp2_6730	TPRE005311-PA	Nasvi2EG023745	eukaryotic translation initiation factor 3 subunit F. putative	0.151	0.517	0.381	0.392	0.299	0.077875	0.0574192	0.058957	0.0450401	171	124	321	137	137
851	TRgrp2_5938	TPRE003510-PA	Nasvi2EG012515	serine/threonine-protein kinase PAK 1. putative	0.186	0.73	0.61	0.426	0.265	0.13595	0.113561	0.0792806	0.0493182	379	345	485	156	345
329	TRgrp2_5677	TPRE011848-PA	Nasvi2EG020718	Unknown	0.055	0.919	0.494	0.538	0.415	0.0505313	0.0271536	0.0295489	0.0228089	92	49	125	58	58
1241	TRgrp2_6347	TPRE009270-PA	Nasvi2EG006722	flightless-1 protein	0.0838	0.864	0.599	0.88	0.492	0.072461	0.0502309	0.0737567	0.04127	155	97	441	121	121
149	TRgrp2_6468	TPRE001840-PA	Nasvi2EG013914	high-affinity choline transporter 1. putative	0.0707	1.29	0.712	0.537	1.33	0.0912492	0.0503472	0.038001	0.0940706	221	98	187	349	187
423	TRgrp2_6007	TPRE008116-PA	Nasvi2EG007133	nurim	0.343	1.29	0.97	0.636	0.873	0.44098	0.332742	0.218314	0.299502	1153	1118	1118	1057	1118
408	TRgrp2_5956	TPRE012287-PA	Nasvi2EG029565	N-alpha-acetyltransferase	0.084	0.858	0.319	0.432	0.476	0.072088	0.0267981	0.036309	0.0400095	152	46	170	116	116
85	TRgrp2_6961	TPRE008066-PA	Nasvi2EG019660	small nuclear ribonucleoprotein G. putative	0.0257	2.13	2.01	0.494	1.01	0.0546078	0.0516994	0.0126791	0.0260039	102	103	51	66	66
287	TRgrp2_6455	TPRE012874-PA	Nasvi2EG007511	ribosomal RNA methyltransferase 1. putative. putative	0.184	0.564	0.345	0.238	1.01	0.103946	0.0636229	0.0437968	0.186359	261	140	224	761	224
1029	TRgrp2_6407	TPRE006973-PA	Nasvi2EG010892	Glutathione S-transferase	0.226	0.641	0.492	0.331	0.454	0.144994	0.111371	0.0747617	0.10278	429	336	449	392	392
1208	TRgrp2_6851	TPRE012298-PA	Nasvi2EG009137	apoptosis inhibitor 5. putative	0.189	0.836	0.757	0.478	0.241	0.157906	0.14293	0.0903324	0.0455004	499	462	575	140	462
967	TRgrp2_6585	TPRE003375-PA	Nasvi2EG014316	UPF0431 protein C1orf66 protein. putative	0.486	1.07	0.563	0.715	0.793	0.522141	0.273613	0.347852	0.385373	1219	991	1272	1182	1182
490	TRgrp2_5700	TPRE004782-PA	Nasvi2EG003021	trans-2.3-enoyl-CoA reductase. putative	0.273	0.747	0.666	0.3	0.873	0.204146	0.181869	0.0819556	0.238572	694	656	507	924	656
234	TRgrp2_6201	TPRE000154-PA	Nasvi2EG026509	transferase C1orf69. mitochondrial	0.457	1.13	0.521	0.548	0.833	0.516745	0.238022	0.250462	0.380605	1217	896	1184	1179	1179
856	TRgrp2_6274	TPRE009526-PA	Nasvi2EG006919	#N/A	0.231	0.499	0.409	0.423	0.18	0.115226	0.0944596	0.0976196	0.0415904	298	259	631	124	259
166	TRgrp2_6653	TPRE004761-PA	Nasvi2EG006177	akirin-2	0.106	2	1.78	1.4	0.834	0.212112	0.188607	0.14793	0.0883926	727	688	892	322	688
1220	TRgrp2_6926	TPRE001159-PA	Nasvi2EG001200	glycylpeptide N-tetradecanoyltransferase 1	0.153	1.16	1.02	0.561	0.899	0.176364	0.155578	0.0856422	0.137165	579	526	539	550	539
381	TRgrp2_6741	TPRE004417-PA	Nasvi2EG003618	homeobox protein GBX-1. putative	0.0705	1.21	0.973	0.583	0.414	0.0851907	0.0685287	0.0410611	0.029194	200	158	208	75	158
245	TRgrp2_6956	TPRE000813-PA	Nasvi2EG001121	ubiquitin-conjugating enzyme E2 G2	0.034	3.49	1.63	2.19	2.21	0.118421	0.0552876	0.0743739	0.0752116	307	118	447	265	265
1113	TRgrp2_5787	TPRE003691-PA	Nasvi2EG005703	#N/A	0.272	1.16	0.615	0.594	1.3	0.315794	0.167264	0.161431	0.352477	991	575	948	1146	948
684	TRgrp2_6506	TPRE004386-PA	Nasvi2EG008034	receptor of activated protein kinase C 1	0.0526	1.34	1.88	0.0752	0.681	0.0703919	0.0988634	0.00395064	0.0357919	148	275	20	103	103
458	TRgrp2_5810	TPRE010608-PA	Nasvi2EG012741	ubiquitin carboxyl-terminal hydrolase 20. putative	0.252	0.969	0.822	0.49	1.26	0.24414	0.20706	0.123522	0.318252	822	770	777	1088	777
264	TRgrp2_6306	TPRE002418-PA	Nasvi2EG009633	ATP-dependent RNA helicase DDX49. putative. putative	0.172	1.03	2.23	0.423	0.783	0.177077	0.382395	0.0725862	0.134304	582	1177	433	537	537
153	TRgrp2_6601	TPRE004392-PA	Nasvi2EG003657	nose resistant to fluoxetine protein 6-like isoform X2 [Lingula anatina] Sequence ID: XP_013412631.1	0.392	0.334	0.455	0.111	0.217	0.130595	0.178247	0.0435997	0.0847747	351	635	222	305	305
982	TRgrp2_6593	TPRE000851-PA	Nasvi2EG005171	Uncharacterized protein C12orf4	0.165	0.794	0.642	0.402	0.404	0.130763	0.105665	0.06622	0.0666042	352	306	375	232	306
604	TRgrp2_6272	TPRE006540-PA	Nasvi2EG000040	fizzy-related protein	0.0335	2.23	1.62	0.859	0.471	0.0747509	0.0543667	0.0287873	0.0157892	162	115	120	42	115
1252	TRgrp2_6434	TPRE010890-PA	Nasvi2EG005333	Unknown	0.116	1.24	0.992	0.578	0.898	0.144216	0.115068	0.0671044	0.104158	426	353	379	402	379
1091	TRgrp2_6845	TPRE000258-PA	Nasvi2EG002790	DNA-directed RNA polymerase II subunit RPB11	0.025	3.78	8e-05	1.66	2.31	0.0945421	2e-06	0.0415953	0.0578159	236	1	211	189	189
675	TRgrp2_6183	TPRE002918-PA	Nasvi2EG008845	Intraflagellar transport protein 46	0.387	0.718	0.586	0.263	0.668	0.277905	0.226713	0.101896	0.25861	911	863	659	977	863
1204	TRgrp2_6544	TPRE002574-PA	Nasvi2EG007455	v-type proton ATPase subunit d	0.0309	1.32	0.303	0.612	0.102	0.0409209	0.00936903	0.0189393	0.00314969	64	16	80	16	16
24	TRgrp2_6607	TPRE004783-PA	Nasvi2EG003022	WD repeat-containing protein 65	0.427	0.93	0.714	0.273	1.02	0.396531	0.304417	0.116619	0.436599	1106	1058	740	1224	1058
1232	TRgrp2_5917	TPRE010954-PA	Nasvi2EG006891	#N/A	0.282	0.844	0.76	0.414	0.65	0.238227	0.214635	0.116859	0.18355	801	811	741	752	752
800	TRgrp2_5678	TPRE002785-PA	Nasvi2EG014952	DNA-directed RNA polymerases I. II. and III subunit RPABC5	0.0163	1.99	0.000123	0.000184	0.000184	0.0325003	2e-06	3e-06	3e-06	50	1	1	1	1
526	TRgrp2_6572	TPRE000919-PA	Nasvi2EG000896	b9 domain-containing protein 1. putative	0.321	0.447	0.372	0.674	0.248	0.143661	0.119457	0.216686	0.0798318	424	374	1114	286	374
388	TRgrp2_6390	TPRE003053-PA	Nasvi2EG013833	Blastoderm-specific gene 25D	0.505	0.871	0.677	0.418	0.449	0.439691	0.34171	0.211133	0.226727	1151	1135	1101	883	1101
580	TRgrp2_5843	TPRE003487-PA	Nasvi2EG004294	N-acetyllactosaminide beta-1.3-N-acetylglucosaminyltransferase	0.367	0.6	0.542	0.27	0.464	0.220534	0.19908	0.0991238	0.170478	752	738	639	701	701
820	TRgrp2_6146	TPRE008515-PA	Nasvi2EG014002	DNA replication complex GINS protein SLD5	0.456	0.627	0.503	0.556	0.426	0.28548	0.229308	0.253379	0.194124	925	874	1188	792	874
139	TRgrp2_5728	TPRE004228-PA	Nasvi2EG002447	Methionine aminopeptidase	0.295	0.939	0.665	0.479	0.838	0.277094	0.196229	0.141157	0.247307	909	726	858	947	858
926	TRgrp2_6472	TPRE008032-PA	Nasvi2EG006517	polyamine-modulated factor 1	0.944	0.663	0.257	0.384	0.442	0.626036	0.242618	0.362293	0.417652	1264	905	1277	1212	1212
201	TRgrp2_6207	TPRE007397-PA	Nasvi2EG001717	QN1 protein protein. putative	0.428	0.623	0.517	0.225	0.492	0.267053	0.221454	0.0965606	0.210637	885	837	624	833	833
1173	TRgrp2_5689	TPRE002689-PA	Nasvi2EG013385	ADP-ribosylation factor protein 1-like. putative	0.0394	1.11	1.74	0.0786	0.0786	0.0436985	0.0687336	0.00309708	0.00309708	71	159	19	15	19
148	TRgrp2_6470	TPRE010508-PA	Nasvi2EG014479	Alkylated DNA repair protein alkB protein 1. putative	0.422	0.826	0.615	0.411	0.666	0.348745	0.259436	0.173241	0.280939	1052	957	999	1024	999
950	TRgrp2_6005	TPRE006310-PA	Nasvi2EG008396	39S ribosomal protein L39. mitochondrial	0.455	0.926	0.661	0.448	0.865	0.421076	0.300727	0.203932	0.393468	1134	1051	1081	1190	1081
662	TRgrp2_6155	TPRE011442-PA	Nasvi2EG003772	P_014235561.1 hamlet-like Transcription Factor eMDS1 and EVI1 complex locus protein EVI1-B-like ,	0.0752	2.45	2.66	0.515	1.85	0.184206	0.200168	0.038734	0.139449	612	746	192	559	559
815	TRgrp2_6742	TPRE004410-PA	Nasvi2EG003639	vesicle-trafficking protein SEC22b-B. putative	0.0706	2.78	2.33	1.99	2.08	0.196239	0.164814	0.140828	0.146662	653	570	855	599	599
278	TRgrp2_6915	TPRE011369-PA	Nasvi2EG009908	Low-density lipoprotein receptor-related protein 1	0.49	1.25	0.801	0.559	0.827	0.612162	0.39271	0.273944	0.405418	1258	1186	1214	1202	1202
1070	TRgrp2_6267	TPRE010422-PA	Nasvi2EG001875	p21-activated protein kinase-interacting protein 1	0.353	0.98	0.477	0.585	0.759	0.345938	0.168583	0.206458	0.267937	1050	585	1090	994	994
653	TRgrp2_5672	TPRE011725-PA	Nasvi2EG010658	tRNA methyltransferase 112 homolog	0.0952	3.96	1.5	1.92	4.78	0.376634	0.142702	0.182543	0.455627	1082	460	1026	1234	1026
1010	TRgrp2_6500	TPRE008413-PA	Nasvi2EG033426	mannose-1-phosphate guanyltransferase beta. putative	0.152	1.07	1.39	0.502	0.731	0.163126	0.211335	0.0765852	0.111439	517	791	460	433	460
281	TRgrp2_5900	TPRE006512-PA	Nasvi2EG016138	coatomer subunit beta'	0.115	0.819	0.646	0.326	0.417	0.0940699	0.0741114	0.0374353	0.047844	232	174	178	151	174
1293	TRgrp2_6514	TPRE002347-PA	Nasvi2EG009373	SWI/SNF-related matrix-associated actin-dependent regulator of chromatin subfamily B member 1	0.0114	5.65	3.57	2.48	2.35	0.0644771	0.0407378	0.0282506	0.0267679	132	74	119	68	74
401	TRgrp2_6247	TPRE001267-PA	Nasvi2EG002637	Nucleolar pre-ribosomal-associated protein 1	0.403	1.39	0.951	0.662	0.841	0.560875	0.38317	0.266508	0.338661	1236	1178	1204	1121	1178
82	TRgrp2_5974	TPRE004411-PA	Nasvi2EG003638	Zinc finger HIT domain-containing protein 6	0.332	1.19	0.893	0.669	0.871	0.394548	0.296049	0.221965	0.288724	1103	1045	1129	1039	1045
177	TRgrp2_5665	TPRE004147-PA	Nasvi2EG001487	Inhibitor of growth protein 3	0.0671	2.01	4.89	0.85	0.525	0.134513	0.327763	0.0569944	0.035183	368	1109	310	98	310
710	TRgrp2_5910	TPRE007651-PA	Nasvi2EG032976	Methyltransferase protein 4	0.49	0.853	0.612	0.795	0.624	0.417881	0.299582	0.389576	0.305466	1130	1050	1287	1071	1071
1154	TRgrp2_6047	TPRE001028-PA	Nasvi2EG006266	Partitioning-defective 3 protein B. putative	0.251	0.633	0.55	0.353	0.36	0.158914	0.138117	0.088662	0.0902898	502	442	567	331	442
225	TRgrp2_6263	TPRE012408-PA	Nasvi2EG002302	Uncharacterized protein C18orf8	0.196	0.85	0.739	0.326	0.922	0.166783	0.145092	0.0638881	0.180837	534	474	359	737	474
803	TRgrp2_6669	TPRE006945-PA	Nasvi2EG027456	cyclin-C	0.0355	1.61	0.461	1.66	0.508	0.0571817	0.0163704	0.0588869	0.0180178	109	21	320	48	48
1128	TRgrp2_6103	TPRE008593-PA	Nasvi2EG013044	AATF protein	0.302	1.79	1.31	0.548	1.23	0.540593	0.394885	0.165824	0.372289	1228	1189	975	1166	1166
882	TRgrp2_6338	TPRE003328-PA	Nasvi2EG013515	Metallophosphoesterase 1	0.318	0.497	0.429	0.112	0.419	0.157941	0.13617	0.035561	0.132977	500	437	162	532	437
623	TRgrp2_6439	TPRE011025-PA	Nasvi2EG000437	glycyl-tRNA synthetase	0.156	0.832	0.495	0.345	0.808	0.130156	0.0774926	0.0539743	0.126442	349	188	286	497	286
473	TRgrp2_5777	TPRE007211-PA	Nasvi2EG020290	Trafficking protein particle complex subunit 6B	0.176	0.412	0.126	0.352	0.188	0.0723697	0.0220363	0.0617993	0.0330869	154	33	346	90	90
528	TRgrp2_5732	TPRE003021-PA	Nasvi2EG008366	UPF0406 protein C16orf57 protein. putative	0.531	0.696	0.488	0.436	0.519	0.369316	0.258835	0.231551	0.275379	1073	952	1151	1008	1008
632	TRgrp2_5987	TPRE011640-PA	Nasvi2EG005336	26S proteasome non-ATPase regulatory subunit 5	0.405	1.56	1.72	0.659	0.725	0.631191	0.696277	0.267101	0.293659	1272	1302	1206	1052	1206
1281	TRgrp2_5714	TPRE012528-PA	Nasvi2EG000344	RING finger protein 37	0.376	0.858	0.659	0.431	0.65	0.322433	0.247764	0.161923	0.24426	1005	914	952	939	939
842	TRgrp2_5721	TPRE005957-PA	Nasvi2EG007905	Transmembrane protein	0.521	1.05	0.716	0.456	0.461	0.547772	0.373267	0.237836	0.24012	1231	1169	1165	930	1165
941	TRgrp2_6518	TPRE009708-PA	Nasvi2EG002433	Group XIIA secretory phospholipase A2	0.362	0.417	0.346	0.128	0.541	0.151107	0.125522	0.0464135	0.196167	464	397	245	799	397
266	TRgrp2_6009	TPRE002086-PA	Nasvi2EG009516	WD repeat-containing protein 89	0.472	0.434	0.608	0.206	0.301	0.204879	0.287185	0.0972022	0.141986	697	1020	629	570	629
323	TRgrp2_6526	TPRE007713-PA	Nasvi2EG014909	paralyzed arrest AT two-FolD protein 6	0.137	0.647	0.471	0.254	0.307	0.0886397	0.0644641	0.0347877	0.0420123	212	143	156	125	143
1147	TRgrp2_6674	TPRE003524-PA	Nasvi2EG012169	Unknown	0.265	0.887	0.551	0.567	0.669	0.235341	0.146292	0.150332	0.177526	793	480	907	724	724
162	TRgrp2_5691	TPRE010110-PA	Nasvi2EG010241	FAM45B protein	0.338	0.798	0.502	0.542	0.609	0.269914	0.169769	0.183095	0.205804	894	592	1031	824	824
1032	TRgrp2_6405	TPRE006105-PA	Nasvi2EG000204	Transforming growth factor-beta-induced protein Ig-H3	0.201	0.646	0.601	0.21	0.386	0.129628	0.120506	0.0421083	0.0773951	347	380	214	276	276
1274	TRgrp2_5896	TPRE001741-PA	Nasvi2EG005029	Serendipity locus protein alpha	0.385	0.742	0.482	0.38	0.557	0.285264	0.185551	0.145952	0.2141	924	675	887	852	852
39	TRgrp2_5828	TPRE005939-PA	Nasvi2EG007736	testis-expressed sequence 10 protein homolog	0.507	0.857	0.606	0.482	0.606	0.434755	0.307355	0.244341	0.307277	1146	1068	1178	1074	1074
962	TRgrp2_6571	TPRE000912-PA	Nasvi2EG036944	adenylosuccinate lyase. putative	0.139	1.06	0.647	0.475	1.17	0.147707	0.0897407	0.0658462	0.161623	442	236	370	659	370
26	TRgrp2_6629	TPRE004126-PA	Nasvi2EG001453	Unknown	0.142	1.3	1.47	0.604	0.618	0.184873	0.20924	0.0858932	0.0879271	614	782	542	319	542
31	TRgrp2_6063	TPRE011039-PA	Nasvi2EG000493	Microtubule-associated protein futsch	0.239	0.904	0.769	0.411	1.03	0.216406	0.184254	0.0984227	0.247453	742	669	637	948	669
9	TRgrp2_5671	TPRE003248-PA	Nasvi2EG014336	nipped-B protein	0.202	0.727	0.577	0.612	0.224	0.146541	0.116405	0.123459	0.0451358	435	361	775	138	361
152	TRgrp2_5635	TPRE005702-PA	Nasvi2EG010691	V-type proton ATPase 16 kDa proteolipid subunit	0.0928	1.08	0.723	0.532	0.59	0.100084	0.0671321	0.049386	0.0547895	251	151	262	177	177
866	TRgrp2_5922	TPRE010929-PA	Nasvi2EG012679	GDP-fucose protein O-fucosyltransferase 1	0.245	0.91	0.727	0.458	0.676	0.223211	0.178282	0.112407	0.165791	755	636	715	681	681
1143	TRgrp2_5693	TPRE003184-PA	Nasvi2EG008347	phosphatidylinositol N-acetylglucosaminyltransferase subunit Q. putative	0.431	1.05	0.715	0.489	0.747	0.453393	0.307741	0.210509	0.321592	1168	1070	1097	1094	1094
1073	TRgrp2_6955	TPRE012568-PA	Nasvi2EG000176	60S ribosomal protein L28	0.053	2.33	0.584	0.892	3.3	0.12339	0.0309452	0.0472818	0.174924	326	57	252	712	252
497	TRgrp2_6630	TPRE011532-PA	Nasvi2EG000274	serine/threonine/tyrosine-interacting protein. putative	0.164	9.85	3.63	1.78	0.718	1.6186	0.596191	0.292521	0.117948	1311	1287	1236	461	1236
205	TRgrp2_6745	TPRE000819-PA	Nasvi2EG007678	chitinase 3. putative. putative	0.093	1.16	0.848	0.461	0.629	0.107523	0.0788704	0.0428756	0.0584932	271	193	220	195	195
253	TRgrp2_6846	TPRE003509-PA	Nasvi2EG012514	Dihydrolipoyllysine-residue acetyltransferase component of pyruvate dehydrogenase complex. mitochondrial	0.251	0.606	0.471	0.273	1.62	0.152263	0.118379	0.0686217	0.406654	471	368	394	1205	394
351	TRgrp2_6612	TPRE007812-PA	Nasvi2EG007277	cysteinyl-tRNA synthetase. cytoplasmic. putative	0.218	0.917	0.605	0.426	1.26	0.200018	0.131892	0.0928043	0.274783	673	424	596	1007	596
678	TRgrp2_6541	TPRE002546-PA	Nasvi2EG007628	Dual specificity mitogen-activated protein kinase kinase dSOR1	0.0478	1.59	0.803	0.455	0.698	0.0760021	0.0383755	0.0217282	0.0333608	168	71	91	92	91
45	TRgrp2_6021	TPRE012290-PA	Nasvi2EG037342	calreticulin [Trichogramma pretiosum]Sequence ID: XP_014234776.1	0.123	2.18	2.49	1.08	1.01	0.26689	0.305121	0.131877	0.124145	884	1062	807	492	807
1267	TRgrp2_5880	TPRE003700-PA	Nasvi2EG005696	#N/A	0.508	0.395	0.336	0.183	0.683	0.200613	0.170539	0.0928332	0.346723	675	597	597	1133	597
894	TRgrp2_6206	TPRE010991-PA	Nasvi2EG002481	Serine/threonine-protein kinase ATR	0.52	0.433	0.357	0.324	0.321	0.22493	0.185494	0.168434	0.166978	763	674	985	684	684
964	TRgrp2_6297	TPRE008656-PA	Nasvi2EG018262	Exosome complex component RRP4	0.26	0.637	0.347	0.287	0.517	0.165822	0.0904501	0.0748111	0.134706	529	242	450	539	450
745	TRgrp2_5871	TPRE011697-PA	Nasvi2EG019697	cirhin. putative	0.432	0.791	0.665	0.379	0.491	0.341178	0.287024	0.163373	0.211868	1039	1018	960	843	960
772	TRgrp2_5741	TPRE007263-PA	Nasvi2EG009276	coatomer subunit beta	0.0928	1.17	0.787	0.425	0.642	0.108211	0.0730502	0.0394224	0.0595576	275	168	196	198	196
1077	TRgrp2_6899	TPRE004253-PA	Nasvi2EG005230	C-type lectin CTL - galactose binding	0.0832	2.08	2.63	0.94	0.476	0.172713	0.219268	0.0782275	0.0396079	557	824	478	112	478
804	TRgrp2_6062	TPRE010770-PA	Nasvi2EG014506	Tetratricopeptide repeat protein 1	0.274	1.66	1.56	0.677	1.17	0.455128	0.426485	0.185404	0.319783	1171	1220	1040	1091	1091
691	TRgrp2_6001	TPRE003027-PA	Nasvi2EG008908	dnaJ homolog subfamily C member 8. putative	0.116	1.18	1.24	0.473	0.712	0.136961	0.143754	0.0549185	0.0827268	382	464	296	300	300
1068	TRgrp2_6273	TPRE008651-PA	Nasvi2EG023383	digestive organ expansion factor homolog	0.281	1.04	0.804	0.482	0.836	0.292857	0.226012	0.135408	0.23488	937	855	826	907	855
134	TRgrp2_5730	TPRE002242-PA	Nasvi2EG010756	#N/A	0.135	0.711	0.5	0.402	0.216	0.0963125	0.0677848	0.0544512	0.0292794	239	156	291	76	156
20	TRgrp2_6575	TPRE005561-PA	Nasvi2EG007988	cytosolic Fe-S cluster assembly factor NUBP2 homolog	0.138	0.915	0.573	0.348	1.03	0.126187	0.0789904	0.0480462	0.141773	337	194	254	568	254
334	TRgrp2_6608	TPRE004665-PA	Nasvi2EG001365	UPF0553 protein C9orf64	0.297	2.25	2.14	0.868	1.31	0.668488	0.63588	0.257563	0.389776	1275	1293	1192	1187	1192
777	TRgrp2_6124	TPRE005936-PA	Nasvi2EG007738	serine/threonine-protein kinase 16. putative	0.148	0.916	0.695	0.334	0.688	0.135673	0.10303	0.0495393	0.101903	377	293	264	387	293
1282	TRgrp2_5742	TPRE005455-PA	Nasvi2EG000851	Zinc finger protein	0.216	1.29	1.16	0.626	0.418	0.279337	0.251556	0.135453	0.0905294	912	927	828	333	828
1119	TRgrp2_6739	TPRE003330-PA	Nasvi2EG009069	Exportin-5	0.158	1.59	1.35	0.757	0.561	0.250246	0.213413	0.119363	0.088359	840	805	756	321	756
1069	TRgrp2_6002	TPRE003249-PA	Nasvi2EG014337	Unknown	0.711	1.09	0.674	0.213	0.573	0.777265	0.479514	0.151773	0.407312	1291	1256	913	1206	1206
222	TRgrp2_6510	TPRE000729-PA	Nasvi2EG005131	NECAP protein CG9132-like. putative	0.118	0.637	0.372	0.125	1.66	0.0749756	0.0437226	0.0147604	0.195327	164	79	62	796	79
1191	TRgrp2_6729	TPRE001333-PA	Nasvi2EG008463	DNA-directed RNA polymerases I. II. and III subunit RPABC1. putative	0.0264	1.86	1.26	0.000114	0.000114	0.0491521	0.0332294	3e-06	3e-06	86	60	1	1	1
439	TRgrp2_6951	TPRE004736-PA	Nasvi2EG006070	histone acetyltransferase type B catalytic subunit. putative	0.272	1.5	1.33	0.676	0.515	0.406669	0.362582	0.18348	0.139965	1119	1157	1034	562	1034
198	TRgrp2_6006	TPRE004554-PA	Nasvi2EG023764	prefoldin subunit 4	0.272	1.65	0.602	0.743	1.28	0.4474	0.163782	0.202072	0.348033	1161	555	1076	1135	1076
68	TRgrp2_5980	TPRE007467-PA	Nasvi2EG001930	WD repeat-containing protein 91	0.2	0.471	0.328	0.147	0.383	0.0941106	0.0655253	0.029381	0.0764835	233	147	123	271	147
1023	TRgrp2_5858	TPRE002102-PA	Nasvi2EG009397	leucine-rich repeat serine/threonine-protein kinase 1. putative	0.158	0.936	0.852	0.278	0.607	0.147797	0.134507	0.043928	0.0958557	443	432	225	357	357
1126	TRgrp2_6107	TPRE004653-PA	Nasvi2EG003561	f-actin-capping protein subunit alpha. putative	0.0759	1.32	1.13	0.469	0.682	0.100075	0.08587	0.0356395	0.0517861	250	221	163	164	164
331	TRgrp2_6582	TPRE001074-PA	Nasvi2EG020545	SET and MYND domain-containing protein 5	0.223	1.55	1.44	0.495	1.14	0.345222	0.320761	0.110254	0.253856	1048	1098	706	962	962
460	TRgrp2_5809	TPRE002753-PA	Nasvi2EG001360	Prohormone-3	0.356	0.324	0.468	0.118	0.143	0.115415	0.166522	0.0421005	0.0509091	301	574	213	162	213
947	TRgrp2_6343	TPRE002787-PA	Nasvi2EG014955	Unknown	0.468	0.751	0.567	0.465	0.543	0.35121	0.265364	0.217399	0.253963	1056	968	1115	964	968
77	TRgrp2_5961	TPRE006213-PA	Nasvi2EG030708	codanin-1	0.453	0.95	0.659	0.516	0.66	0.430374	0.298436	0.233735	0.299205	1144	1049	1156	1056	1056
403	TRgrp2_6316	TPRE000019-PA	Nasvi2EG011335	COMM domain-containing protein 8	0.657	0.89	0.494	0.385	0.553	0.584376	0.324599	0.252788	0.363394	1250	1102	1186	1160	1160
444	TRgrp2_6034	TPRE004620-PA	Nasvi2EG003349	Mediator of RNA polymerase II transcription subunit 21	0.131	0.938	0.828	0.344	0.228	0.123354	0.108783	0.0452786	0.0299742	325	322	235	78	235
440	TRgrp2_6852	TPRE003625-PA	Nasvi2EG007970	Nucleolar protein 6	0.414	1.52	0.925	0.693	0.825	0.629718	0.383559	0.287084	0.3421	1269	1179	1229	1125	1179
1092	TRgrp2_5852	TPRE011367-PA	Nasvi2EG009901	ribosome biogenesis protein RLP24. putative. putative	0.0725	2.39	2.25	0.989	1.65	0.173352	0.163405	0.0717044	0.119514	562	553	423	472	472
931	TRgrp2_5696	TPRE002475-PA	Nasvi2EG009944	u6 snRNA-associated Sm protein LSm2-like. putative	0.0265	2.79	4.3	0.591	0.41	0.0740261	0.114184	0.0156922	0.0108666	161	348	69	30	69
1093	TRgrp2_6220	TPRE012350-PA	Nasvi2EG012672	Geranylgeranyl transferase type-2 subunit alpha	0.451	1.2	0.521	0.496	0.892	0.54308	0.234977	0.223488	0.402213	1229	888	1135	1199	1135
449	TRgrp2_6363	TPRE007335-PA	Nasvi2EG007191	Death related ced-3/Nedd2 protein	0.983	0.802	0.412	0.358	0.292	0.788333	0.405283	0.352051	0.286934	1292	1197	1274	1035	1197
308	TRgrp2_5668	TPRE002813-PA	Nasvi2EG020120	E3 ubiquitin-protein ligase RFWD3	0.598	1.17	0.659	0.59	0.578	0.69946	0.394451	0.353112	0.345542	1282	1187	1275	1132	1187
999	TRgrp2_6025	TPRE012311-PA	Nasvi2EG024166	CDK5 regulatory subunit-associated protein 3	0.119	1.34	2.88	0.383	0.886	0.15929	0.341829	0.0455404	0.105228	503	1136	238	408	408
1022	TRgrp2_5991	TPRE005906-PA	Nasvi2EG005388	Sorting nexin-25	0.291	0.625	0.735	0.273	0.439	0.181799	0.213864	0.0794854	0.127811	601	808	487	505	505
359	TRgrp2_5774	TPRE003260-PA	Nasvi2EG014376	Unknown	0.28	0.758	0.747	0.349	0.403	0.212496	0.209499	0.0978474	0.113035	728	783	632	443	632
7	TRgrp2_6549	TPRE011053-PA	Nasvi2EG000469	mitotic checkpoint protein BUB3	0.064	1.14	0.504	0.23	0.384	0.0732134	0.03223	0.0147199	0.0245343	157	59	61	61	61
435	TRgrp2_6237	TPRE000766-PA	Nasvi2EG005091	Chitinase domain-containing protein 1	0.691	0.667	0.451	0.304	0.37	0.461037	0.311465	0.210173	0.255433	1173	1075	1096	968	1075
309	TRgrp2_6494	TPRE001559-PA	Nasvi2EG005799	prohormone-4	0.162	0.498	1.23e-05	0.12	0.324	0.0807794	2e-06	0.0194163	0.0525536	181	1	82	167	82
966	TRgrp2_6661	TPRE010923-PA	Nasvi2EG002881	exportin-2	0.155	1.17	1.5	0.517	0.819	0.181768	0.23344	0.0802784	0.127155	600	884	497	501	501
875	TRgrp2_5800	TPRE004453-PA	Nasvi2EG003749	M-phase phosphoprotein 6	0.319	1.36	0.567	0.766	0.912	0.432903	0.180723	0.244129	0.29062	1145	645	1177	1046	1046
1235	TRgrp2_6293	TPRE004358-PA	Nasvi2EG003974	Sperm flagellar protein 1	0.332	0.765	0.603	0.357	0.556	0.254304	0.200476	0.118552	0.1848	852	748	752	756	752
1006	TRgrp2_6505	TPRE006609-PA	Nasvi2EG016038	RCC2 protein protein. putative	0.146	0.877	0.346	0.532	0.47	0.1281	0.0504932	0.0777186	0.0686741	343	99	472	241	241
78	TRgrp2_5960	TPRE006639-PA	Nasvi2EG022087	cleavage stimulation factor subunit 1. putative	0.0721	1.14	0.859	0.265	0.413	0.0818215	0.0619034	0.0191275	0.0297633	183	135	81	77	81
606	TRgrp2_5892	TPRE010122-PA	Nasvi2EG010257	Uncharacterized protein C1orf194	0.396	0.762	0.68	0.357	0.534	0.301463	0.269039	0.141337	0.211222	964	977	861	837	861
1210	TRgrp2_6534	TPRE000530-PA	Nasvi2EG009807	Ribosomal RNA small subunit methyltransferase NEP1	0.105	1.67	1.34	0.801	1.13	0.175504	0.140624	0.0842855	0.119188	572	456	523	469	469
1101	TRgrp2_6815	TPRE008893-PA	Nasvi2EG009185	WD repeat-containing protein 61. putative	0.16	0.71	0.33	0.239	0.386	0.113505	0.0527322	0.0381769	0.0616701	292	105	188	209	188
1160	TRgrp2_6712	TPRE002329-PA	Nasvi2EG004274	TFIIH basal transcription factor complex helicase XPD subunit	0.134	0.731	0.487	0.239	0.316	0.0982297	0.0653772	0.0321331	0.0424131	244	146	140	130	140
230	TRgrp2_5804	TPRE003678-PA	Nasvi2EG005717	#N/A	0.157	0.565	0.804	0.105	0.247	0.0888719	0.1266	0.0166037	0.0388687	214	405	73	109	109
620	TRgrp2_6357	TPRE006889-PA	Nasvi2EG014585	transmembrane protein 145. putative	0.199	0.717	0.754	0.267	0.437	0.142548	0.15005	0.0531817	0.0868969	419	502	282	314	314
244	TRgrp2_6816	TPRE000246-PA	Nasvi2EG032520	Uncharacterized protein C2orf24 protein	0.481	0.66	0.84	0.306	0.375	0.317246	0.404165	0.146985	0.18022	994	1196	888	733	888
527	TRgrp2_6150	TPRE005479-PA	Nasvi2EG001178	E3 ubiquitin-protein ligase RNF19A	0.122	1.11	0.78	0.573	0.615	0.13507	0.0952265	0.0699296	0.0750863	372	262	405	264	264
1187	TRgrp2_5997	TPRE000023-PA	Nasvi2EG011329	Zinc finger protein	0.512	0.824	0.564	0.348	1.06	0.421812	0.288618	0.177996	0.541214	1135	1026	1011	1266	1026
754	TRgrp2_5837	TPRE000795-PA	Nasvi2EG001173	nucleolar protein 11. putative	0.33	1.7	1.01	0.81	0.591	0.559621	0.33439	0.26706	0.1949	1234	1124	1205	794	1124
370	TRgrp2_6174	TPRE013148-PA	Nasvi2EG018649	Nucleoprotein TPR	0.276	1.97	1.21	0.904	0.684	0.543699	0.33296	0.249811	0.188867	1230	1120	1183	776	1120
1002	TRgrp2_6722	TPRE010719-PA	Nasvi2EG002930	u3 small nucleolar RNA-associated protein 15 homolog	0.239	2.61	1.48	1.18	0.798	0.62399	0.355089	0.281667	0.191135	1263	1152	1225	779	1152
456	TRgrp2_5830	TPRE004016-PA	Nasvi2EG006395	ATP-dependent RNA Helicase DDX46	0.114	1.14	0.786	0.491	0.393	0.129872	0.089855	0.0561144	0.0449115	348	237	305	136	237
746	TRgrp2_6333	TPRE009137-PA	Nasvi2EG000703	Decapentaplegic protein	0.376	0.535	0.438	0.244	0.227	0.201457	0.164786	0.0916862	0.0853108	681	569	587	306	569
840	TRgrp2_6099	TPRE008054-PA	Nasvi2EG019620	EF-hand calcium-binding domain-containing protein 1	0.22	0.917	0.649	0.406	1.68	0.201794	0.142778	0.0892474	0.368656	683	461	571	1165	571
956	TRgrp2_6555	TPRE000121-PA	Nasvi2EG010532	POU domain protein CF1A. putative	0.0524	2.2	1.46	0.64	1.18	0.115221	0.0767076	0.0334955	0.0617992	297	185	148	211	185
304	TRgrp2_5701	TPRE009268-PA	Nasvi2EG006721	Unknown	0.62	0.486	0.465	0.224	0.338	0.301427	0.288312	0.139085	0.209719	963	1025	850	830	850
740	TRgrp2_6323	TPRE007845-PA	Nasvi2EG014870	Unknown	0.134	0.901	0.616	0.501	0.315	0.120766	0.0825377	0.0671532	0.0421686	316	203	380	126	203
979	TRgrp2_5682	TPRE008269-PA	Nasvi2EG003259	Structural maintenance of chromosomes protein 5	0.629	0.772	0.485	0.431	0.498	0.48499	0.304547	0.271011	0.31322	1194	1059	1211	1080	1080
791	TRgrp2_6537	TPRE005584-PA	Nasvi2EG000794	26S proteasome non-ATPase regulatory subunit 12	0.128	0.876	0.582	0.285	0.358	0.112293	0.0745905	0.0365767	0.0459442	287	175	173	141	173
1107	TRgrp2_6402	TPRE007489-PA	Nasvi2EG010397	#N/A	0.407	1.05	0.669	0.449	0.98	0.428158	0.272056	0.182726	0.398732	1142	987	1028	1195	1028
58	TRgrp2_5893	TPRE000777-PA	Nasvi2EG037318	peptidyl-prolyl cis-trans isomerase E. putative	0.0577	1.65	0.787	0.511	0.878	0.0951512	0.04539	0.0295095	0.0506612	238	85	124	160	124
1081	TRgrp2_6252	TPRE008432-PA	Nasvi2EG003202	Pumilio domain-containing protein C14orf21	0.456	0.776	0.716	0.352	0.456	0.354337	0.326769	0.160556	0.207999	1059	1105	944	828	944
1161	TRgrp2_6037	TPRE000200-PA	Nasvi2EG004705	Pre-mRNA-splicing factor CWC22	0.189	0.808	0.565	0.864	0.51	0.152575	0.10655	0.163153	0.0963192	473	311	959	358	358
556	TRgrp2_6493	TPRE006868-PA	Nasvi2EG012131	ATP synthase subunit O	0.229	0.827	0.664	0.358	1.36	0.189387	0.152066	0.0821004	0.3118	626	511	509	1078	511
1153	TRgrp2_6645	TPRE008830-PA	Nasvi2EG012183	Alkylated DNA repair protein alkB protein 8. putative	0.286	2.31	0.837	0.821	1.27	0.660644	0.239433	0.235069	0.364614	1273	899	1157	1162	1157
685	TRgrp2_6726	TPRE000112-PA	Nasvi2EG025549	NADH dehydrogenase 1 alpha subcomplex subunit 5	0.503	0.997	0.629	0.407	1.1	0.501668	0.316345	0.204878	0.551695	1205	1089	1083	1272	1089
681	TRgrp2_6019	TPRE005011-PA	Nasvi2EG018122	FAM32A. protein	0.268	0.834	0.671	0.526	0.492	0.223337	0.179765	0.140964	0.131633	758	642	856	525	642
708	TRgrp2_5973	TPRE004662-PA	Nasvi2EG011162	Unknown	0.0571	1.41	0.426	0.327	0.431	0.0806663	0.0243165	0.0186745	0.0246211	180	39	79	63	63
86	TRgrp2_6836	TPRE007805-PA	Nasvi2EG007272	transmembrane protein 111. putative	0.0751	1.65	1.68	0.532	0.822	0.123558	0.125858	0.039939	0.0617414	327	399	201	210	210
619	TRgrp2_6281	TPRE008333-PA	Nasvi2EG006072	ADP-ribosylation factor protein 16. putative	0.204	2.17	1.24	1.04	1.42	0.443475	0.25437	0.212638	0.289856	1157	936	1106	1040	1040
1123	TRgrp2_6438	TPRE001331-PA	Nasvi2EG012283	Phosphatidylinositol 4-kinase beta	0.154	0.924	0.378	0.36	0.593	0.142041	0.0581649	0.055355	0.0910901	416	128	298	336	298
790	TRgrp2_6110	TPRE012925-PA	Nasvi2EG018303	Chitobiosyldiphosphodolichol beta-mannosyltransferase	0.401	1.04	0.613	0.443	0.918	0.415726	0.245978	0.17748	0.368115	1129	910	1010	1164	1010
667	TRgrp2_6671	TPRE005181-PA	Nasvi2EG028095	Exocyst complex component 3	0.201	1.1	0.992	0.485	0.602	0.220021	0.199002	0.0972949	0.120861	749	735	630	479	630
824	TRgrp2_6839	TPRE007001-PA	Nasvi2EG014274	BAG family molecular chaperone regulator 2. putative	0.193	0.722	0.944	0.274	0.356	0.139558	0.182596	0.0529863	0.068897	400	660	280	243	280
422	TRgrp2_6278	TPRE008332-PA	Nasvi2EG006073	DNA damage-binding protein 1. putative	0.0551	2.26	1.63	0.756	0.573	0.12473	0.0898706	0.0416314	0.0315767	332	238	212	84	212
88	TRgrp2_6923	TPRE001289-PA	Nasvi2EG011026	DNA-directed RNA polymerase II subunit RPB3. putative	0.0625	2.16	1.49	0.775	0.361	0.135096	0.0931983	0.0484486	0.0225782	373	253	255	57	253
756	TRgrp2_5826	TPRE007301-PA	Nasvi2EG008872	HEAT repeat-containing protein C7orf27	0.512	1.23	0.683	0.505	0.417	0.630124	0.34953	0.258635	0.213695	1270	1149	1193	848	1149
631	TRgrp2_6944	TPRE001418-PA	Nasvi2EG012433	d-aspartate oxidase. putative	0.424	1	0.562	1.08	0.657	0.426069	0.238263	0.45632	0.278563	1139	897	1302	1017	1017
785	TRgrp2_5723	TPRE011615-PA	Nasvi2EG004070	zinc finger HIT domain-containing protein 3. putative	0.394	1.46	0.845	0.714	0.803	0.57651	0.332961	0.281444	0.316388	1244	1121	1223	1086	1121
75	TRgrp2_6325	TPRE003529-PA	Nasvi2EG012184	#N/A	0.171	1.05	0.485	0.452	0.721	0.179018	0.0829758	0.0772709	0.123238	591	205	467	488	467
138	TRgrp2_6684	TPRE005571-PA	Nasvi2EG007975	Uncharacterized protein KIAA2013	0.301	0.883	0.748	0.398	0.563	0.26603	0.225336	0.119781	0.169679	883	849	758	696	758
1124	TRgrp2_6450	TPRE002934-PA	Nasvi2EG008650	DNA methyltransferase 1-associated protein 1	0.143	1.69	2.98	0.761	1.05	0.242151	0.426115	0.108819	0.150319	818	1219	693	612	693
478	TRgrp2_6445	TPRE002118-PA	Nasvi2EG018334	Mitochondrial ribosomal protein S34	0.436	2	0.861	0.518	1.35	0.872552	0.375549	0.225912	0.587248	1298	1172	1138	1283	1172
1036	TRgrp2_5970	TPRE005370-PA	Nasvi2EG013261	gamma-tubulin complex component 4	0.341	0.515	0.407	0.235	0.302	0.175643	0.138896	0.079962	0.102901	573	447	493	394	447
255	TRgrp2_6223	TPRE008465-PA	Nasvi2EG022317	Transcription elongation factor S-II	0.123	1.72	1.38	1.01	0.663	0.210258	0.169636	0.123518	0.0811795	721	591	776	294	591
485	TRgrp2_6461	TPRE000094-PA	Nasvi2EG011223	neuroendocrine convertase 2	0.158	0.66	0.228	0.199	0.689	0.104554	0.0360743	0.0315759	0.109127	266	68	135	420	135
210	TRgrp2_6222	TPRE000451-PA	Nasvi2EG011404	troponin C type I	0.0116	6.78	2.11	0.000258	2.74	0.078714	0.0244683	3e-06	0.0318133	173	41	1	86	41
466	TRgrp2_6074	TPRE012124-PA	Nasvi2EG002616	dispatched protein 1 protein. putative	0.263	1.95	1.19	0.539	1.93	0.514768	0.314788	0.141944	0.507565	1216	1084	865	1251	1084
1177	TRgrp2_6102	TPRE010964-PA	Nasvi2EG002508	HEAT shock factor protein	0.159	2.8	1.81	1.68	0.971	0.445947	0.28895	0.268278	0.154611	1159	1027	1207	629	1027
554	TRgrp2_6498	TPRE001820-PA	Nasvi2EG037340	#N/A	0.113	1.76	1.41	0.761	0.906	0.199963	0.16004	0.0863399	0.102717	672	539	546	390	539
928	TRgrp2_6460	TPRE007653-PA	Nasvi2EG010672	ATP-dependent RNA helicase Ddx1	0.189	1.26	0.538	0.543	2.18	0.237879	0.101787	0.102823	0.412686	798	289	663	1209	663
315	TRgrp2_6495	TPRE000541-PA	Nasvi2EG004056	armadillo repeat-containing protein 5. putative	0.424	1.62	0.802	0.534	0.884	0.687337	0.339603	0.226236	0.37457	1278	1129	1139	1170	1139
1127	TRgrp2_6453	TPRE001191-PA	Nasvi2EG012588	CWC15 A. protein	0.105	1.27	0.332	0.788	0.613	0.133905	0.0350148	0.0829677	0.0645559	364	65	516	225	225
1114	TRgrp2_6176	TPRE008621-PA	Nasvi2EG011715	Exosome complex exonuclease RRP46	0.381	1.3	0.58	0.508	0.871	0.495738	0.220886	0.193558	0.331653	1198	833	1058	1112	1058
343	TRgrp2_5736	TPRE008475-PA	Nasvi2EG003116	Sister chromatid cohesion protein DCC1	0.486	0.947	0.748	0.376	0.419	0.460201	0.363509	0.182883	0.203531	1172	1159	1029	818	1029
502	TRgrp2_6622	TPRE005852-PA	Nasvi2EG005478	CpG-binding protein	0.103	1.41	0.989	0.9	0.301	0.145396	0.101735	0.0925221	0.0309731	431	288	595	83	288
373	TRgrp2_5816	TPRE009359-PA	Nasvi2EG006603	Exocyst complex component 2	0.21	1.17	0.657	0.512	0.85	0.246765	0.138299	0.107773	0.178874	829	445	686	727	686
783	TRgrp2_6706	TPRE010133-PA	Nasvi2EG018302	ATPase family AAA domain-containing protein	0.354	2.9	0.719	0.665	1.12	1.026	0.254843	0.235452	0.397931	1303	938	1159	1194	1159
1103	TRgrp2_6388	TPRE003858-PA	Nasvi2EG021022	u6 snRNA-associated Sm protein LSm1-like. putative	0.0541	1.48	0.718	0.139	5.55e-05	0.0797904	0.0388192	0.00750707	3e-06	176	72	29	1	29
827	TRgrp2_6810	TPRE000645-PA	Nasvi2EG005021	coiled-coil domain-containing protein 12. putative	0.21	1.12	0.283	0.767	0.749	0.234582	0.0595209	0.161115	0.157502	789	130	945	642	642
1185	TRgrp2_6737	TPRE012098-PA	Nasvi2EG002742	Exosome complex component RRP40	0.315	0.64	0.504	0.249	0.461	0.201913	0.158909	0.0785858	0.145549	684	536	481	591	536
534	TRgrp2_6177	TPRE012979-PA	Nasvi2EG003105	molybdopterin synthase catalytic subunit	0.35	1.18	1.29	0.301	0.74	0.414175	0.450746	0.105278	0.259131	1126	1237	673	978	978
44	TRgrp2_5839	TPRE000393-PA	Nasvi2EG008203	odr-4 protein protein. putative	0.345	1.45	0.879	0.454	4.98	0.50053	0.303247	0.156781	1.71989	1202	1054	930	1311	1054
994	TRgrp2_6679	TPRE002732-PA	Nasvi2EG001970	Transcriptional adapter 1 protein. putative	0.295	0.911	0.677	0.316	0.763	0.268972	0.199925	0.0931835	0.225376	891	742	598	878	742
1251	TRgrp2_5854	TPRE010307-PA	Nasvi2EG003679	Stress-activated map kinase-interacting protein 1	0.263	0.798	1.97	0.338	0.445	0.209382	0.515968	0.0887251	0.116743	718	1265	568	454	568
1309	TRgrp2_5977	TPRE008868-PA	Nasvi2EG009157	Unknown	0.36	1.22	0.771	0.671	0.495	0.440454	0.27789	0.241766	0.178461	1152	1001	1171	726	1001
743	TRgrp2_6890	TPRE007304-PA	Nasvi2EG008868	Zinc finger FYVE domain-containing protein 19	0.171	4.04	2.99	1.29	1.83	0.692378	0.512596	0.221352	0.31339	1280	1263	1128	1081	1128
984	TRgrp2_5711	TPRE001461-PA	Nasvi2EG004458	Ribonuclease P protein subunit p21	0.531	0.776	0.501	0.492	0.454	0.411889	0.266272	0.261504	0.241182	1123	971	1197	933	971
1090	TRgrp2_5856	TPRE009592-PA	Nasvi2EG021820	Cyclic AMP-dependent transcription factor ATF-2	0.281	1.49	0.563	0.594	0.966	0.41834	0.15833	0.166923	0.271409	1132	534	980	999	980
990	TRgrp2_5733	TPRE005203-PA	Nasvi2EG017089	periodic tryptophan protein 1 homolog	0.401	0.697	0.507	0.364	0.463	0.27942	0.203264	0.145687	0.185554	913	758	885	759	759
161	TRgrp2_5656	TPRE005480-PA	Nasvi2EG001180	Uncharacterized oxidoreductase dhs-27	0.215	0.77	0.782	0.124	0.459	0.165674	0.168328	0.0267841	0.0987438	526	584	113	372	372
884	TRgrp2_5853	TPRE004402-PA	Nasvi2EG003652	Surfeit locus protein 6	0.264	1.38	1.16	0.462	0.901	0.364166	0.306116	0.121824	0.237479	1071	1065	768	917	917
836	TRgrp2_6864	TPRE011468-PA	Nasvi2EG008037	graves disease carrier protein homolog	0.16	1.24	0.72	0.811	0.801	0.199188	0.1154	0.129956	0.128428	667	355	796	511	511
644	TRgrp2_6302	TPRE006774-PA	Nasvi2EG009144	UPF0614 protein C14orf102	0.576	1.02	0.541	0.498	0.56	0.58819	0.311998	0.287203	0.322761	1253	1078	1230	1096	1096
700	TRgrp2_5868	TPRE005539-PA	Nasvi2EG008095	DNA-directed RNA polymerase I subunit RPA12. putative	0.11	2.74	1.94	0.59	2.96	0.301072	0.213168	0.0649094	0.325074	961	802	364	1101	802
817	TRgrp2_6736	TPRE004021-PA	Nasvi2EG001428	#N/A	0.194	0.908	1.22	0.366	0.456	0.176094	0.237599	0.070991	0.088501	576	893	416	324	416
847	TRgrp2_5959	TPRE011818-PA	Nasvi2EG003871	60S ribosomal protein L11. putative	0.0029	29.8	8.09	8.21	6	0.0862623	0.023443	0.0238034	0.0173913	205	37	100	45	45
1135	TRgrp2_6689	TPRE002600-PA	Nasvi2EG002580	transmembrane protein 85. putative	0.141	1.32	0.951	0.723	0.831	0.185497	0.133894	0.101773	0.116949	615	430	658	455	455
437	TRgrp2_6875	TPRE000212-PA	Nasvi2EG002391	tubulin polyglutamylase TTLL2. putative	0.168	0.839	0.553	0.278	1.03	0.141393	0.0931232	0.0467632	0.172804	413	252	247	707	252
236	TRgrp2_6471	TPRE002141-PA	Nasvi2EG029070	proteasome subunit alpha type-3	0.179	0.838	0.578	0.382	0.451	0.150271	0.103605	0.0685595	0.0808237	458	297	393	291	297
1263	TRgrp2_5784	TPRE000524-PA	Nasvi2EG009794	leucine-rich repeat-containing protein 57. putative	0.249	1.61	1.01	0.649	1.4	0.399996	0.252174	0.161848	0.348704	1112	928	951	1137	951
110	TRgrp2_6818	TPRE004820-PA	Nasvi2EG003075	Unknown	0.287	0.678	0.512	0.326	0.32	0.194993	0.147283	0.0936495	0.0919224	647	485	604	339	485
938	TRgrp2_6868	TPRE003216-PA	Nasvi2EG014237	Prefoldin subunit 3	0.186	1.1	0.515	0.457	0.901	0.204799	0.0960308	0.0851919	0.167922	696	265	534	686	534
957	TRgrp2_6536	TPRE007282-PA	Nasvi2EG007194	Ras-related protein Rab-21	0.11	1.35	0.911	0.428	1.19	0.148707	0.100278	0.047159	0.131145	447	281	251	522	281
414	TRgrp2_6847	TPRE006999-PA	Nasvi2EG006698	40S ribosomal protein S15	0.0253	3.3	7.9e-05	0.821	0.269	0.0834367	2e-06	0.0207832	0.00680953	189	1	88	22	22
1129	TRgrp2_6149	TPRE001351-PA	Nasvi2EG012290	Plasma kallikrein	0.169	0.871	0.579	0.565	0.345	0.147057	0.0977316	0.095452	0.0583156	437	269	619	193	269
839	TRgrp2_6246	TPRE006254-PA	Nasvi2EG013799	6-phosphogluconate dehydrogenase. decarboxylating	0.0808	1.86	0.833	0.666	2.82	0.149949	0.0673369	0.0538338	0.228212	454	153	285	887	285
419	TRgrp2_6914	TPRE010711-PA	Nasvi2EG003312	serine palmitoyltransferase 1	0.258	1.41	0.887	0.58	0.982	0.365599	0.229295	0.149991	0.253875	1072	873	903	963	903
1	TRgrp2_6664	TPRE001595-PA	Nasvi2EG005959	Unknown	0.227	0.706	0.492	0.265	0.526	0.160075	0.111486	0.0601646	0.119306	507	337	333	470	337
327	TRgrp2_5670	TPRE003788-PA	Nasvi2EG005885	Potassium voltage-gated channel protein eag	0.0628	1.46	0.477	0.21	0.421	0.0918565	0.0299532	0.013177	0.0264114	224	53	53	67	53
877	TRgrp2_6327	TPRE005759-PA	Nasvi2EG004404	Unknown	0.232	0.565	0.327	0.257	0.161	0.131403	0.0761181	0.0597698	0.0375238	357	184	324	105	184
468	TRgrp2_6774	TPRE003449-PA	Nasvi2EG004591	small nuclear ribonucleoprotein Sm D2. putative. putative	0.0312	2.76	0.608	0.595	0.316	0.0861846	0.0189614	0.0185496	0.00984175	204	27	78	29	29
228	TRgrp2_5802	TPRE010477-PA	Nasvi2EG000658	Unknown	0.285	1.4	0.946	0.55	0.526	0.398288	0.270118	0.157111	0.150108	1108	979	933	611	933
811	TRgrp2_5661	TPRE003621-PA	Nasvi2EG011646	Integrator complex subunit 8	0.272	1.6	1.21	0.609	0.52	0.435799	0.328921	0.165629	0.141413	1147	1113	972	566	972
350	TRgrp2_6071	TPRE012072-PA	Nasvi2EG013287	Peptidyl-prolyl cis-trans isomerase SDCCAG10	0.32	0.712	0.53	0.214	0.728	0.227829	0.169821	0.068367	0.233223	769	593	390	903	593
763	TRgrp2_6790	TPRE004430-PA	Nasvi2EG003620	ATP-binding cassette sub-family F member 1. putative	0.117	1.12	0.604	0.32	1.03	0.131401	0.0708272	0.0374793	0.120707	356	166	180	477	180
164	TRgrp2_6138	TPRE004160-PA	Nasvi2EG003238	ATP-dependent RNA helicase abstrakt	0.0953	1.38	0.558	0.592	0.579	0.131787	0.0532453	0.056406	0.0552091	359	108	308	181	181
1116	TRgrp2_5765	TPRE008157-PA	Nasvi2EG007175	Unknown	0.437	1.44	0.722	0.466	0.98	0.627199	0.315621	0.20385	0.428186	1266	1087	1080	1218	1087
1015	TRgrp2_6211	TPRE009375-PA	Nasvi2EG006624	RING finger protein	0.364	1.38	1.24	0.501	0.532	0.501437	0.452794	0.182283	0.193619	1204	1241	1025	790	1025
674	TRgrp2_5746	TPRE005211-PA	Nasvi2EG013028	lysM and putative peptidoglycan-binding domain-containing protein 4. putative	0.438	0.657	0.427	0.27	0.533	0.288272	0.187458	0.118179	0.233512	928	684	749	905	749
18	TRgrp2_5707	TPRE004751-PA	Nasvi2EG006165	Peritrophic membrane chitin binding protein	0.157	1.02	0.694	0.53	0.432	0.159851	0.109193	0.0832938	0.0679965	506	327	519	238	327
312	TRgrp2_6947	TPRE008589-PA	Nasvi2EG017566	40S ribosomal protein S18	0.0158	5.69	0.000127	0.799	0.794	0.089747	2e-06	0.0125957	0.0125236	216	1	49	36	36
1125	TRgrp2_6159	TPRE004935-PA	Nasvi2EG002532	WD repeat-containing protein 75	0.425	1.74	0.772	0.758	0.595	0.740373	0.327587	0.321678	0.252736	1289	1108	1262	959	1108
1231	TRgrp2_6467	TPRE004929-PA	Nasvi2EG004110	Unknown	0.295	0.701	0.475	0.333	0.447	0.206619	0.139977	0.0980718	0.131818	707	451	634	526	526
1237	TRgrp2_6321	TPRE005995-PA	Nasvi2EG015002	Small subunit processome component 20 protein. putative	0.349	1.28	1.29	0.464	0.75	0.448085	0.449727	0.162162	0.261812	1162	1235	954	981	981
1186	TRgrp2_5716	TPRE000029-PA	Nasvi2EG011304	Lipase maturation factor 2	0.216	1.75	1.75	0.695	0.893	0.377303	0.378464	0.14999	0.192844	1083	1175	902	787	902
609	TRgrp2_5794	TPRE001421-PA	Nasvi2EG010073	von Hippel-Lindau disease tumor suppressor	0.28	2.25	1.92	0.735	0.798	0.628112	0.536625	0.205524	0.223005	1268	1273	1086	874	1086
750	TRgrp2_6036	TPRE012610-PA	Nasvi2EG001148	Translation initiation factor eIF-2B subunit epsilon	0.367	1.59	0.798	0.579	0.83	0.584506	0.293075	0.212622	0.30512	1251	1035	1105	1068	1068
1086	TRgrp2_5863	TPRE007355-PA	Nasvi2EG010282	tRNA-splicing endonuclease subunit Sen15	0.487	0.853	0.463	0.421	0.507	0.415198	0.225371	0.204811	0.246951	1128	850	1082	945	945
1078	TRgrp2_6307	TPRE001488-PA	Nasvi2EG004485	CREB-binding protein	0.109	1.85	1.51	0.738	0.632	0.20139	0.163859	0.0801438	0.0686593	679	557	496	240	496
974	TRgrp2_6087	TPRE001392-PA	Nasvi2EG013184	Forkhead box protein D3-B	0.187	0.493	0.105	0.055	0.115	0.0919989	0.0195352	0.0102682	0.0214376	225	29	41	54	41
615	TRgrp2_6386	TPRE002313-PA	Nasvi2EG012444	tRNA guanosine-2'-O-methyltransferase TRM11 protein. putative	0.316	1.31	0.72	0.504	0.839	0.414016	0.227539	0.159262	0.265274	1125	867	941	989	941
1211	TRgrp2_5950	TPRE012218-PA	Nasvi2EG000952	HEAT repeat-containing protein 2	0.418	1.29	0.704	0.653	0.647	0.539181	0.294359	0.272928	0.27041	1227	1041	1212	997	1041
102	TRgrp2_5891	TPRE003272-PA	Nasvi2EG005574	Unknown	0.417	0.601	0.313	0.243	0.402	0.250691	0.130556	0.1012	0.167502	842	421	653	685	653
574	TRgrp2_5833	TPRE007954-PA	Nasvi2EG007016	cleft lip and palate transmembrane protein 1. putative	0.161	1.62	0.992	0.654	1.02	0.260413	0.159697	0.105364	0.165078	863	537	674	675	674
104	TRgrp2_6828	TPRE006384-PA	Nasvi2EG009549	Coiled-coil domain-containing protein 86	0.208	1.81	0.842	0.906	1.1	0.3764	0.174827	0.188021	0.229311	1081	624	1044	892	892
489	TRgrp2_6654	TPRE007607-PA	Nasvi2EG007325	TSSC1 protein	0.188	1.27	0.674	0.555	0.796	0.238731	0.126922	0.104543	0.150027	802	408	668	609	609
406	TRgrp2_5963	TPRE001122-PA	Nasvi2EG024739	trafficking protein particle complex subunit 5. putative	0.0409	2.59	0.957	0.175	2.26	0.105854	0.0391703	0.00716166	0.0924845	269	73	27	341	73
1148	TRgrp2_5688	TPRE003089-PA	Nasvi2EG007065	nitric oxide synthase-interacting protein homolog	0.132	1.26	0.669	0.645	0.688	0.165794	0.0880088	0.0848443	0.0905086	528	233	530	332	332
617	TRgrp2_6361	TPRE004464-PA	Nasvi2EG003757	Transmembrane and coiled-coil domain-containing protein 7	0.484	0.775	0.439	0.494	0.468	0.375138	0.212362	0.239225	0.226535	1079	794	1167	882	882
438	TRgrp2_6880	TPRE000842-PA	Nasvi2EG005163	cleavage and polyadenylation specificity factor subunit 1	0.202	0.795	0.632	0.284	0.309	0.160495	0.12762	0.0573769	0.0623282	509	412	312	213	312
481	TRgrp2_5729	TPRE010118-PA	Nasvi2EG010252	Ras association domain-containing protein 2	0.159	0.894	0.539	0.196	0.445	0.142482	0.0858675	0.0313082	0.070861	417	220	133	251	220
1138	TRgrp2_5699	TPRE007292-PA	Nasvi2EG008351	GATA binding protein A uncharacterized protein LOC106649701 isoform X1 [Trichogramma pretiosum] XP_014222755.1	0.0684	4.99	12.4	2.02	0.93	0.341661	0.850152	0.138534	0.0636713	1043	1308	846	223	846
469	TRgrp2_5798	TPRE003685-PA	Nasvi2EG005708	#N/A	0.101	1.33	0.537	0.354	0.761	0.133649	0.0541519	0.0357113	0.0767716	362	114	164	273	164
300	TRgrp2_5709	TPRE009722-PA	Nasvi2EG008135	signal recognition particle 9 kDa protein	0.19	0.524	1.05e-05	0.0653	0.329	0.0994872	2e-06	0.0124002	0.0624215	249	1	48	214	48
302	TRgrp2_6480	TPRE006558-PA	Nasvi2EG000143	histone-lysine N-methyltransferase SETDB1	0.294	0.72	0.527	0.334	0.352	0.212043	0.155014	0.098396	0.103507	725	523	636	396	523
363	TRgrp2_6059	TPRE011499-PA	Nasvi2EG003810	3-hydroxymethyl-3-methylglutaryl-CoA lyase 2	0.456	1.15	0.874	0.394	0.604	0.524529	0.398786	0.179961	0.275521	1222	1191	1019	1009	1019
597	TRgrp2_5895	TPRE000643-PA	Nasvi2EG005024	u11/U12 small nuclear ribonucleoprotein 25 kDa protein. putative	0.266	2.76	1.19	1.14	0.54	0.734039	0.314867	0.302047	0.143362	1288	1085	1244	579	1085
1180	TRgrp2_6101	TPRE011702-PA	Nasvi2EG003699	Transmembrane emp24 domain-containing protein	0.17	0.828	1.43	0.214	0.355	0.140574	0.242987	0.0363813	0.060198	408	907	171	205	205
338	TRgrp2_6584	TPRE009370-PA	Nasvi2EG006620	Skeletor, isoforms B/C [Trichogramma pretiosum] Sequence ID: XP_014227417.1	0.189	1.7	1.13	1.05	0.754	0.321252	0.213136	0.197564	0.142231	1004	801	1066	571	801
1159	TRgrp2_6113	TPRE012718-PA	Nasvi2EG002122	26S proteasome non-ATPase regulatory subunit 1	0.0865	1.68	0.981	0.516	0.908	0.145493	0.0848973	0.0446346	0.0785235	433	213	229	281	229
689	TRgrp2_5813	TPRE000238-PA	Nasvi2EG002350	ankyrin repeat domain-containing protein 29. putative	0.135	1.21	0.793	0.256	0.844	0.163808	0.107276	0.0346654	0.114289	519	314	155	448	314
822	TRgrp2_6208	TPRE000051-PA	Nasvi2EG011280	DNA-directed RNA polymerase III subunit RPC4	0.281	1.91	1.87	0.557	1	0.534923	0.52482	0.156231	0.280543	1226	1269	927	1020	1020
69	TRgrp2_6803	TPRE010663-PA	Nasvi2EG010692	periodic tryptophan protein 2 homolog	0.205	1.17	0.833	0.563	0.712	0.239542	0.170708	0.115434	0.145963	806	599	732	593	599
176	TRgrp2_6618	TPRE010785-PA	Nasvi2EG024982	WW domain-binding protein	0.191	0.88	0.363	0.873	0.471	0.167795	0.069174	0.166536	0.0898589	536	161	979	328	328
603	TRgrp2_6929	TPRE005435-PA	Nasvi2EG000984	canopy homolog 3 protein	0.11	2.19	1.66	0.848	1.22	0.240316	0.183062	0.0932091	0.134137	808	663	599	535	599
462	TRgrp2_5807	TPRE007114-PA	Nasvi2EG003046	40S ribosomal protein S16	0.0536	1.95	2.24	0.161	0.41	0.104287	0.120078	0.00865324	0.0219809	265	378	32	55	55
969	TRgrp2_5647	TPRE002692-PA	Nasvi2EG013387	#N/A	0.217	0.72	0.217	0.341	0.361	0.155865	0.0470192	0.0739295	0.0781559	488	90	444	278	278
188	TRgrp2_6694	TPRE007221-PA	Nasvi2EG020277	Adenosine 3'-phospho 5'-phosphosulfate transporter 1	0.407	0.449	0.166	0.168	0.334	0.182743	0.0673819	0.0684536	0.135745	604	154	392	543	392
404	TRgrp2_6314	TPRE008933-PA	Nasvi2EG004793	Trifunctional purine biosynthetic protein adenosine-3	0.206	1.52	1.01	0.595	1.47	0.313076	0.207616	0.122671	0.303578	986	774	773	1065	774
1189	TRgrp2_6771	TPRE009322-PA	Nasvi2EG004091	derlin-2. putative	0.0802	2.29	0.771	0.858	1.39	0.183377	0.0617913	0.0688049	0.111653	608	134	396	435	396
1262	TRgrp2_5872	TPRE007539-PA	Nasvi2EG017701	LLP homolog protein	0.339	0.919	0.74	0.247	0.553	0.311912	0.251253	0.0839933	0.187692	982	926	522	769	769
1133	TRgrp2_6592	TPRE001698-PA	Nasvi2EG007778	Seipin	0.216	1.04	1.15	0.402	0.47	0.224644	0.248807	0.0865465	0.10123	761	917	548	383	548
375	TRgrp2_6714	TPRE003209-PA	Nasvi2EG014228	CWF19 protein 1. putative	0.373	0.759	0.501	0.456	0.462	0.282938	0.186666	0.169983	0.172006	922	679	993	706	706
391	TRgrp2_5985	TPRE002711-PA	Nasvi2EG013419	Leucine-rich repeats and immunoglobulin domains protein	0.188	0.949	0.632	0.474	0.338	0.178297	0.118803	0.0891339	0.063614	587	370	570	222	370
960	TRgrp2_5984	TPRE012379-PA	Nasvi2EG002175	#N/A	0.212	1.57	0.758	0.621	1.38	0.333244	0.160791	0.131681	0.29264	1022	541	805	1050	805
570	TRgrp2_5824	TPRE005606-PA	Nasvi2EG007925	Transmembrane protein 209	0.233	0.991	0.704	0.435	0.402	0.230568	0.163938	0.101335	0.0935777	779	558	655	347	558
858	TRgrp2_6539	TPRE006862-PA	Nasvi2EG012120	regulator of G-protein signaling 7. putative	0.131	1.32	0.861	0.775	0.673	0.173661	0.11322	0.101912	0.0884631	563	342	660	323	342
535	TRgrp2_6043	TPRE009816-PA	Nasvi2EG004644	#N/A	0.121	1.37	0.663	0.578	0.697	0.165711	0.080447	0.070078	0.0845878	527	199	406	304	304
812	TRgrp2_6734	TPRE010631-PA	Nasvi2EG018523	Alsin	0.366	0.968	0.603	0.196	0.592	0.35461	0.221094	0.071827	0.216786	1060	836	425	856	836
196	TRgrp2_6105	TPRE000837-PA	Nasvi2EG007669	voltage-dependent T-type calcium channel subunit alpha-1G	0.1	1.33	0.627	0.415	0.376	0.132643	0.0626359	0.0415229	0.0376091	361	137	210	106	137
290	TRgrp2_6435	TPRE007371-PA	Nasvi2EG007098	ZZ-type Zinc finger-containing protein 3	0.392	1.29	1.19	0.43	0.387	0.505869	0.468453	0.168718	0.151659	1210	1248	986	618	986
561	TRgrp2_6058	TPRE002960-PA	Nasvi2EG016434	WD repeat-containing protein 34	0.646	0.42	0.186	0.195	0.255	0.271395	0.120124	0.126241	0.165057	899	379	784	674	674
728	TRgrp2_6909	TPRE007228-PA	Nasvi2EG020270	signal recognition particle 14 kDa protein	0.132	1.76	0.831	0.667	1.67	0.232295	0.109387	0.087788	0.21951	783	328	558	863	558
1271	TRgrp2_6425	TPRE008458-PA	Nasvi2EG012340	Mismatch repair endonuclease PMS2	0.342	1.66	1.09	0.522	0.651	0.566771	0.370695	0.178326	0.222293	1240	1167	1013	872	1013
221	TRgrp2_6871	TPRE012211-PA	Nasvi2EG007810	N6-adenosine-methyltransferase 70 kDa subunit	0.191	0.718	0.301	0.254	0.258	0.137319	0.057595	0.0486079	0.0493735	386	125	257	157	157
978	TRgrp2_6606	TPRE004787-PA	Nasvi2EG003028	bifunctional arginine demethylase and lysyl-hydroxylase PSR	0.131	1.09	0.593	0.288	0.452	0.142546	0.0778554	0.0378028	0.0593336	418	189	186	197	189
1214	TRgrp2_5947	TPRE010496-PA	Nasvi2EG000672	Unknown	0.123	1.15	0.737	0.275	0.446	0.140572	0.0902717	0.0337554	0.0546379	407	240	150	175	175
91	TRgrp2_5996	TPRE011738-PA	Nasvi2EG010638	transmembrane protein 147. putative	0.119	1.35	0.833	0.434	0.869	0.160962	0.0995541	0.0518905	0.103781	510	278	274	398	278
394	TRgrp2_6349	TPRE008084-PA	Nasvi2EG002295	Muskelin	0.187	1.38	1.46	0.518	0.762	0.257343	0.273582	0.0969573	0.142447	859	990	627	574	627
368	TRgrp2_6035	TPRE012783-PA	Nasvi2EG029101	Forkhead box protein C2-B	0.138	3.3	2.14	1.15	0.622	0.454857	0.294178	0.158716	0.0855955	1170	1039	937	307	937
1172	TRgrp2_6711	TPRE003618-PA	Nasvi2EG011650	palmitoyltransferase ZDHHC6. putative	0.45	0.697	0.448	0.205	0.568	0.313956	0.201787	0.0921188	0.255886	987	753	592	969	753
273	TRgrp2_6370	TPRE000941-PA	Nasvi2EG001209	rRNA-processing protein UTP23 homolog	0.17	2.07	3.41	0.79	0.976	0.350419	0.578687	0.133987	0.165477	1055	1283	821	678	821
1104	TRgrp2_6379	TPRE003368-PA	Nasvi2EG014310	#N/A	0.474	0.677	0.394	0.465	0.396	0.320579	0.186721	0.220351	0.187392	1001	680	1122	766	766
1203	TRgrp2_5752	TPRE011596-PA	Nasvi2EG012619	4-hydroxyphenylpyruvate dioxygenase. putative	0.156	1.27	0.646	0.462	1.4	0.19886	0.100904	0.0721755	0.218688	664	286	428	862	428
1132	TRgrp2_6623	TPRE009953-PA	Nasvi2EG006474	Nicalin-1	0.162	1.44	0.915	0.538	0.983	0.233387	0.148052	0.0870087	0.158927	786	488	550	648	550
829	TRgrp2_6614	TPRE009079-PA	Nasvi2EG018999	negative elongation factor E	0.225	0.757	1.48	0.255	0.368	0.170688	0.334646	0.057456	0.0829913	551	1126	313	301	313
1216	TRgrp2_6519	TPRE010600-PA	Nasvi2EG003904	tRNA-splicing ligase RtcB homolog	0.0643	2.11	0.373	0.495	1.83	0.135497	0.0239863	0.0318512	0.117806	375	38	136	460	136
707	TRgrp2_6243	TPRE003863-PA	Nasvi2EG021003	Mitochondrial import inner membrane translocase subunit Tim22	0.248	1.37	0.58	0.58	0.794	0.341492	0.144061	0.14403	0.197353	1041	467	878	801	801
1168	TRgrp2_5680	TPRE010224-PA	Nasvi2EG000177	ribosome biogenesis protein BRX1 homolog	0.0981	3	2.08	1.08	1.73	0.294482	0.204576	0.105807	0.170164	944	764	676	700	700
598	TRgrp2_6300	TPRE003009-PA	Nasvi2EG010306	cell division cycle protein 123 homolog	0.513	1.19	0.55	0.278	0.548	0.610231	0.282094	0.142473	0.280983	1257	1011	867	1025	1011
410	TRgrp2_6291	TPRE001808-PA	Nasvi2EG015643	LisH domain and HEAT repeat-containing protein KIAA1468	0.352	0.844	0.544	0.482	0.467	0.297212	0.191607	0.169658	0.16452	950	704	990	672	704
1067	TRgrp2_6937	TPRE008957-PA	Nasvi2EG004903	UPF0550 protein C7orf28 protein. putative	0.138	1.37	0.874	0.365	0.991	0.189502	0.120989	0.0505128	0.137318	628	381	268	551	381
696	TRgrp2_6232	TPRE005958-PA	Nasvi2EG007902	Nuclear receptor-binding protein	0.0693	1.86	0.774	0.245	0.496	0.128974	0.0536623	0.0170111	0.0343608	345	109	75	96	96
550	TRgrp2_6064	TPRE009281-PA	Nasvi2EG006736	Unknown	0.18	0.966	0.964	0.32	0.45	0.174165	0.173737	0.0576546	0.0810521	565	617	315	293	315
185	TRgrp2_6018	TPRE004103-PA	Nasvi2EG006416	Myosin-Va	0.164	1.61	1.07	0.559	0.941	0.263353	0.175348	0.0916941	0.154335	878	626	588	628	626
1155	TRgrp2_6688	TPRE009275-PA	Nasvi2EG006729	FAM109A protein	0.102	1.67	1.02	0.272	1.69	0.170783	0.104574	0.0278255	0.173422	553	300	116	711	300
214	TRgrp2_6844	TPRE010338-PA	Nasvi2EG018138	Exosome complex exonuclease RRP43	0.32	1.67	0.563	0.539	0.802	0.534125	0.179964	0.172276	0.256296	1225	644	997	971	971
545	TRgrp2_6179	TPRE010169-PA	Nasvi2EG012947	ENSANGP00000017418 protein . putative	0.341	1.47	0.367	0.473	1.28	0.499569	0.125123	0.161187	0.434771	1201	393	946	1222	946
243	TRgrp2_5919	TPRE008570-PA	Nasvi2EG014068	Transcription factor AP-1	0.142	2.92	1.61	2.57	0.662	0.414892	0.229117	0.364432	0.0941147	1127	872	1278	351	872
850	TRgrp2_5735	TPRE005568-PA	Nasvi2EG007978	zinc finger protein 23. putative	0.332	1.77	1.22	0.518	0.358	0.58556	0.40345	0.17168	0.118815	1252	1195	996	468	996
599	TRgrp2_6238	TPRE008786-PA	Nasvi2EG010801	Unknown	0.256	0.821	0.571	0.301	0.408	0.210175	0.146209	0.0770668	0.104458	720	479	464	404	464
74	TRgrp2_5975	TPRE000309-PA	Nasvi2EG007068	Unknown	0.33	1.89	1.05	0.532	0.649	0.622529	0.346789	0.175299	0.213989	1262	1142	1005	851	1005
424	TRgrp2_6892	TPRE007587-PA	Nasvi2EG007331	syntaxin-5	0.154	1.12	0.679	0.884	0.494	0.173204	0.104667	0.136256	0.0761486	560	301	835	269	301
591	TRgrp2_6298	TPRE008188-PA	Nasvi2EG004023	ATP-dependent RNA Helicase DDX52	0.21	1.2	3.25	0.395	0.689	0.251941	0.680632	0.0827794	0.144603	844	1300	514	584	584
1255	TRgrp2_5857	TPRE011988-PA	Nasvi2EG022311	alkyldihydroxyacetonephosphate synthase	0.227	2.35	1.23	0.722	0.832	0.531807	0.278972	0.163814	0.188697	1224	1006	963	774	963
56	TRgrp2_6212	TPRE002477-PA	Nasvi2EG009941	Ribosome biogenesis protein BMS1 protein. putative	0.212	1.97	1.19	0.461	1.04	0.41833	0.25359	0.0978515	0.221699	1131	931	633	870	870
648	TRgrp2_5657	TPRE003045-PA	Nasvi2EG008886	superoxide dismutase 1	0.0888	2.13	0.966	0.896	1.09	0.189429	0.0857573	0.0795588	0.0971494	627	217	489	363	363
1209	TRgrp2_6240	TPRE009188-PA	Nasvi2EG006691	Cytochrome b5 domain-containing protein 2	0.403	0.953	0.545	0.667	0.364	0.383911	0.219527	0.268716	0.146874	1091	826	1209	602	826
415	TRgrp2_6904	TPRE002586-PA	Nasvi2EG002551	Bax inhibitor 1. putative	0.159	2	2.78	0.717	1.13	0.317822	0.441725	0.113996	0.180066	995	1227	724	730	730
344	TRgrp2_6609	TPRE001361-PA	Nasvi2EG012310	Zinc finger protein 1. putative	0.359	1.1	0.617	0.319	0.602	0.396971	0.221688	0.114778	0.216271	1107	840	731	854	840
968	TRgrp2_5642	TPRE006859-PA	Nasvi2EG012117	#N/A	0.0965	1.53	0.754	0.387	0.705	0.147845	0.0727915	0.0373844	0.0680852	445	167	177	239	177
30	TRgrp2_6644	TPRE011015-PA	Nasvi2EG000419	virilizer protein	0.308	0.981	0.503	0.355	0.6	0.302277	0.154963	0.109241	0.184858	967	522	698	757	698
531	TRgrp2_5739	TPRE010478-PA	Nasvi2EG000659	DPCD protein. putative	0.165	1.3	0.783	0.468	0.94	0.214269	0.129358	0.0772549	0.155302	736	415	466	630	466
1064	TRgrp2_6924	TPRE008517-PA	Nasvi2EG014003	Transmembrane protein 18	0.0533	2.95	1.63	0.419	1.93	0.157106	0.0866775	0.0223376	0.102928	495	225	95	395	225
349	TRgrp2_6563	TPRE001330-PA	Nasvi2EG012282	ST7 homolog protein	0.017	7.4	7.92	0.502	1.48	0.125729	0.134596	0.00852389	0.0251356	336	433	31	65	65
1108	TRgrp2_6411	TPRE009553-PA	Nasvi2EG006957	homogentisate 1.2-dioxygenase	0.143	1.53	0.721	0.547	1.27	0.220226	0.103427	0.0784327	0.182364	751	294	480	744	480
1096	TRgrp2_6835	TPRE001750-PA	Nasvi2EG015604	Unknown	0.343	0.702	0.821	0.25	0.198	0.240731	0.281666	0.0857759	0.0677711	813	1010	541	236	541
1260	TRgrp2_5867	TPRE006808-PA	Nasvi2EG012156	transcriptional adapter 3-B. putative	0.207	1.3	0.877	0.46	0.469	0.268785	0.181658	0.0951482	0.0970355	890	650	616	361	616
713	TRgrp2_6242	TPRE007774-PA	Nasvi2EG017396	Nuclear receptor subfamily 2 group E member 1	0.249	0.719	0.429	1.35	0.33	0.178693	0.106584	0.335066	0.0820207	588	312	1268	297	312
12	TRgrp2_6128	TPRE003498-PA	Nasvi2EG012493	transaldolase	0.132	1.91	1.25	0.589	1.13	0.252494	0.165027	0.0778895	0.148914	848	571	473	605	571
397	TRgrp2_5935	TPRE011735-PA	Nasvi2EG010650	N-adenine-specific DNA methyltransferase 2	0.297	1.76	0.944	0.528	0.824	0.522424	0.280864	0.156911	0.245027	1220	1009	931	942	942
775	TRgrp2_6153	TPRE006261-PA	Nasvi2EG015032	Polyadenylate-binding protein-interacting protein	0.433	0.579	0.313	0.205	0.422	0.250795	0.135585	0.0886462	0.182916	843	436	565	749	565
976	TRgrp2_6604	TPRE005368-PA	Nasvi2EG010916	WD repeat-containing protein 36. putative	0.302	1.07	0.642	0.44	0.597	0.323711	0.193686	0.132698	0.180193	1010	716	813	731	731
1245	TRgrp2_6831	TPRE010255-PA	Nasvi2EG003961	erlin-1. putative	0.0782	1.8	0.763	0.265	1.81	0.14094	0.0596543	0.0207163	0.141681	410	131	87	567	131
61	TRgrp2_6764	TPRE006588-PA	Nasvi2EG016005	Pleckstrin proteiny domain-containing family M member	0.157	1.53	1.65	0.364	0.842	0.23987	0.258287	0.0569901	0.132011	807	950	309	528	528
34	TRgrp2_6650	TPRE000148-PA	Nasvi2EG026503	glucosamine 6-phosphate N-acetyltransferase. putative	0.448	0.777	0.284	0.273	0.62	0.348012	0.127178	0.122189	0.277683	1051	409	771	1012	771
126	TRgrp2_5782	TPRE013073-PA	Nasvi2EG021462	rRNA-processing protein EBP2 homolog. putative	0.192	2.55	1.13	0.882	1.23	0.488849	0.216332	0.169301	0.236716	1196	815	988	915	915
1287	TRgrp2_6474	TPRE001895-PA	Nasvi2EG013338	Sodium-dependent phosphate transporter 1-A	0.22	0.803	1.04	0.252	0.319	0.176613	0.22837	0.0553586	0.0702536	580	869	299	248	299
1279	TRgrp2_5743	TPRE006258-PA	Nasvi2EG013796	Ropporin-1 protein	0.352	0.784	0.497	0.234	0.772	0.275877	0.174897	0.0824773	0.271713	907	625	511	1000	625
199	TRgrp2_6753	TPRE010226-PA	Nasvi2EG000158	Peritrophin-44	0.162	1.9	1.17	0.778	0.729	0.30784	0.190536	0.126368	0.11832	978	696	787	463	696
566	TRgrp2_5817	TPRE000937-PA	Nasvi2EG000879	FAM98A. protein	0.378	1.24	0.515	0.395	1.44	0.467045	0.194821	0.149331	0.54502	1183	720	899	1270	899
400	TRgrp2_6814	TPRE009042-PA	Nasvi2EG004939	puff-specific protein Bx42	0.111	1.29	0.57	0.621	0.26	0.14358	0.063231	0.0688145	0.0287908	423	139	397	74	139
292	TRgrp2_5772	TPRE006908-PA	Nasvi2EG014615	UPF0404 protein C11orf59 protein . putative	0.293	0.834	0.722	0.292	0.334	0.244684	0.211744	0.0855693	0.0979317	823	792	538	370	538
235	TRgrp2_6789	TPRE003926-PA	Nasvi2EG020442	UPF0368 protein Cxorf26. putative	0.159	1.85	0.96	0.64	1.61	0.294243	0.152373	0.101577	0.25475	942	513	657	965	657
594	TRgrp2_6315	TPRE009489-PA	Nasvi2EG010547	H/ACA ribonucleoprotein complex subunit 4	0.193	1.01	0.634	0.142	0.505	0.195649	0.122534	0.0275201	0.0975658	651	386	115	365	365
270	TRgrp2_6401	TPRE003804-PA	Nasvi2EG005911	Prominin-1	0.349	1.13	0.594	0.383	0.69	0.395244	0.207338	0.133874	0.240954	1105	772	818	932	818
297	TRgrp2_5715	TPRE002672-PA	Nasvi2EG013440	Transmembrane protein 59	0.301	3.49	0.974	0.593	0.539	1.0517	0.293505	0.178776	0.162532	1304	1037	1015	663	1015
219	TRgrp2_6786	TPRE012036-PA	Nasvi2EG003224	MRG/MORF4L-binding protein [Trichogramma pretiosum]Sequence ID: XP_014234720.1	0.425	0.448	0.245	0.145	0.23	0.190105	0.103954	0.0614021	0.0977495	631	298	342	368	342
937	TRgrp2_6241	TPRE010068-PA	Nasvi2EG011978	Bardet-Biedl syndrome 7 protein	0.366	1.21	0.621	0.32	0.736	0.442614	0.226864	0.117072	0.26887	1154	864	742	996	864
722	TRgrp2_6324	TPRE003882-PA	Nasvi2EG015053	Uncharacterized protein C9orf78	0.136	1.74	1.11	0.762	0.699	0.23733	0.150758	0.103923	0.0952831	796	505	667	355	505
624	TRgrp2_5762	TPRE011899-PA	Nasvi2EG000121	Myb-binding protein 1A	0.434	0.907	1.07	0.305	0.457	0.3936	0.464305	0.132246	0.198128	1102	1244	809	804	809
764	TRgrp2_6189	TPRE005752-PA	Nasvi2EG015885	DNA-directed RNA polymerase III subunit RPC3. putative	0.331	1.54	0.888	0.463	0.413	0.511145	0.293893	0.153397	0.136892	1213	1038	918	548	918
124	TRgrp2_6754	TPRE008166-PA	Nasvi2EG016490	DNA-directed RNA polymerase III subunit RPC5	0.26	1.78	0.903	0.559	0.562	0.463553	0.234624	0.145251	0.146133	1178	886	883	594	883
781	TRgrp2_6715	TPRE010519-PA	Nasvi2EG028414	Decaprenyl-diphosphate synthase subunit	0.0676	2.9	2.09	0.926	1.05	0.195624	0.141469	0.0625691	0.0708995	650	458	355	252	355
906	TRgrp2_6441	TPRE001435-PA	Nasvi2EG010108	mRNA-decapping enzyme 1B	0.193	1.08	0.925	0.369	0.115	0.209041	0.178683	0.0713639	0.0221965	717	639	419	56	419
340	TRgrp2_6579	TPRE009425-PA	Nasvi2EG002333	lozenge protein	0.139	2.03	1.24	0.69	1.71	0.282101	0.172627	0.0959361	0.238104	920	613	621	919	621
1012	TRgrp2_6723	TPRE001751-PA	Nasvi2EG037355	Elongator complex protein 2	0.358	1.76	0.917	0.461	0.715	0.630402	0.328505	0.165216	0.256081	1271	1111	971	970	971
182	TRgrp2_6685	TPRE011634-PA	Nasvi2EG005340	deoxynucleotidyltransferase terminal-interacting protein 2	0.266	1.46	1.67	0.49	0.703	0.389399	0.444304	0.130454	0.187364	1098	1229	798	765	798
1146	TRgrp2_5625	TPRE005560-PA	Nasvi2EG007986	Signal recognition particle 68 kDa protein	0.356	0.598	0.306	0.24	0.309	0.212769	0.108937	0.0852482	0.109887	729	326	535	426	426
562	TRgrp2_6473	TPRE001649-PA	Nasvi2EG011835	Apolipoprotein D	0.15	1.72	1.59	0.584	0.582	0.257051	0.237709	0.0874791	0.0871435	858	895	554	316	554
646	TRgrp2_6588	TPRE001719-PA	Nasvi2EG012216	nucleolar GTP-binding protein 1. putative. putative	0.124	1.97	1.24	0.526	1.3	0.243859	0.15386	0.0650971	0.160789	821	517	366	655	517
521	TRgrp2_6668	TPRE002105-PA	Nasvi2EG009395	Peter pan protein	0.183	2.22	0.865	0.725	1.15	0.406586	0.158401	0.132774	0.211471	1118	535	814	840	814
734	TRgrp2_6918	TPRE008370-PA	Nasvi2EG014826	WD repeat-containing protein 3	0.245	1.48	1.11	0.381	0.765	0.362338	0.27232	0.0932366	0.187342	1069	988	600	764	764
140	TRgrp2_6548	TPRE002973-PA	Nasvi2EG019102	N-acetyllactosaminide beta-1.3-N-acetylglucosaminyltransferase	0.295	0.815	0.576	0.245	0.433	0.240409	0.170059	0.0721983	0.127713	810	594	429	503	503
71	TRgrp2_6245	TPRE003130-PA	Nasvi2EG013817	Phosphatidylinositol N-acetylglucosaminyltransferase subunit P	0.255	1.15	0.696	0.503	0.499	0.293966	0.177224	0.128206	0.12698	940	631	790	500	631
480	TRgrp2_6707	TPRE007385-PA	Nasvi2EG001347	Fukutin-related protein	0.275	1.11	0.667	0.405	0.379	0.306592	0.183608	0.11159	0.10434	975	664	711	403	664
522	TRgrp2_6068	TPRE003690-PA	Nasvi2EG005704	#N/A	0.199	1.31	1.84	0.354	0.693	0.261159	0.365641	0.0704972	0.137903	866	1163	411	554	554
159	TRgrp2_6594	TPRE000852-PA	Nasvi2EG005172	SUMO-activating enzyme subunit 1	0.291	1.91	0.887	0.529	0.709	0.556078	0.258119	0.153988	0.206432	1233	947	920	826	920
900	TRgrp2_6044	TPRE002739-PA	Nasvi2EG001990	39S ribosomal protein L51. mitochondrial	0.454	0.74	0.421	0.479	0.385	0.33589	0.190979	0.217583	0.174982	1026	701	1117	713	713
588	TRgrp2_6028	TPRE004301-PA	Nasvi2EG019919	ATP-dependent RNA Helicase CG8611	0.208	2.34	0.658	0.697	1.59	0.48763	0.137021	0.145024	0.331614	1195	440	881	1110	881
901	TRgrp2_6829	TPRE005709-PA	Nasvi2EG010700	Proteasome maturation protein	0.228	1	0.346	0.332	0.796	0.228037	0.0788342	0.0756687	0.181516	771	192	456	740	456
1130	TRgrp2_6142	TPRE008068-PA	Nasvi2EG019651	disintegrin and metalloproteinase domain-containing protein 12. putative	0.21	1.43	1.41	0.475	0.734	0.299396	0.295377	0.0995295	0.153944	958	1043	643	626	643
42	TRgrp2_6705	TPRE002377-PA	Nasvi2EG010955	Tetratricopeptide repeat protein 15	0.343	0.933	0.504	0.312	0.545	0.319839	0.172683	0.107144	0.186783	1000	614	683	763	683
1158	TRgrp2_6172	TPRE011374-PA	Nasvi2EG009910	cleavage and polyadenylation specificity factor subunit 4	0.102	1.44	0.561	0.45	0.174	0.147398	0.0573608	0.0460682	0.0178255	440	123	242	47	123
194	TRgrp2_6748	TPRE006266-PA	Nasvi2EG016411	mediator of RNA polymerase II transcription subunit 4	0.135	1.17	0.331	0.396	0.407	0.157627	0.0447098	0.0534959	0.0550153	497	83	283	179	179
954	TRgrp2_6940	TPRE002206-PA	Nasvi2EG010679	zygotic DNA replication licensing factor mcm3	0.264	1.1	0.653	0.524	0.383	0.289638	0.172145	0.138028	0.100912	930	610	843	381	610
181	TRgrp2_5697	TPRE004562-PA	Nasvi2EG016881	Homeobox protein Nkx-2.5	0.0848	2.49	1.49	0.982	0.947	0.210953	0.126499	0.0832032	0.0803117	724	402	518	289	402
513	TRgrp2_6640	TPRE001292-PA	Nasvi2EG011029	alpha-2-macroglobulin receptor-associated protein. putative	0.316	1.43	0.702	0.434	0.361	0.451313	0.221591	0.137209	0.1139	1164	838	840	446	838
491	TRgrp2_6104	TPRE011910-PA	Nasvi2EG012929	oligosaccharyltransferase complex subunit ostc-B	0.194	0.708	0.159	0.0361	0.157	0.136983	0.0308265	0.00698699	0.0303485	383	56	26	80	56
540	TRgrp2_6538	TPRE009261-PA	Nasvi2EG006693	transcription initiation factor TFIID subunit 2	0.085	2.05	1.06	0.797	0.638	0.174726	0.0904761	0.0678058	0.0542582	570	243	387	173	243
476	TRgrp2_6094	TPRE002940-PA	Nasvi2EG023739	Alpha-1.2-mannosyltransferase ALG9	0.204	2.17	0.978	0.976	1.01	0.442892	0.199217	0.198761	0.205905	1156	740	1069	825	825
1166	TRgrp2_6184	TPRE008973-PA	Nasvi2EG004859	Unknown	0.21	1.08	0.645	0.324	0.788	0.22757	0.135528	0.0681163	0.165544	767	435	388	679	435
128	TRgrp2_6733	TPRE004895-PA	Nasvi2EG011960	Calcium-dependent protein kinase 4	0.146	1.16	0.579	0.135	0.773	0.169036	0.0843915	0.0196847	0.112542	543	211	84	440	211
55	TRgrp2_6213	TPRE010423-PA	Nasvi2EG000415	Translocation-associated membrane protein 1 1. putative	0.327	1.31	0.655	0.573	0.587	0.429891	0.214422	0.187558	0.192288	1143	809	1043	785	809
614	TRgrp2_5788	TPRE004733-PA	Nasvi2EG006067	N-acetylated-alpha-linked acidic dipeptidase protein	0.721	1.2	0.362	0.369	0.253	0.866135	0.261002	0.266507	0.182668	1297	962	1203	747	962
190	TRgrp2_6169	TPRE004771-PA	Nasvi2EG003002	tRNA-specific adenosine deaminase 2	0.319	0.602	0.294	0.344	0.258	0.191996	0.0939567	0.109893	0.0824582	636	257	700	298	298
943	TRgrp2_6345	TPRE011528-PA	Nasvi2EG019944	enhancer of yellow 2 transcription factor	0.189	0.792	0.29	0.169	1.58e-05	0.150053	0.0548717	0.0319673	3e-06	455	116	137	1	116
313	TRgrp2_6958	TPRE001916-PA	Nasvi2EG013327	MIP18 family protein CG7949	0.431	0.546	0.159	0.262	0.266	0.235112	0.0684675	0.112815	0.114529	792	157	717	451	451
525	TRgrp2_6673	TPRE005775-PA	Nasvi2EG004383	SWI/SNF-related matrix-associated actin-dependent regulator chromatin subfamily E member	0.166	1.43	0.853	0.707	0.424	0.238217	0.141963	0.117693	0.0705135	800	459	746	250	459
168	TRgrp2_6638	TPRE005251-PA	Nasvi2EG013089	tRNA -)-methyltransferase catalytic subunit TRMT61A. putative	0.329	0.699	0.383	0.22	0.385	0.229891	0.125844	0.0724584	0.126725	776	398	432	499	432
1283	TRgrp2_6383	TPRE000801-PA	Nasvi2EG001141	Sterol regulatory element-binding protein 1	0.306	0.976	0.538	0.307	0.511	0.298761	0.164528	0.0938747	0.156256	954	564	606	634	606
416	TRgrp2_6268	TPRE006151-PA	Nasvi2EG000234	PKHD domain-containing transmembrane protein FLJ22222 protein. putative	0.233	1.6	0.87	0.492	0.648	0.37188	0.202625	0.114633	0.150892	1077	756	729	615	729
983	TRgrp2_6587	TPRE012026-PA	Nasvi2EG003214	60A protein	0.0923	3.25	2.05	1.02	1.33	0.299763	0.188974	0.0943621	0.123159	960	692	611	487	611
862	TRgrp2_6531	TPRE011998-PA	Nasvi2EG029370	MORN repeat-containing protein 4	0.114	4.33	0.905	1.21	2.04	0.495288	0.10347	0.138594	0.233314	1197	296	847	904	847
1005	TRgrp2_6504	TPRE006509-PA	Nasvi2EG016132	Male-specific lethal 1	0.17	1.38	0.824	0.43	0.421	0.234617	0.140017	0.0731007	0.0714519	790	453	439	253	439
4	TRgrp2_5645	TPRE010790-PA	Nasvi2EG014482	Nuclear factor related to kappa-B-binding protein	0.348	0.659	0.426	0.206	0.182	0.229726	0.148369	0.0716642	0.0634333	775	491	421	219	421
1144	TRgrp2_6119	TPRE002297-PA	Nasvi2EG010873	Zinc finger protein 585B	0.192	1.66	1.84	0.517	0.302	0.318323	0.353514	0.0991859	0.0579854	996	1150	640	191	640
1084	TRgrp2_6874	TPRE009385-PA	Nasvi2EG019455	v-type proton ATPase subunit G	0.0563	3.62	3.98	1.07	1.47	0.203732	0.224189	0.0603308	0.0826174	692	846	334	299	334
345	TRgrp2_6080	TPRE000474-PA	Nasvi2EG010577	Cell division cycle and apoptosis regulator protein 1	0.144	1.49	0.997	0.46	0.63	0.214226	0.143531	0.066289	0.0907137	735	463	376	334	376
579	TRgrp2_5943	TPRE012235-PA	Nasvi2EG034612	Sarcolemmal membrane-associated protein	0.476	0.67	0.375	0.166	0.697	0.319332	0.17859	0.0788722	0.332057	998	638	483	1113	638
189	TRgrp2_6691	TPRE004458-PA	Nasvi2EG003753	39S ribosomal protein L15. mitochondrial	0.156	2.11	1.1	1.1	1.03	0.328566	0.170702	0.171047	0.160689	1014	598	994	654	654
1097	TRgrp2_6355	TPRE010212-PA	Nasvi2EG021446	D-2-hydroxyglutarate dehydrogenase	0.367	1.09	0.302	0.322	0.678	0.399885	0.110931	0.118297	0.249183	1111	335	750	953	750
1222	TRgrp2_5926	TPRE001227-PA	Nasvi2EG002708	Gastrula Zinc finger protein XlCGF58.1	0.293	1.01	0.575	0.177	0.722	0.296267	0.168807	0.052054	0.211651	949	587	276	841	587
934	TRgrp2_6858	TPRE012114-PA	Nasvi2EG002750	Serine/threonine-protein kinase VRK1	0.341	0.876	0.483	0.445	0.426	0.298954	0.164744	0.151975	0.145505	955	568	915	590	590
761	TRgrp2_6395	TPRE011694-PA	Nasvi2EG002773	SDA1 . protein	0.164	2.18	1.16	0.909	0.784	0.35763	0.190826	0.149349	0.128742	1064	699	900	513	699
899	TRgrp2_6217	TPRE000438-PA	Nasvi2EG008278	serine/threonine-protein kinase RIO1. putative	0.298	1.2	0.443	0.44	0.569	0.357496	0.132032	0.130979	0.169468	1063	425	802	694	694
328	TRgrp2_6111	TPRE005284-PA	Nasvi2EG030443	SMG5 protein. putative	0.324	3.26	0.724	0.632	0.745	1.05803	0.234938	0.204987	0.241552	1305	887	1084	934	934
156	TRgrp2_6596	TPRE004967-PA	Nasvi2EG004125	U3 small nucleolar RNA-interacting protein 2	0.213	2.38	0.951	0.642	1.06	0.505809	0.202098	0.13652	0.225214	1209	754	836	877	836
608	TRgrp2_6391	TPRE010498-PA	Nasvi2EG000677	#N/A	0.297	3.4	0.58	0.585	0.805	1.0126	0.172542	0.173949	0.239354	1301	612	1001	927	927
935	TRgrp2_6860	TPRE008384-PA	Nasvi2EG013951	Unknown	0.317	0.945	0.617	0.176	0.456	0.299385	0.19552	0.0558154	0.144417	957	722	302	583	583
1025	TRgrp2_6793	TPRE007991-PA	Nasvi2EG018125	vacuolar protein sorting-associated protein 53 homolog	0.202	1.06	0.565	0.448	0.478	0.214075	0.114111	0.0904687	0.0964239	734	347	579	359	359
533	TRgrp2_6747	TPRE002820-PA	Nasvi2EG020142	Mediator of RNA polymerase II transcription subunit 27	0.258	1.02	0.989	0.312	0.386	0.263089	0.255271	0.0806256	0.099719	876	940	499	377	499
366	TRgrp2_6672	TPRE008444-PA	Nasvi2EG014825	Cysteine and histidine-rich domain-containing protein 1	0.298	1.56	0.716	0.435	1.12	0.464956	0.213302	0.129422	0.332572	1181	803	794	1114	803
973	TRgrp2_6642	TPRE007007-PA	Nasvi2EG009609	ubiquitin carboxyl-terminal hydrolase 14. putative	0.151	1.78	1.52	0.519	0.85	0.268456	0.229636	0.0784278	0.128326	888	877	479	509	509
1272	TRgrp2_6424	TPRE004691-PA	Nasvi2EG005994	Pox-neuro	0.181	1.1	0.556	0.775	0.306	0.199672	0.100743	0.140329	0.0555027	669	284	853	184	284
463	TRgrp2_6781	TPRE006188-PA	Nasvi2EG002864	thioredoxin 1 1. putative	0.118	1.89	1.63	0.29	0.832	0.223301	0.192593	0.0343624	0.0984588	757	710	154	371	371
215	TRgrp2_6075	TPRE005807-PA	Nasvi2EG022303	Prefoldin subunit 2	0.0903	5	2.43	1.37	1.39	0.451647	0.219155	0.12375	0.125956	1166	823	779	495	779
1142	TRgrp2_5690	TPRE007797-PA	Nasvi2EG014879	Transmembrane protein 208	0.149	3.4	1.18	0.908	4.09	0.506028	0.174806	0.134962	0.608867	1211	623	823	1287	823
488	TRgrp2_6670	TPRE010947-PA	Nasvi2EG006883	transforming growth factor beta regulator 1. putative	0.288	1.01	0.712	0.262	0.474	0.291774	0.205358	0.0754618	0.136529	934	766	455	545	545
778	TRgrp2_6725	TPRE007219-PA	Nasvi2EG020281	seryl-tRNA synthetase. cytoplasmic. putative	0.0845	2.69	1.16	0.784	2.42	0.227652	0.0982072	0.0662184	0.204343	768	271	374	821	374
529	TRgrp2_6720	TPRE007636-PA	Nasvi2EG007417	Golgi SNAP receptor complex member 2	0.231	2.01	0.906	0.856	0.781	0.464626	0.209567	0.198134	0.180739	1180	784	1068	735	784
1228	TRgrp2_5806	TPRE006249-PA	Nasvi2EG008460	Beta-1.3-galactosyltransferase 1	0.45	0.529	1.32	0.148	0.231	0.237999	0.592061	0.0664223	0.103837	799	1286	377	399	399
407	TRgrp2_5968	TPRE002190-PA	Nasvi2EG026136	zinc metalloproteinase YIL108W	0.22	0.909	0.447	0.225	1.34	0.20049	0.0985214	0.0496516	0.295996	674	274	265	1054	274
1008	TRgrp2_6193	TPRE012269-PA	Nasvi2EG013723	E3 ubiquitin-protein ligase TRIM33	0.217	3.36	1.08	0.765	0.399	0.728638	0.234157	0.165841	0.0864429	1286	885	976	311	885
379	TRgrp2_5862	TPRE006732-PA	Nasvi2EG026033	THUMP domain-containing protein 1 protein. putative	0.317	1.53	0.923	0.405	0.5	0.483477	0.292446	0.128277	0.158587	1193	1034	791	646	791
863	TRgrp2_5928	TPRE005666-PA	Nasvi2EG007815	FERM domain-containing protein 4A	0.287	1.16	0.606	0.348	0.38	0.333753	0.174199	0.100153	0.109149	1023	618	646	421	618
471	TRgrp2_6170	TPRE005233-PA	Nasvi2EG003000	40S ribosomal protein S29	0.02	7.8	4.63	1	1.07	0.156365	0.0928283	0.0200922	0.0214195	491	251	85	53	85
303	TRgrp2_5694	TPRE011650-PA	Nasvi2EG003959	DNA-directed RNA polymerase III subunit RPC9. putative	0.205	2.55	1.28	0.645	0.421	0.522579	0.262654	0.132338	0.0863112	1221	964	810	310	810
711	TRgrp2_6382	TPRE007074-PA	Nasvi2EG003391	BTB/POZ domain-containing protein KCTD16	0.103	2.38	0.757	0.881	1.03	0.245094	0.0779879	0.0907339	0.106124	824	190	582	410	410
690	TRgrp2_6463	TPRE005550-PA	Nasvi2EG007701	X-box-binding protein	0.31	4.72	0.693	0.71	0.744	1.46023	0.214431	0.219806	0.230362	1310	810	1121	895	895
259	TRgrp2_6301	TPRE002729-PA	Nasvi2EG014978	Zinc finger MYM-type protein 4	0.176	1.3	0.883	0.356	0.451	0.228771	0.155358	0.0627331	0.0794314	773	524	356	285	356
385	TRgrp2_6399	TPRE011908-PA	Nasvi2EG012927	Peroxisomal membrane protein PEX13	0.353	1.45	0.495	0.467	0.551	0.511829	0.174745	0.164591	0.194518	1214	621	967	793	793
41	TRgrp2_6703	TPRE008356-PA	Nasvi2EG011117	diphthine synthase	0.14	2.72	1.3	0.739	1.68	0.379913	0.181899	0.103141	0.235052	1086	657	664	909	664
581	TRgrp2_6962	TPRE010368-PA	Nasvi2EG008804	FRG1 protein. putative	0.256	1.51	0.724	0.425	0.561	0.385904	0.18543	0.108887	0.14368	1096	673	694	580	673
1261	TRgrp2_6398	TPRE011695-PA	Nasvi2EG002764	E3 ubiquitin-protein ligase HERC2. putative	0.166	1.46	0.754	0.296	0.749	0.242321	0.125387	0.0491791	0.12462	819	395	261	493	395
109	TRgrp2_6353	TPRE005796-PA	Nasvi2EG004366	cysteine-rich motor neuron 1 protein. putative	0.279	0.672	0.368	0.142	0.189	0.187597	0.102833	0.0396769	0.0526952	623	292	198	168	198
1165	TRgrp2_6625	TPRE007943-PA	Nasvi2EG015018	actin-related protein 8	0.147	1.39	1.04	0.353	0.436	0.205064	0.153404	0.0518608	0.0641876	698	516	273	224	273
776	TRgrp2_6116	TPRE001622-PA	Nasvi2EG008022	#N/A	0.101	1.63	1.44	0.23	0.326	0.165365	0.146145	0.0233404	0.0330532	525	477	99	89	99
40	TRgrp2_6190	TPRE010996-PA	Nasvi2EG012451	Coiled-coil domain-containing protein 55	0.347	0.753	0.365	0.21	0.571	0.260914	0.126554	0.0728734	0.1977	864	404	437	802	437
948	TRgrp2_5999	TPRE008864-PA	Nasvi2EG009148	Unknown	0.21	0.807	0.266	0.127	0.227	0.16973	0.0560071	0.0267008	0.0477709	548	121	112	149	121
105	TRgrp2_6358	TPRE000980-PA	Nasvi2EG002212	Mps one binder kinase activator 3. putative	0.0441	5.2	2.59	1.12	2.51	0.229268	0.113983	0.049171	0.110726	774	346	260	431	346
15	TRgrp2_6095	TPRE003839-PA	Nasvi2EG012778	organic solute transporter alpha protein-like. putative	0.477	1.77	0.438	0.475	0.461	0.847392	0.208966	0.22676	0.220291	1296	781	1140	866	866
600	TRgrp2_6866	TPRE011812-PA	Nasvi2EG003815	kelch protein 5. putative	0.261	0.945	0.457	0.264	0.657	0.246698	0.119197	0.0688876	0.171451	828	371	398	705	398
207	TRgrp2_6751	TPRE010850-PA	Nasvi2EG008233	bystin	0.111	5.2	1.94	0.862	2.08	0.578533	0.215494	0.0958014	0.231083	1245	813	620	898	813
1289	TRgrp2_6882	TPRE004412-PA	Nasvi2EG003615	Zinc finger CCCH-type with G patch domain-containing protein	0.339	0.882	0.455	0.476	0.331	0.2993	0.15419	0.16159	0.112113	956	520	950	438	520
1110	TRgrp2_6778	TPRE012049-PA	Nasvi2EG005985	transcription initiation factor IIA subunit 2	0.135	1.25	0.379	0.265	0.0942	0.168406	0.0512808	0.0358178	0.0127349	538	101	167	37	101
864	TRgrp2_6523	TPRE005142-PA	Nasvi2EG012918	Splicing factor 45	0.164	1.36	0.614	0.513	0.538	0.22371	0.100756	0.084299	0.0882713	759	285	525	320	320
914	TRgrp2_5869	TPRE002320-PA	Nasvi2EG012475	nucleolar GTP-binding protein 2	0.147	1.58	0.761	0.498	0.61	0.231513	0.111599	0.0730033	0.089501	782	338	438	327	338
1112	TRgrp2_6415	TPRE010207-PA	Nasvi2EG015699	Sodium/potassium/calcium exchanger 3	0.472	1.2	0.323	0.345	0.408	0.564522	0.152383	0.162913	0.192621	1238	514	957	786	786
240	TRgrp2_5925	TPRE003447-PA	Nasvi2EG004593	Non-histone protein 10	0.131	2.58	2.45	0.69	0.356	0.338085	0.320664	0.0903455	0.0466477	1030	1097	577	143	577
726	TRgrp2_6270	TPRE008633-PA	Nasvi2EG015654	Nephrin-like XM_008213748.1	0.231	0.969	0.496	0.243	0.328	0.224017	0.114735	0.056135	0.0759238	760	351	306	268	306
641	TRgrp2_6507	TPRE001246-PA	Nasvi2EG018590	translational activator GCN1. putative	0.176	1.32	0.573	0.34	0.808	0.232882	0.100994	0.0598705	0.14251	785	287	328	575	328
197	TRgrp2_6756	TPRE009054-PA	Nasvi2EG007655	NAD-dependent deacetylase sirtuin-7	0.151	1.4	0.537	0.661	0.497	0.212089	0.0812846	0.099986	0.0752634	726	201	645	266	266
986	TRgrp2_6675	TPRE010075-PA	Nasvi2EG011979	DnaJ protein subfamily C member 16. putative	0.209	1.77	0.769	0.576	0.722	0.371459	0.161154	0.12073	0.151153	1076	542	763	616	616
96	TRgrp2_6266	TPRE006146-PA	Nasvi2EG000228	COP9 signalosome complex subunit 3	0.21	2.98	1.01	0.815	0.592	0.627656	0.213333	0.171444	0.124652	1267	804	995	494	804
1094	TRgrp2_5850	TPRE003617-PA	Nasvi2EG011652	Ferric-chelate reductase 1	0.177	1.89	0.926	0.48	1.09	0.334924	0.16384	0.0850343	0.193237	1024	556	532	789	556
846	TRgrp2_5955	TPRE003616-PA	Nasvi2EG011655	Zinc finger protein 830	0.283	1.36	0.528	0.72	0.544	0.385441	0.149254	0.203666	0.153842	1095	497	1077	624	624
1080	TRgrp2_6884	TPRE006877-PA	Nasvi2EG014550	Uncharacterized protein C20orf24	0.21	0.918	0.298	0.179	0.247	0.192438	0.0624496	0.0375626	0.0518232	637	136	181	165	165
418	TRgrp2_6905	TPRE006298-PA	Nasvi2EG008789	Golgin-45	0.14	1.95	0.62	0.515	1.11	0.273182	0.087002	0.0723132	0.156166	902	228	430	633	430
910	TRgrp2_5764	TPRE002424-PA	Nasvi2EG010237	DNA-directed RNA polymerases I and III subunit RPAC2. putative	0.109	3.66	1.64	0.794	1.48	0.398303	0.178362	0.0864513	0.161587	1109	637	547	658	637
295	TRgrp2_6356	TPRE006899-PA	Nasvi2EG014597	Ras GTPase-activating protein IQGAP1	0.23	2.67	1.55	0.549	0.594	0.614073	0.356767	0.126263	0.136754	1260	1154	785	547	785
920	TRgrp2_5725	TPRE009049-PA	Nasvi2EG007662	WAS family protein 1	0.343	0.985	0.472	0.255	0.467	0.338368	0.16203	0.0874781	0.160468	1033	548	553	653	553
246	TRgrp2_5834	TPRE008896-PA	Nasvi2EG033667	Signal peptidase complex subunit 3	0.342	0.751	0.35	0.181	0.344	0.256784	0.11973	0.0619431	0.117509	857	376	347	458	376
569	TRgrp2_6825	TPRE000592-PA	Nasvi2EG020212	integrator complex subunit 2	0.13	1.47	0.852	0.264	0.325	0.190925	0.110748	0.0343166	0.0422932	634	334	153	128	153
616	TRgrp2_5995	TPRE008805-PA	Nasvi2EG010493	KRR1 small subunit processome component	0.0756	3.99	1.92	0.643	2.54	0.301903	0.145273	0.0486466	0.19201	965	476	258	783	476
1288	TRgrp2_6881	TPRE001466-PA	Nasvi2EG004451	3.2-trans-enoyl-CoA isomerase. mitochondrial	0.31	4.16	0.661	0.592	0.647	1.28951	0.204935	0.183565	0.200777	1308	765	1035	812	812
988	TRgrp2_6051	TPRE002626-PA	Nasvi2EG004045	Dual oxidase maturation factor 1	0.195	6.31	1.74	0.484	1.02	1.2319	0.339423	0.0943636	0.199839	1307	1128	612	811	811
676	TRgrp2_6191	TPRE003549-PA	Nasvi2EG009089	Cyclin-A1	0.247	1.59	0.826	0.38	0.531	0.393498	0.204079	0.0937975	0.1313	1101	762	605	523	605
101	TRgrp2_5890	TPRE005725-PA	Nasvi2EG012520	Transmembrane protein 131	0.231	1.9	1.07	0.35	0.688	0.43937	0.24827	0.08104	0.159117	1149	915	503	649	649
1175	TRgrp2_6613	TPRE005043-PA	Nasvi2EG004261	DNA-directed RNA polymerase III subunit RPC8. putative	0.207	2.8	1.64	0.569	0.696	0.581099	0.340007	0.117977	0.144129	1248	1132	748	582	748
1286	TRgrp2_6476	TPRE008380-PA	Nasvi2EG013957	#N/A	0.15	2.11	1.08	0.414	0.821	0.316811	0.161854	0.0621592	0.123336	992	547	351	490	490
251	TRgrp2_5907	TPRE007933-PA	Nasvi2EG015006	Negative elongation factor B	0.0816	2.67	1.59	0.563	0.437	0.217593	0.129815	0.0459389	0.0356422	746	417	240	100	240
1308	TRgrp2_6952	TPRE004420-PA	Nasvi2EG003609	eukaryotic translation initiation factor 2A. putative	0.258	1.34	0.628	0.315	0.621	0.34554	0.161642	0.0811481	0.159829	1049	543	504	651	543
1178	TRgrp2_6027	TPRE010968-PA	Nasvi2EG002507	actin-related protein 2/3 complex subunit 5	0.191	1.7	0.394	0.419	0.768	0.323603	0.0751259	0.0799055	0.146521	1009	178	492	597	492
1167	TRgrp2_6033	TPRE009019-PA	Nasvi2EG004807	Uncharacterized protein KIAA1841	0.302	1.41	0.563	0.318	0.716	0.427415	0.17032	0.0961497	0.216434	1141	596	623	855	623
33	TRgrp2_6665	TPRE005668-PA	Nasvi2EG031468	Nuclear pore complex protein Nup205	0.167	2.28	1.52	0.532	0.519	0.381431	0.253342	0.0888944	0.0866752	1088	929	569	312	569
665	TRgrp2_6659	TPRE012393-PA	Nasvi2EG014967	u3 small nucleolar ribonucleoprotein protein IMP4. putative	0.0804	2.81	1.84	0.413	0.855	0.225819	0.148195	0.0331785	0.0687582	766	489	146	242	242
120	TRgrp2_6776	TPRE004660-PA	Nasvi2EG011161	Leucine-rich repeat-containing protein 49	0.21	3.29	2.15	0.564	0.868	0.692261	0.452205	0.118414	0.182378	1279	1239	751	745	751
757	TRgrp2_6804	TPRE006186-PA	Nasvi2EG010546	Conserved oligomeric Golgi complex subunit 8	0.258	5.56	0.709	0.483	1.46	1.43255	0.182676	0.124548	0.375587	1309	661	780	1172	780
117	TRgrp2_6186	TPRE006548-PA	Nasvi2EG022903	General transcription factor IIE subunit 2	0.17	2.02	0.897	0.797	0.589	0.342786	0.152474	0.135469	0.100105	1044	515	829	380	515
558	TRgrp2_6199	TPRE005255-PA	Nasvi2EG002996	pinin	0.24	1.35	0.603	0.443	0.423	0.323212	0.144628	0.106375	0.101428	1007	470	679	384	470
1007	TRgrp2_5790	TPRE009421-PA	Nasvi2EG019615	Segmentation protein Runt	0.0573	5.42	7.57	1.29	0.759	0.310826	0.433927	0.0739139	0.0435018	980	1226	443	132	443
909	TRgrp2_6437	TPRE004930-PA	Nasvi2EG020441	ATP-dependent RNA helicase DDX56. putative	0.115	3.21	1.1	0.741	1.54	0.370085	0.126869	0.0854078	0.17803	1074	407	536	725	536
495	TRgrp2_6631	TPRE010538-PA	Nasvi2EG020752	G1/S-specific cyclin-E	0.162	3.46	3.44	0.672	0.507	0.560657	0.55692	0.108687	0.0819943	1235	1276	692	296	692
991	TRgrp2_5738	TPRE006301-PA	Nasvi2EG008788	TAF5 RNA polymerase II p300/CBP-associated factor-associated factor 65 kDa subunit 5L. putative	0.226	1.43	0.646	0.34	0.227	0.322855	0.146343	0.0770251	0.0513478	1006	481	463	163	463
129	TRgrp2_5759	TPRE007668-PA	Nasvi2EG020673	homeobox protein aristaless-like 3 [Trichogramma pretiosum]Sequence ID: XP_014221003.1	0.173	4.11	0.659	0.671	1.32	0.712778	0.114223	0.116272	0.227881	1283	349	739	886	739
337	TRgrp2_5712	TPRE001885-PA	Nasvi2EG019441	Peptidyl-prolyl cis-trans isomerase NIMA-interacting 4	0.0864	2.23	0.565	0.101	1.77	0.193145	0.0488263	0.00872816	0.152744	641	93	33	622	93
208	TRgrp2_6780	TPRE001917-PA	Nasvi2EG013326	DCN1 protein 1-like. putative	0.0632	4.66	1.98	1.04	1.66	0.294604	0.125416	0.0659452	0.104667	945	396	371	405	396
823	TRgrp2_6620	TPRE013075-PA	Nasvi2EG002692	nucleolar protein 10	0.209	2.42	1.09	0.336	0.775	0.507446	0.229014	0.0704094	0.162348	1212	871	410	662	662
286	TRgrp2_5720	TPRE007014-PA	Nasvi2EG009617	C10 protein	0.304	0.89	0.0886	0.203	0.531	0.270274	0.0269224	0.0615962	0.161282	895	47	344	656	344
830	TRgrp2_6833	TPRE012267-PA	Nasvi2EG013726	transmembrane protein 165. putative	0.103	2.32	0.886	0.379	1.24	0.23895	0.0912984	0.039091	0.127934	804	248	193	506	248
123	TRgrp2_6167	TPRE007192-PA	Nasvi2EG002980	Gibberellin 20 oxidase 3	0.182	4.56	1.16	0.64	0.974	0.828436	0.210346	0.116186	0.176836	1294	787	738	721	738
611	TRgrp2_6371	TPRE003224-PA	Nasvi2EG014253	Actin protein 13E. putative	0.252	0.875	0.644	0.119	0.232	0.220101	0.162081	0.0298838	0.0584559	750	549	127	194	194
1311	TRgrp2_6562	TPRE003927-PA	Nasvi2EG020443	Translation initiation factor eIF-2B subunit beta	0.178	4.23	1.11	0.793	0.822	0.751871	0.196778	0.141109	0.146195	1290	729	857	595	729
760	TRgrp2_6800	TPRE000469-PA	Nasvi2EG010586	Unknown	0.22	1.51	1.11	0.277	0.522	0.332062	0.244805	0.0608849	0.114665	1018	909	337	452	452
946	TRgrp2_6342	TPRE006820-PA	Nasvi2EG012142	notchless protein homolog 1	0.176	1.69	0.523	0.384	0.654	0.29748	0.0921122	0.0676621	0.115114	951	250	385	453	385
293	TRgrp2_5775	TPRE005149-PA	Nasvi2EG015711	Uncharacterized protein C11orf46	0.251	1.74	0.666	0.623	0.414	0.436249	0.167385	0.156555	0.104139	1148	576	929	401	576
1304	TRgrp2_6285	TPRE003046-PA	Nasvi2EG008738	Acetyl-CoA acetyltransferase	0.218	1.96	0.699	0.963	0.644	0.427077	0.152124	0.209492	0.14013	1140	512	1094	563	563
724	TRgrp2_5964	TPRE009435-PA	Nasvi2EG014119	NUAK family SNF1 kinase 1	0.0762	6.72	8.99	1.29	1.43	0.512006	0.685477	0.0986288	0.109363	1215	1301	638	422	638
38	TRgrp2_6717	TPRE003055-PA	Nasvi2EG013835	Coiled-coil domain-containing protein 102A	0.167	3.69	1.12	0.497	2.52	0.614872	0.187088	0.082742	0.419906	1261	683	513	1213	683
386	TRgrp2_6785	TPRE002125-PA	Nasvi2EG024142	Coatomer subunit alpha	0.169	2.51	0.961	0.897	0.798	0.423823	0.16251	0.151642	0.134854	1136	550	911	540	550
742	TRgrp2_6016	TPRE003931-PA	Nasvi2EG037296	uncharacterized protein LOC106648985 [Trichogramma pretiosum] Sequence ID: XP_014221718.1	0.109	8.65	1.76	1.32	0.861	0.946181	0.192416	0.143984	0.0941003	1300	708	877	350	708
819	TRgrp2_6628	TPRE008208-PA	Nasvi2EG019072	2-hydroxyacylsphingosine 1-beta-galactosyltransferase	0.227	2.21	0.76	0.725	0.662	0.500574	0.172136	0.164227	0.150056	1203	609	965	610	610
1057	TRgrp2_6896	TPRE010445-PA	Nasvi2EG004665	repressor of RNA polymerase III transcription MAF1 homolog	0.0374	6.31	1.21	3.78	1.6	0.235865	0.0453875	0.14124	0.059906	794	84	860	200	200
1174	TRgrp2_6106	TPRE001574-PA	Nasvi2EG005819	Integrator complex subunit 9	0.0929	3.24	1.68	0.7	0.377	0.301242	0.155605	0.0650361	0.0349778	962	527	365	97	365
157	TRgrp2_5692	TPRE012209-PA	Nasvi2EG007809	Rho guanine nucleotide exchange factor 3	0.474	1.2	0.374	0.293	0.291	0.568116	0.177283	0.138836	0.137977	1241	632	849	555	632
879	TRgrp2_6777	TPRE002561-PA	Nasvi2EG010403	XK-related protein 7	0.187	2.24	1.17	0.447	0.585	0.419835	0.220155	0.0838602	0.109757	1133	829	521	425	521
233	TRgrp2_5932	TPRE009486-PA	Nasvi2EG010550	tRNA-splicing endonuclease subunit Sen2	0.586	0.655	0.249	0.263	0.181	0.384147	0.14615	0.154189	0.105925	1092	478	923	409	478
248	TRgrp2_6826	TPRE004721-PA	Nasvi2EG006044	DET1 homolog	0.123	2.46	1.28	0.505	0.29	0.303116	0.157766	0.0620807	0.0356789	968	531	350	102	350
1053	TRgrp2_6867	TPRE008942-PA	Nasvi2EG004775	WASH complex subunit 7	0.295	2.75	1.43	0.324	0.556	0.81097	0.420969	0.0953444	0.163845	1293	1210	618	669	669
256	TRgrp2_6296	TPRE012735-PA	Nasvi2EG012655	pyrazinamidase/nicotinamidase XM_001601662.3	0.15	2.05	1.01	0.4	0.634	0.306964	0.15125	0.059771	0.0948404	977	506	325	353	353
860	TRgrp2_6175	TPRE009849-PA	Nasvi2EG000328	dual specificity protein phosphatase 7	0.135	2.22	0.842	0.361	0.67	0.2996	0.113505	0.0485742	0.0902474	959	343	256	330	330
241	TRgrp2_5927	TPRE009276-PA	Nasvi2EG006730	corepressor interacting with RBPJ 1	0.0665	3.95	1.28	0.695	1.29	0.262687	0.0848189	0.046227	0.0858714	873	212	243	308	243
897	TRgrp2_6428	TPRE005830-PA	Nasvi2EG005518	Zinc finger protein Noc	0.0674	5.1	2.21	1.05	0.943	0.344074	0.149025	0.070594	0.0635861	1046	495	414	221	414
291	TRgrp2_5769	TPRE010986-PA	Nasvi2EG002457	RNA polymerase-associated protein Rtf1	0.165	1.72	0.603	0.705	0.488	0.283402	0.0993278	0.116151	0.0803472	923	277	736	290	290
1115	TRgrp2_6769	TPRE001304-PA	Nasvi2EG011018	Egl nine protein 1. putative	0.151	4.74	3.04	0.663	0.615	0.716405	0.460362	0.100228	0.0930525	1284	1242	647	344	647
1297	TRgrp2_6502	TPRE002742-PA	Nasvi2EG001996	Beta-sarcoglycan	0.551	1.09	0.311	0.33	0.234	0.598533	0.1716	0.182212	0.129119	1255	606	1024	516	606
60	TRgrp2_5908	TPRE003056-PA	Nasvi2EG013843	escargot-like [Trichogramma pretiosum] Sequence ID: XP_014233667.1	0.0853	4.77	1.52	0.883	2.16	0.406261	0.12989	0.0752481	0.183858	1117	418	452	753	452
735	TRgrp2_6936	TPRE008353-PA	Nasvi2EG011127	DNA-directed RNA polymerase III subunit RPC6. putative	0.104	6.4	4.07	0.905	0.675	0.665548	0.423495	0.0940252	0.0701934	1274	1216	608	247	608
1076	TRgrp2_6928	TPRE011547-PA	Nasvi2EG000241	Ubiquitin domain-containing protein UBFD1	0.15	2.19	1.22	0.398	0.356	0.33009	0.184163	0.0598934	0.0535855	1016	668	329	169	329
89	TRgrp2_6888	TPRE007470-PA	Nasvi2EG001528	3'-5' exoribonuclease CSL4 homolog	0.295	0.911	0.165	0.133	0.57	0.269222	0.0486225	0.0393504	0.168442	892	92	195	689	195
446	TRgrp2_5865	TPRE007033-PA	Nasvi2EG009343	Regulator of nonsense transcripts 2	0.117	3.45	1.06	0.677	0.79	0.40526	0.125057	0.0795619	0.0927393	1116	392	490	343	392
507	TRgrp2_6611	TPRE005751-PA	Nasvi2EG015886	n-alpha-acetyltransferase 15. NatA auxiliary subunit. putative	0.139	2	0.544	0.424	0.362	0.276537	0.0754047	0.0587541	0.0502158	908	180	319	158	180
916	TRgrp2_6416	TPRE010206-PA	Nasvi2EG015701	voltage-gated potassium channel subunit beta-2 isoform X1 [Trichogramma pretiosum]Sequence ID: XP_014231190.1	0.197	1.62	0.491	0.214	0.521	0.319411	0.0967936	0.0422872	0.102719	999	267	215	391	267
995	TRgrp2_5749	TPRE003273-PA	Nasvi2EG005579	TLX nuclear receptor subfamily 2 group E member 1	0.245	3.44	0.67	2.92	0.403	0.843566	0.164034	0.715477	0.0988137	1295	560	1311	373	560
718	TRgrp2_6330	TPRE011546-PA	Nasvi2EG000248	Polycomb protein Suz12	0.131	3.52	1.51	0.556	0.455	0.461598	0.198186	0.0727946	0.0596268	1174	733	436	199	436
384	TRgrp2_6762	TPRE001860-PA	Nasvi2EG002875	enhancer of polycomb homolog 1	0.133	3.56	1.5	0.558	0.602	0.472797	0.199192	0.0740727	0.0800106	1187	739	445	288	445
589	TRgrp2_6227	TPRE000577-PA	Nasvi2EG005077	FAS-associated factor 2-B	0.185	3.11	0.805	0.387	0.78	0.576358	0.149261	0.0718311	0.144673	1243	498	426	585	498
682	TRgrp2_6528	TPRE009618-PA	Nasvi2EG017565	Ataxin-7 protein 3. putative	0.147	4.88	0.978	0.582	1.24	0.718459	0.144048	0.0857296	0.182952	1285	466	540	750	540
392	TRgrp2_6236	TPRE004497-PA	Nasvi2EG011740	Forkhead box protein N3	0.194	1.63	1.45	0.235	0.193	0.314856	0.280581	0.0454777	0.0373966	988	1007	237	104	237
1118	TRgrp2_5771	TPRE007180-PA	Nasvi2EG002992	dynein light chain 1. axonemal. putative	0.157	2.57	0.741	0.398	1.46	0.402677	0.11599	0.0623353	0.228754	1113	359	353	889	359
849	TRgrp2_6568	TPRE001032-PA	Nasvi2EG006270	cyclin-H	0.165	3.06	0.849	0.933	0.663	0.504894	0.140276	0.154081	0.109469	1208	454	921	423	454
514	TRgrp2_6701	TPRE006058-PA	Nasvi2EG000497	mRNA-decapping enzyme 2	0.23	3.04	0.658	0.589	0.464	0.699076	0.151559	0.135607	0.106875	1281	507	831	412	507
1192	TRgrp2_6569	TPRE001013-PA	Nasvi2EG019581	escargot-like	0.0627	9.28	3.98	0.822	1.91	0.581313	0.24922	0.0515063	0.119974	1249	918	271	475	475
904	TRgrp2_6433	TPRE011730-PA	Nasvi2EG010654	nuclear migration protein nudC. putative	0.241	4.4	0.458	0.35	0.563	1.06203	0.110526	0.0844214	0.135724	1306	333	527	542	527
835	TRgrp2_6600	TPRE004388-PA	Nasvi2EG003671	mediator of RNA polymerase II transcription subunit 22	0.0392	6.69	2.12	0.539	7.65e-05	0.262296	0.0830955	0.021163	3e-06	869	207	90	1	90
276	TRgrp2_6340	TPRE000409-PA	Nasvi2EG008228	Division abnormally delayed protein	0.534	0.746	0.201	0.143	0.13	0.398497	0.10728	0.0765805	0.0697056	1110	315	459	246	315
524	TRgrp2_6056	TPRE003100-PA	Nasvi2EG007054	Negative elongation factor D	0.0841	3.35	2.1	0.29	0.475	0.281477	0.176987	0.0243917	0.0399017	917	630	102	115	115
759	TRgrp2_5815	TPRE010758-PA	Nasvi2EG003274	Class B basic helix-loop-helix protein 5	0.095	2.95	0.269	0.339	0.416	0.280721	0.0255614	0.0322289	0.0395213	916	44	141	111	111
341	TRgrp2_6605	TPRE001523-PA	Nasvi2EG010849	Inhibitor of growth protein 1	0.127	5.76	1.77	0.613	0.603	0.731944	0.225482	0.0779897	0.0767431	1287	851	475	272	475
195	TRgrp2_6578	TPRE003988-PA	Nasvi2EG020672	retinal rod rhodopsin-sensitive cGMP 3'.5'-cyclic phosphodiesterase subunit delta	0.111	4.95	0.683	0.857	0.959	0.549817	0.0758228	0.0950888	0.106381	1232	182	614	411	411
583	TRgrp2_5918	TPRE000172-PA	Nasvi2EG010468	CCAAT/enhancer-binding protein	0.201	2.22	1.05	0.163	0.458	0.446183	0.20991	0.0327799	0.0918863	1160	786	144	338	338
1027	TRgrp2_6420	TPRE005510-PA	Nasvi2EG005062	Glucose-fructose oxidoreductase domain-containing protein 1	0.168	2.95	0.686	0.47	0.414	0.496295	0.115204	0.0790231	0.0696264	1200	354	484	245	354
985	TRgrp2_6054	TPRE000453-PA	Nasvi2EG011401	gamma-secretase subunit Aph-1	0.295	1.58	0.655	0.205	0.295	0.465912	0.193227	0.0605324	0.0868415	1182	715	335	313	335
227	TRgrp2_5945	TPRE009495-PA	Nasvi2EG015812	innexin inx2	0.126	2.86	2.14	0.174	0.478	0.36071	0.26908	0.0219232	0.060197	1067	978	92	204	204
917	TRgrp2_5875	TPRE001949-PA	Nasvi2EG012413	Transmembrane protein 45B	0.507	1.32	0.334	0.136	0.192	0.670643	0.16921	0.0689964	0.0974943	1276	588	401	364	401
971	TRgrp2_5651	TPRE002748-PA	Nasvi2EG002000	heat shock factor binding protein 1. putative	0.128	2.76	0.593	0.412	0.309	0.354941	0.076106	0.0528694	0.03971	1061	183	279	114	183
989	TRgrp2_6570	TPRE002237-PA	Nasvi2EG010770	hairy protein	0.137	2.47	0.443	0.324	0.301	0.339397	0.0609364	0.044524	0.0414305	1036	133	228	123	133
1269	TRgrp2_6410	TPRE011060-PA	Nasvi2EG000580	Xfin-like. Zinc finger protein -Trpe XP_014228583.1 early embryo in Xenopus	0.207	4.91	0.592	0.348	0.353	1.01475	0.122307	0.0717876	0.0728175	1302	385	424	257	385
721	TRgrp2_6322	TPRE011970-PA	Nasvi2EG016079	fork head domain-containing protein crocodile-like	0.203	2.18	0.711	0.211	0.332	0.44265	0.144227	0.0427267	0.0673545	1155	469	217	234	234
430	TRgrp2_6959	TPRE006816-PA	Nasvi2EG012146	ETS-related transcription factor Elf-5	0.708	0.634	0.121	0.0911	0.0785	0.448685	0.0857981	0.064535	0.0556168	1163	219	362	185	219
1265	TRgrp2_5795	TPRE000520-PA	Nasvi2EG009784	homeobox goosecoid	0.132	2.85	1.28	0.149	0.311	0.375176	0.168038	0.0196276	0.0408491	1080	582	83	118	118
98	TRgrp2_6015	TPRE008393-PA	Nasvi2EG013936	max protein X-like. putative	0.143	2.81	1.33	0.153	0.333	0.403622	0.190635	0.0220209	0.0477935	1114	698	93	150	150
768	TRgrp2_5791	TPRE003531-PA	Nasvi2EG009070	UPF0547 protein C16orf87 protein. putative	0.122	2.82	1.35	2.45e-05	0.113	0.344192	0.164702	3e-06	0.0138594	1047	567	1	39	39
769	TRgrp2_6081	TPRE000893-PA	Nasvi2EG000861	Guanine nucleotide-binding protein subunit gamma-1	0.0906	6.53	1.82	0.411	0.663	0.591467	0.165123	0.0372838	0.0600578	1254	572	176	201	201
361	TRgrp2_6666	TPRE002995-PA	Nasvi2EG008862	Ubiquitin carboxyl-terminal hydrolase	0.0491	9.83	1.78	0.652	0.653	0.48276	0.0874636	0.0320411	0.0320873	1192	230	138	87	138

## Sheet: ChalcidtoBase_top10
Size	group_id	Protein_id_Trichogramma_pretiosum	Protein_id_Nasonia_vitripennis	Name
653	TRgrp2_5672	TPRE011725-PA	Nasvi2EG010658	tRNA methyltransferase 112 homolog
497	TRgrp2_6630	TPRE011532-PA	Nasvi2EG000274	serine/threonine/tyrosine-interacting protein. putative
1138	TRgrp2_5699	TPRE007292-PA	Nasvi2EG008351	GATA binding protein A uncharacterized protein LOC106649701 isoform X1 [Trichogramma pretiosum] XP_014222755.1
659	TRgrp2_5695	TPRE009336-PA	Nasvi2EG022745	Activator of basal transcription 1
724	TRgrp2_5964	TPRE009435-PA	Nasvi2EG014119	NUAK family SNF1 kinase 1
217	TRgrp2_6251	TPRE008268-PA	Nasvi2EG005789	LTV1 homolog protein
743	TRgrp2_6890	TPRE007304-PA	Nasvi2EG008868	Zinc finger FYVE domain-containing protein 19
735	TRgrp2_6936	TPRE008353-PA	Nasvi2EG011127	DNA-directed RNA polymerase III subunit RPC6. putative
1177	TRgrp2_6102	TPRE010964-PA	Nasvi2EG002508	HEAT shock factor protein
949	TRgrp2_6910	TPRE011376-PA	Nasvi2EG009912	UDP-N-acetylglucosamine--dolichyl-phosphate N-acetylglucosaminephosphotransferase. putative
368	TRgrp2_6035	TPRE012783-PA	Nasvi2EG029101	Forkhead box protein C2-B
1142	TRgrp2_5690	TPRE007797-PA	Nasvi2EG014879	Transmembrane protein 208
243	TRgrp2_5919	TPRE008570-PA	Nasvi2EG014068	Transcription factor AP-1
700	TRgrp2_5868	TPRE005539-PA	Nasvi2EG008095	DNA-directed RNA polymerase I subunit RPA12. putative
479	TRgrp2_5756	TPRE004781-PA	Nasvi2EG003016	mediator of RNA polymerase II transcription subunit 20. putative
862	TRgrp2_6531	TPRE011998-PA	Nasvi2EG029370	MORN repeat-containing protein 4
652	TRgrp2_6602	TPRE011741-PA	Nasvi2EG011398	ZDHHC-type palmitoyltransferase 2
215	TRgrp2_6075	TPRE005807-PA	Nasvi2EG022303	Prefoldin subunit 2
207	TRgrp2_6751	TPRE010850-PA	Nasvi2EG008233	bystin
1007	TRgrp2_5790	TPRE009421-PA	Nasvi2EG019615	Segmentation protein Runt
372	TRgrp2_6700	TPRE009487-PA	Nasvi2EG022295	general vesicular transport factor p115
307	TRgrp2_6313	TPRE012855-PA	Nasvi2EG033330	U3 small nucleolar RNA-associated protein 14 A
1192	TRgrp2_6569	TPRE001013-PA	Nasvi2EG019581	escargot-like
1115	TRgrp2_6769	TPRE001304-PA	Nasvi2EG011018	Egl nine protein 1. putative
45	TRgrp2_6021	TPRE012290-PA	Nasvi2EG037342	calreticulin [Trichogramma pretiosum]Sequence ID: XP_014234776.1
742	TRgrp2_6016	TPRE003931-PA	Nasvi2EG037296	uncharacterized protein LOC106648985 [Trichogramma pretiosum] Sequence ID: XP_014221718.1
627	TRgrp2_5992	TPRE008087-PA	Nasvi2EG001555	KRI1 . protein
495	TRgrp2_6631	TPRE010538-PA	Nasvi2EG020752	G1/S-specific cyclin-E
1168	TRgrp2_5680	TPRE010224-PA	Nasvi2EG000177	ribosome biogenesis protein BRX1 homolog
36	TRgrp2_5812	TPRE012184-PA	Nasvi2EG004771	FAM136A protein
226	TRgrp2_6920	TPRE010319-PA	Nasvi2EG016465	Polyglutamine-binding protein 1
1002	TRgrp2_6722	TPRE010719-PA	Nasvi2EG002930	u3 small nucleolar RNA-associated protein 15 homolog
619	TRgrp2_6281	TPRE008333-PA	Nasvi2EG006072	ADP-ribosylation factor protein 16. putative
240	TRgrp2_5925	TPRE003447-PA	Nasvi2EG004593	Non-histone protein 10
38	TRgrp2_6717	TPRE003055-PA	Nasvi2EG013835	Coiled-coil domain-containing protein 102A
815	TRgrp2_6742	TPRE004410-PA	Nasvi2EG003639	vesicle-trafficking protein SEC22b-B. putative
852	TRgrp2_6749	TPRE009440-PA	Nasvi2EG017419	something about silencing protein 10. putative
616	TRgrp2_5995	TPRE008805-PA	Nasvi2EG010493	KRR1 small subunit processome component
1031	TRgrp2_6235	TPRE008540-PA	Nasvi2EG014035	Elongation factor 1-gamma
166	TRgrp2_6653	TPRE004761-PA	Nasvi2EG006177	akirin-2
273	TRgrp2_6370	TPRE000941-PA	Nasvi2EG001209	rRNA-processing protein UTP23 homolog
1120	TRgrp2_6740	TPRE001496-PA	Nasvi2EG004179	ubiquitin carboxyl-terminal hydrolase 31. putative
983	TRgrp2_6587	TPRE012026-PA	Nasvi2EG003214	60A protein
833	TRgrp2_6850	TPRE010359-PA	Nasvi2EG008379	Palmitoyl-protein thioesterase 1
415	TRgrp2_6904	TPRE002586-PA	Nasvi2EG002551	Bax inhibitor 1. putative
1099	TRgrp2_6049	TPRE007899-PA	Nasvi2EG006302	fumarylacetoacetase
178	TRgrp2_6165	TPRE001355-PA	Nasvi2EG012297	ribosomal RNA processing protein 36 homolog
41	TRgrp2_6703	TPRE008356-PA	Nasvi2EG011117	diphthine synthase
340	TRgrp2_6579	TPRE009425-PA	Nasvi2EG002333	lozenge protein
1057	TRgrp2_6896	TPRE010445-PA	Nasvi2EG004665	repressor of RNA polymerase III transcription MAF1 homolog
988	TRgrp2_6051	TPRE002626-PA	Nasvi2EG004045	Dual oxidase maturation factor 1
126	TRgrp2_5782	TPRE013073-PA	Nasvi2EG021462	rRNA-processing protein EBP2 homolog. putative
13	TRgrp2_6621	TPRE012250-PA	Nasvi2EG013749	disulfide-isomerase A4 protein. putative
200	TRgrp2_6200	TPRE009934-PA	Nasvi2EG021057	ESF1
597	TRgrp2_5895	TPRE000643-PA	Nasvi2EG005024	u11/U12 small nuclear ribonucleoprotein 25 kDa protein. putative
588	TRgrp2_6028	TPRE004301-PA	Nasvi2EG019919	ATP-dependent RNA Helicase CG8611
1084	TRgrp2_6874	TPRE009385-PA	Nasvi2EG019455	v-type proton ATPase subunit G
466	TRgrp2_6074	TPRE012124-PA	Nasvi2EG002616	dispatched protein 1 protein. putative
443	TRgrp2_6225	TPRE010738-PA	Nasvi2EG010807	mRNA cap guanine-N7 methyltransferase
120	TRgrp2_6776	TPRE004660-PA	Nasvi2EG011161	Leucine-rich repeat-containing protein 49
334	TRgrp2_6608	TPRE004665-PA	Nasvi2EG001365	UPF0553 protein C9orf64
609	TRgrp2_5794	TPRE001421-PA	Nasvi2EG010073	von Hippel-Lindau disease tumor suppressor
104	TRgrp2_6828	TPRE006384-PA	Nasvi2EG009549	Coiled-coil domain-containing protein 86
1186	TRgrp2_5716	TPRE000029-PA	Nasvi2EG011304	Lipase maturation factor 2
476	TRgrp2_6094	TPRE002940-PA	Nasvi2EG023739	Alpha-1.2-mannosyltransferase ALG9
370	TRgrp2_6174	TPRE013148-PA	Nasvi2EG018649	Nucleoprotein TPR
257	TRgrp2_5905	TPRE007664-PA	Nasvi2EG015598	3-hydroxyacyl-CoA dehydratase 2
331	TRgrp2_6582	TPRE001074-PA	Nasvi2EG020545	SET and MYND domain-containing protein 5
73	TRgrp2_6811	TPRE006725-PA	Nasvi2EG022497	Endonuclease III protein 1. putative
1083	TRgrp2_5870	TPRE006285-PA	Nasvi2EG020553	28S ribosomal protein S18c
804	TRgrp2_6062	TPRE010770-PA	Nasvi2EG014506	Tetratricopeptide repeat protein 1
1153	TRgrp2_6645	TPRE008830-PA	Nasvi2EG012183	Alkylated DNA repair protein alkB protein 8. putative
76	TRgrp2_5953	TPRE006208-PA	Nasvi2EG016669	kanadaptin
855	TRgrp2_6164	TPRE001359-PA	Nasvi2EG012309	estradiol 17-beta-dehydrogenase 2
198	TRgrp2_6006	TPRE004554-PA	Nasvi2EG023764	prefoldin subunit 4
1255	TRgrp2_5857	TPRE011988-PA	Nasvi2EG022311	alkyldihydroxyacetonephosphate synthase
733	TRgrp2_6913	TPRE011368-PA	Nasvi2EG009909	Anamorsin
822	TRgrp2_6208	TPRE000051-PA	Nasvi2EG011280	DNA-directed RNA polymerase III subunit RPC4
1263	TRgrp2_5784	TPRE000524-PA	Nasvi2EG009794	leucine-rich repeat-containing protein 57. putative
998	TRgrp2_6543	TPRE005337-PA	Nasvi2EG020887	#N/A
1128	TRgrp2_6103	TPRE008593-PA	Nasvi2EG013044	AATF protein
295	TRgrp2_6356	TPRE006899-PA	Nasvi2EG014597	Ras GTPase-activating protein IQGAP1
105	TRgrp2_6358	TPRE000980-PA	Nasvi2EG002212	Mps one binder kinase activator 3. putative
208	TRgrp2_6780	TPRE001917-PA	Nasvi2EG013326	DCN1 protein 1-like. putative
145	TRgrp2_6108	TPRE008622-PA	Nasvi2EG011716	#N/A
548	TRgrp2_6752	TPRE004968-PA	Nasvi2EG012053	nucleolar complex protein 2 homolog
17	TRgrp2_6137	TPRE001900-PA	Nasvi2EG018557	Nucleolar complex protein 3 protein. putative
890	TRgrp2_6809	TPRE008002-PA	Nasvi2EG014999	cytochrome P450 305a1. putative
95	TRgrp2_6901	TPRE004490-PA	Nasvi2EG015446	methyltransferase protein 10-like. putative
754	TRgrp2_5837	TPRE000795-PA	Nasvi2EG001173	nucleolar protein 11. putative
311	TRgrp2_6950	TPRE003670-PA	Nasvi2EG005731	phosphoglycerate mutase 2
245	TRgrp2_6956	TPRE000813-PA	Nasvi2EG001121	ubiquitin-conjugating enzyme E2 G2
249	TRgrp2_6280	TPRE000084-PA	Nasvi2EG011231	N-acetyltransferase 11
177	TRgrp2_5665	TPRE004147-PA	Nasvi2EG001487	Inhibitor of growth protein 3
1064	TRgrp2_6924	TPRE008517-PA	Nasvi2EG014003	Transmembrane protein 18
1021	TRgrp2_5844	TPRE012192-PA	Nasvi2EG005071	Ribonuclease P protein subunit p29
773	TRgrp2_6442	TPRE008228-PA	Nasvi2EG008485	COP9 signalosome complex subunit 8. putative
783	TRgrp2_6706	TPRE010133-PA	Nasvi2EG018302	ATPase family AAA domain-containing protein
477	TRgrp2_5758	TPRE002104-PA	Nasvi2EG032752	Dimethyladenosine transferase
622	TRgrp2_5924	TPRE000637-PA	Nasvi2EG001073	Glycerate kinase
1268	TRgrp2_6032	TPRE000602-PA	Nasvi2EG011759	Polymerase Delta-interacting protein 2
875	TRgrp2_5800	TPRE004453-PA	Nasvi2EG003749	M-phase phosphoprotein 6
512	TRgrp2_6151	TPRE007128-PA	Nasvi2EG027504	Protein-S-isoprenylcysteine O-methyltransferase
1224	TRgrp2_6073	TPRE006910-PA	Nasvi2EG014621	Mitochondrial ribosomal protein S9
632	TRgrp2_5987	TPRE011640-PA	Nasvi2EG005336	26S proteasome non-ATPase regulatory subunit 5
1206	TRgrp2_6886	TPRE012273-PA	Nasvi2EG013716	FAM173B. protein
297	TRgrp2_5715	TPRE002672-PA	Nasvi2EG013440	Transmembrane protein 59
44	TRgrp2_5839	TPRE000393-PA	Nasvi2EG008203	odr-4 protein protein. putative
850	TRgrp2_5735	TPRE005568-PA	Nasvi2EG007978	zinc finger protein 23. putative
576	TRgrp2_6041	TPRE008305-PA	Nasvi2EG003439	Zinc finger CCHC domain-containing protein 4
74	TRgrp2_5975	TPRE000309-PA	Nasvi2EG007068	Unknown
634	TRgrp2_5685	TPRE003404-PA	Nasvi2EG037267	#N/A
552	TRgrp2_5792	TPRE008539-PA	Nasvi2EG014034	39S ribosomal protein L49
1183	TRgrp2_5708	TPRE005799-PA	Nasvi2EG004370	Cysteine-rich motor neuron 1 protein
401	TRgrp2_6247	TPRE001267-PA	Nasvi2EG002637	Nucleolar pre-ribosomal-associated protein 1
785	TRgrp2_5723	TPRE011615-PA	Nasvi2EG004070	zinc finger HIT domain-containing protein 3. putative
440	TRgrp2_6852	TPRE003625-PA	Nasvi2EG007970	Nucleolar protein 6
478	TRgrp2_6445	TPRE002118-PA	Nasvi2EG018334	Mitochondrial ribosomal protein S34
575	TRgrp2_6907	TPRE012870-PA	Nasvi2EG010664	Sterol O-acyltransferase 1
784	TRgrp2_5722	TPRE006749-PA	Nasvi2EG004712	Leucine-rich repeat neuronal protein 1
723	TRgrp2_6262	TPRE010820-PA	Nasvi2EG007451	#N/A
1075	TRgrp2_6284	TPRE011809-PA	Nasvi2EG011359	28S ribosomal protein S15
234	TRgrp2_6201	TPRE000154-PA	Nasvi2EG026509	transferase C1orf69. mitochondrial
111	TRgrp2_6203	TPRE003413-PA	Nasvi2EG004552	Phospholipase D family member FLJ33580 protein
1093	TRgrp2_6220	TPRE012350-PA	Nasvi2EG012672	Geranylgeranyl transferase type-2 subunit alpha
483	TRgrp2_5724	TPRE009391-PA	Nasvi2EG001538	39S ribosomal protein L41
278	TRgrp2_6915	TPRE011369-PA	Nasvi2EG009908	Low-density lipoprotein receptor-related protein 1
967	TRgrp2_6585	TPRE003375-PA	Nasvi2EG014316	UPF0431 protein C1orf66 protein. putative
633	TRgrp2_6932	TPRE009993-PA	Nasvi2EG001313	Hcp beta-lactamase protein CG13865. putative
275	TRgrp2_6362	TPRE011494-PA	Nasvi2EG003820	UPF0672 protein C3orf58
952	TRgrp2_6317	TPRE011740-PA	Nasvi2EG011399	Coiled-coil domain-containing protein KIAA1407 protein
729	TRgrp2_6292	TPRE002845-PA	Nasvi2EG008494	Diphthamide biosynthesis protein 2
412	TRgrp2_6260	TPRE012025-PA	Nasvi2EG003211	ATP-dependent RNA Helicase DDX28
239	TRgrp2_5820	TPRE008044-PA	Nasvi2EG006494	28S ribosomal protein S26. mitochondrial. putative
939	TRgrp2_5921	TPRE003377-PA	Nasvi2EG014318	Unknown
868	TRgrp2_6516	TPRE006773-PA	Nasvi2EG009141	NADH dehydrogenase [ubiquinone] 1 beta subcomplex subunit 9. putative
150	TRgrp2_5713	TPRE002269-PA	Nasvi2EG029282	pallidin
308	TRgrp2_5668	TPRE002813-PA	Nasvi2EG020120	E3 ubiquitin-protein ligase RFWD3
1246	TRgrp2_5814	TPRE001364-PA	Nasvi2EG011165	Dimethyladenosine transferase
1278	TRgrp2_6026	TPRE005859-PA	Nasvi2EG005462	Serine Protease nudel
160	TRgrp2_5653	TPRE010090-PA	Nasvi2EG037326	#N/A
926	TRgrp2_6472	TPRE008032-PA	Nasvi2EG006517	polyamine-modulated factor 1

## Sheet: GO_ChalcidtoBase_top10
GO-ID	p-value	corr p-value	Description
16072	7.2627e-06	0.0011366	rRNA metabolic process
6364	7.2627e-06	0.0011366	rRNA processing
32259	0.00035633	0.02942	methylation
42254	0.00038823	0.02942	ribosome biogenesis
6730	0.00061389	0.02942	one-carbon metabolic process
43066	0.0010339	0.02942	negative regulation of apoptosis
43067	0.0010339	0.02942	regulation of programmed cell death
43069	0.0010339	0.02942	negative regulation of programmed cell death
60548	0.0010339	0.02942	negative regulation of cell death
10941	0.0010339	0.02942	regulation of cell death
42981	0.0010339	0.02942	regulation of apoptosis
22613	0.0011664	0.030423	ribonucleoprotein complex biogenesis

## Sheet: ChalcidToBase_bottom10
Size	group_id	Protein_id_Trichogramma_pretiosum	Protein_id_Nasonia_vitripennis	Name
430	TRgrp2_6959	TPRE006816-PA	Nasvi2EG012146	ETS-related transcription factor Elf-5
692	TRgrp2_5832	TPRE001115-PA	Nasvi2EG001266	Cytochrome C oxidase copper chaperone
1230	TRgrp2_6946	TPRE005993-PA	Nasvi2EG007714	CD63 antigen
276	TRgrp2_6340	TPRE000409-PA	Nasvi2EG008228	Division abnormally delayed protein
953	TRgrp2_6123	TPRE009197-PA	Nasvi2EG006683	DJ-1. protein
782	TRgrp2_6126	TPRE009614-PA	Nasvi2EG017572	DNA primase
1058	TRgrp2_5983	TPRE012378-PA	Nasvi2EG002174	Myosin regulatory light chain
1035	TRgrp2_6821	TPRE010509-PA	Nasvi2EG014474	WD repeat domain-containing protein 83. putative
16	TRgrp2_6598	TPRE010586-PA	Nasvi2EG003928	Phospholipase A1 member A
219	TRgrp2_6786	TPRE012036-PA	Nasvi2EG003224	MRG/MORF4L-binding protein [Trichogramma pretiosum]Sequence ID: XP_014234720.1
596	TRgrp2_5894	TPRE006287-PA	Nasvi2EG020559	uncharacterized protein LOC106657941 [Trichogramma pretiosum] Sequence ID: XP_014235141.1
1258	TRgrp2_5864	TPRE010891-PA	Nasvi2EG005334	peroxisomal biogenesis factor 3. putative
460	TRgrp2_5809	TPRE002753-PA	Nasvi2EG001360	Prohormone-3
153	TRgrp2_6601	TPRE004392-PA	Nasvi2EG003657	nose resistant to fluoxetine protein 6-like isoform X2 [Lingula anatina] Sequence ID: XP_013412631.1
917	TRgrp2_5875	TPRE001949-PA	Nasvi2EG012413	Transmembrane protein 45B
888	TRgrp2_6205	TPRE009066-PA	Nasvi2EG037106	APCDD1-like [Trichogramma pretiosum]Sequence ID: XP_014222831.1
49	TRgrp2_6724	TPRE009372-PA	Nasvi2EG006623	Sulfotransferase family cytosolic 1B member 1
171	TRgrp2_5679	TPRE000295-PA	Nasvi2EG002833	serine-rich adhesin for platelets-like [Trichogramma pretiosum] Sequence ID: XP_014220083.1
671	TRgrp2_6696	TPRE009414-PA	Nasvi2EG019695	SCY1 protein 2. putative
496	TRgrp2_5684	TPRE006228-PA	Nasvi2EG008415	Peroxisome assembly protein 10
669	TRgrp2_6681	TPRE010109-PA	Nasvi2EG010240	Caspase-1
975	TRgrp2_5662	TPRE006632-PA	Nasvi2EG016339	Quinone oxidoreductase protein 2. putative
1285	TRgrp2_6475	TPRE005602-PA	Nasvi2EG005058	Rabenosyn-5
108	TRgrp2_5840	TPRE000390-PA	Nasvi2EG008200	proliferating cell nuclear antigen
319	TRgrp2_5649	TPRE008844-PA	Nasvi2EG004171	Apolipophorin-III protein. putative
237	TRgrp2_6271	TPRE009951-PA	Nasvi2EG006476	meckelin [Trichogramma pretiosum]Sequence ID: XP_014235740.1
188	TRgrp2_6694	TPRE007221-PA	Nasvi2EG020277	Adenosine 3'-phospho 5'-phosphosulfate transporter 1
714	TRgrp2_5933	TPRE009697-PA	Nasvi2EG005266	Cell cycle checkpoint control protein RAD9A
455	TRgrp2_6796	TPRE011813-PA	Nasvi2EG003816	SelT protein. putative
961	TRgrp2_6135	TPRE011624-PA	Nasvi2EG004061	Matrix metalloproteinase-15
1267	TRgrp2_5880	TPRE003700-PA	Nasvi2EG005696	#N/A
941	TRgrp2_6518	TPRE009708-PA	Nasvi2EG002433	Group XIIA secretory phospholipase A2
1200	TRgrp2_6228	TPRE000765-PA	Nasvi2EG005090	epidermal retinol dehydrogenase 2. putative
658	TRgrp2_6610	TPRE008606-PA	Nasvi2EG011685	ADP-ribosylation factor protein 2-like. putative
109	TRgrp2_6353	TPRE005796-PA	Nasvi2EG004366	cysteine-rich motor neuron 1 protein. putative
246	TRgrp2_5834	TPRE008896-PA	Nasvi2EG033667	Signal peptidase complex subunit 3
184	TRgrp2_6591	TPRE000652-PA	Nasvi2EG005014	bicaudal D-related protein homolog
1302	TRgrp2_5640	TPRE005733-PA	Nasvi2EG012541	head-specific guanylate cyclase
313	TRgrp2_6958	TPRE001916-PA	Nasvi2EG013327	MIP18 family protein CG7949
526	TRgrp2_6572	TPRE000919-PA	Nasvi2EG000896	b9 domain-containing protein 1. putative
4	TRgrp2_5645	TPRE010790-PA	Nasvi2EG014482	Nuclear factor related to kappa-B-binding protein
503	TRgrp2_6633	TPRE004238-PA	Nasvi2EG005254	ester hydrolase C11orf54 homolog
958	TRgrp2_5967	TPRE008022-PA	Nasvi2EG021039	Ornithine decarboxylase antizyme
1146	TRgrp2_5625	TPRE005560-PA	Nasvi2EG007986	Signal recognition particle 68 kDa protein
2	TRgrp2_6648	TPRE009995-PA	Nasvi2EG001316	ATP-binding cassette sub-family D member 2
491	TRgrp2_6104	TPRE011910-PA	Nasvi2EG012929	oligosaccharyltransferase complex subunit ostc-B
1036	TRgrp2_5970	TPRE005370-PA	Nasvi2EG013261	gamma-tubulin complex component 4
1256	TRgrp2_5859	TPRE003396-PA	Nasvi2EG012042	Solute carrier family 46 member 3
974	TRgrp2_6087	TPRE001392-PA	Nasvi2EG013184	Forkhead box protein D3-B
843	TRgrp2_6922	TPRE008625-PA	Nasvi2EG011722	DNA repair protein RAD51 homolog 1
948	TRgrp2_5999	TPRE008864-PA	Nasvi2EG009148	Unknown
442	TRgrp2_6859	TPRE002355-PA	Nasvi2EG010888	Trifunctional enzyme subunit beta
168	TRgrp2_6638	TPRE005251-PA	Nasvi2EG013089	tRNA -)-methyltransferase catalytic subunit TRMT61A. putative
775	TRgrp2_6153	TPRE006261-PA	Nasvi2EG015032	Polyadenylate-binding protein-interacting protein
886	TRgrp2_6787	TPRE007745-PA	Nasvi2EG018119	elongation of very long chain fatty acids protein AAEL008004. putative
746	TRgrp2_6333	TPRE009137-PA	Nasvi2EG000703	Decapentaplegic protein
530	TRgrp2_6735	TPRE005649-PA	Nasvi2EG001034	ubiquinone biosynthesis methyltransferase COQ5. mitochondrial. putative
1240	TRgrp2_5831	TPRE004638-PA	Nasvi2EG006103	Circadian clock-controlled protein
190	TRgrp2_6169	TPRE004771-PA	Nasvi2EG003002	tRNA-specific adenosine deaminase 2
882	TRgrp2_6338	TPRE003328-PA	Nasvi2EG013515	Metallophosphoesterase 1
1080	TRgrp2_6884	TPRE006877-PA	Nasvi2EG014550	Uncharacterized protein C20orf24
1122	TRgrp2_6091	TPRE004643-PA	Nasvi2EG006110	takeout. protein
1071	TRgrp2_5897	TPRE000363-PA	Nasvi2EG017771	vacuolar protein sorting-associated protein 45. putative
464	TRgrp2_5801	TPRE001948-PA	Nasvi2EG012414	actin-related protein 2/3 complex subunit 4
1059	TRgrp2_6883	TPRE005848-PA	Nasvi2EG005483	synaptosomal-associated protein 29
224	TRgrp2_6497	TPRE000252-PA	Nasvi2EG032512	mitochondrial ubiquitin ligase activator of nfkb 1. putative
877	TRgrp2_6327	TPRE005759-PA	Nasvi2EG004404	Unknown
100	TRgrp2_5909	TPRE008794-PA	Nasvi2EG010812	FAM116A protein. putative
774	TRgrp2_5763	TPRE001851-PA	Nasvi2EG012424	Hemicentin-2
451	TRgrp2_6215	TPRE004903-PA	Nasvi2EG000208	mitochondrial chaperone BCS1. putative
300	TRgrp2_5709	TPRE009722-PA	Nasvi2EG008135	signal recognition particle 9 kDa protein
943	TRgrp2_6345	TPRE011528-PA	Nasvi2EG019944	enhancer of yellow 2 transcription factor
89	TRgrp2_6888	TPRE007470-PA	Nasvi2EG001528	3'-5' exoribonuclease CSL4 homolog
856	TRgrp2_6274	TPRE009526-PA	Nasvi2EG006919	#N/A
683	TRgrp2_5785	TPRE004553-PA	Nasvi2EG023762	Gamma-tubulin complex component 3
1088	TRgrp2_6861	TPRE012853-PA	Nasvi2EG028374	actin-related protein 2/3 complex subunit 2. putative
369	TRgrp2_6682	TPRE002469-PA	Nasvi2EG010377	DNA repair protein complementing XP-A cells homolog
68	TRgrp2_5980	TPRE007467-PA	Nasvi2EG001930	WD repeat-containing protein 91
258	TRgrp2_6024	TPRE010932-PA	Nasvi2EG012680	flap endonuclease 1
473	TRgrp2_5777	TPRE007211-PA	Nasvi2EG020290	Trafficking protein particle complex subunit 6B
1117	TRgrp2_6429	TPRE000405-PA	Nasvi2EG008226	zinc finger HIT domain-containing protein 1. putative
59	TRgrp2_6772	TPRE000889-PA	Nasvi2EG000865	Mitochondrial glutamate carrier 1
221	TRgrp2_6871	TPRE012211-PA	Nasvi2EG007810	N6-adenosine-methyltransferase 70 kDa subunit
500	TRgrp2_6098	TPRE004642-PA	Nasvi2EG006109	Circadian clock-controlled protein
492	TRgrp2_6114	TPRE010615-PA	Nasvi2EG012752	Intraflagellar transport protein 52 protein. putative
309	TRgrp2_6494	TPRE001559-PA	Nasvi2EG005799	prohormone-4
482	TRgrp2_6699	TPRE003520-PA	Nasvi2EG012208	Tubby protein protein. putative
732	TRgrp2_5923	TPRE005188-PA	Nasvi2EG021461	Uncharacterized protein YJR142W
688	TRgrp2_6487	TPRE006740-PA	Nasvi2EG000132	zinc transporter ZIP9-B. putative
81	TRgrp2_6310	TPRE010985-PA	Nasvi2EG002458	cofilin/actin-depolymerizing factor homolog
230	TRgrp2_5804	TPRE003678-PA	Nasvi2EG005717	#N/A
654	TRgrp2_5674	TPRE007089-PA	Nasvi2EG013233	enhancer of rudimentary homolog
1050	TRgrp2_6843	TPRE008862-PA	Nasvi2EG009191	ADAM 17 protease-like. putative
547	TRgrp2_6788	TPRE009446-PA	Nasvi2EG017412	small ubiquitin-related modifier 3
186	TRgrp2_6730	TPRE005311-PA	Nasvi2EG023745	eukaryotic translation initiation factor 3 subunit F. putative
1101	TRgrp2_6815	TPRE008893-PA	Nasvi2EG009185	WD repeat-containing protein 61. putative
485	TRgrp2_6461	TPRE000094-PA	Nasvi2EG011223	neuroendocrine convertase 2
413	TRgrp2_6957	TPRE006811-PA	Nasvi2EG012152	DNA topoisomerase 3-beta-1. putative
342	TRgrp2_6139	TPRE004077-PA	Nasvi2EG001686	charged multivesicular body protein 3
29	TRgrp2_6643	TPRE012357-PA	Nasvi2EG000310	phosphoglycerate kinase
72	TRgrp2_6808	TPRE007088-PA	Nasvi2EG013232	glucose-6-phosphate isomerase. putative
1110	TRgrp2_6778	TPRE012049-PA	Nasvi2EG005985	transcription initiation factor IIA subunit 2
47	TRgrp2_6432	TPRE004118-PA	Nasvi2EG001438	transmembrane protein 55B. putative
323	TRgrp2_6526	TPRE007713-PA	Nasvi2EG014909	paralyzed arrest AT two-FolD protein 6
1160	TRgrp2_6712	TPRE002329-PA	Nasvi2EG004274	TFIIH basal transcription factor complex helicase XPD subunit
930	TRgrp2_5687	TPRE004709-PA	Nasvi2EG006023	Short stature homeobox protein
1257	TRgrp2_6842	TPRE002467-PA	Nasvi2EG010375	UPF0402 protein CG32590. putative
222	TRgrp2_6510	TPRE000729-PA	Nasvi2EG005131	NECAP protein CG9132-like. putative
1182	TRgrp2_6732	TPRE005727-PA	Nasvi2EG012522	THO complex subunit 3. putative
945	TRgrp2_6264	TPRE004670-PA	Nasvi2EG003579	calcium-binding protein p22
802	TRgrp2_6052	TPRE003385-PA	Nasvi2EG003225	40S ribosomal protein S28
339	TRgrp2_6089	TPRE000123-PA	Nasvi2EG010512	WD repeat-containing protein 82. putative
602	TRgrp2_6925	TPRE008289-PA	Nasvi2EG010328	v-type proton ATPase subunit F 1. putative
1194	TRgrp2_6573	TPRE003516-PA	Nasvi2EG009125	transmembrane and TPR repeat-containing protein CG4050. putative
571	TRgrp2_6895	TPRE006764-PA	Nasvi2EG004686	cleavage and polyadenylation specificity factor subunit 5. putative
84	TRgrp2_6832	TPRE012701-PA	Nasvi2EG030216	Actin protein 87C
704	TRgrp2_6797	TPRE006255-PA	Nasvi2EG013798	ADP-ribosylation factor protein 5B
353	TRgrp2_6545	TPRE008378-PA	Nasvi2EG017608	WD40 repeat-containing protein SMU1. putative
651	TRgrp2_5666	TPRE011842-PA	Nasvi2EG003895	Ubiquitin carrier protein
504	TRgrp2_6491	TPRE006009-PA	Nasvi2EG000944	40S ribosomal protein S9
7	TRgrp2_6549	TPRE011053-PA	Nasvi2EG000469	mitotic checkpoint protein BUB3
327	TRgrp2_5670	TPRE003788-PA	Nasvi2EG005885	Potassium voltage-gated channel protein eag
1103	TRgrp2_6388	TPRE003858-PA	Nasvi2EG021022	u6 snRNA-associated Sm protein LSm1-like. putative
637	TRgrp2_5966	TPRE008021-PA	Nasvi2EG034756	Myosin-2 essential light chain
325	TRgrp2_6529	TPRE000963-PA	Nasvi2EG002206	proteasome subunit alpha type-2
318	TRgrp2_6515	TPRE004747-PA	Nasvi2EG006160	f-actin-capping protein subunit beta. putative
708	TRgrp2_5973	TPRE004662-PA	Nasvi2EG011162	Unknown
28	TRgrp2_5754	TPRE004316-PA	Nasvi2EG019967	60S ribosomal protein L37a
498	TRgrp2_6484	TPRE000797-PA	Nasvi2EG007939	sorting nexin-12. putative

## Sheet: GO_ChalcidToBase_bottom10
No overrepresented GO terms

## Sheet: TPREtoBase_top10
Size	group_id	Protein_id_Trichogramma_pretiosum	Protein_id_Nasonia_vitripennis	Name
1192	TRgrp2_6569	TPRE001013-PA	Nasvi2EG019581	escargot-like
361	TRgrp2_6666	TPRE002995-PA	Nasvi2EG008862	Ubiquitin carboxyl-terminal hydrolase
769	TRgrp2_6081	TPRE000893-PA	Nasvi2EG000861	Guanine nucleotide-binding protein subunit gamma-1
724	TRgrp2_5964	TPRE009435-PA	Nasvi2EG014119	NUAK family SNF1 kinase 1
742	TRgrp2_6016	TPRE003931-PA	Nasvi2EG037296	uncharacterized protein LOC106648985 [Trichogramma pretiosum] Sequence ID: XP_014221718.1
735	TRgrp2_6936	TPRE008353-PA	Nasvi2EG011127	DNA-directed RNA polymerase III subunit RPC6. putative
341	TRgrp2_6605	TPRE001523-PA	Nasvi2EG010849	Inhibitor of growth protein 1
207	TRgrp2_6751	TPRE010850-PA	Nasvi2EG008233	bystin
195	TRgrp2_6578	TPRE003988-PA	Nasvi2EG020672	retinal rod rhodopsin-sensitive cGMP 3'.5'-cyclic phosphodiesterase subunit delta
215	TRgrp2_6075	TPRE005807-PA	Nasvi2EG022303	Prefoldin subunit 2
60	TRgrp2_5908	TPRE003056-PA	Nasvi2EG013843	escargot-like [Trichogramma pretiosum] Sequence ID: XP_014233667.1
862	TRgrp2_6531	TPRE011998-PA	Nasvi2EG029370	MORN repeat-containing protein 4
897	TRgrp2_6428	TPRE005830-PA	Nasvi2EG005518	Zinc finger protein Noc
682	TRgrp2_6528	TPRE009618-PA	Nasvi2EG017565	Ataxin-7 protein 3. putative
1138	TRgrp2_5699	TPRE007292-PA	Nasvi2EG008351	GATA binding protein A uncharacterized protein LOC106649701 isoform X1 [Trichogramma pretiosum] XP_014222755.1
1115	TRgrp2_6769	TPRE001304-PA	Nasvi2EG011018	Egl nine protein 1. putative
653	TRgrp2_5672	TPRE011725-PA	Nasvi2EG010658	tRNA methyltransferase 112 homolog
497	TRgrp2_6630	TPRE011532-PA	Nasvi2EG000274	serine/threonine/tyrosine-interacting protein. putative
384	TRgrp2_6762	TPRE001860-PA	Nasvi2EG002875	enhancer of polycomb homolog 1
718	TRgrp2_6330	TPRE011546-PA	Nasvi2EG000248	Polycomb protein Suz12
1007	TRgrp2_5790	TPRE009421-PA	Nasvi2EG019615	Segmentation protein Runt
910	TRgrp2_5764	TPRE002424-PA	Nasvi2EG010237	DNA-directed RNA polymerases I and III subunit RPAC2. putative
446	TRgrp2_5865	TPRE007033-PA	Nasvi2EG009343	Regulator of nonsense transcripts 2
1142	TRgrp2_5690	TPRE007797-PA	Nasvi2EG014879	Transmembrane protein 208
368	TRgrp2_6035	TPRE012783-PA	Nasvi2EG029101	Forkhead box protein C2-B
208	TRgrp2_6780	TPRE001917-PA	Nasvi2EG013326	DCN1 protein 1-like. putative
616	TRgrp2_5995	TPRE008805-PA	Nasvi2EG010493	KRR1 small subunit processome component
909	TRgrp2_6437	TPRE004930-PA	Nasvi2EG020441	ATP-dependent RNA helicase DDX56. putative
743	TRgrp2_6890	TPRE007304-PA	Nasvi2EG008868	Zinc finger FYVE domain-containing protein 19
129	TRgrp2_5759	TPRE007668-PA	Nasvi2EG020673	homeobox protein aristaless-like 3 [Trichogramma pretiosum]Sequence ID: XP_014221003.1
38	TRgrp2_6717	TPRE003055-PA	Nasvi2EG013835	Coiled-coil domain-containing protein 102A
495	TRgrp2_6631	TPRE010538-PA	Nasvi2EG020752	G1/S-specific cyclin-E
1311	TRgrp2_6562	TPRE003927-PA	Nasvi2EG020443	Translation initiation factor eIF-2B subunit beta
123	TRgrp2_6167	TPRE007192-PA	Nasvi2EG002980	Gibberellin 20 oxidase 3
835	TRgrp2_6600	TPRE004388-PA	Nasvi2EG003671	mediator of RNA polymerase II transcription subunit 22
243	TRgrp2_5919	TPRE008570-PA	Nasvi2EG014068	Transcription factor AP-1
983	TRgrp2_6587	TPRE012026-PA	Nasvi2EG003214	60A protein
849	TRgrp2_6568	TPRE001032-PA	Nasvi2EG006270	cyclin-H
1174	TRgrp2_6106	TPRE001574-PA	Nasvi2EG005819	Integrator complex subunit 9
217	TRgrp2_6251	TPRE008268-PA	Nasvi2EG005789	LTV1 homolog protein
988	TRgrp2_6051	TPRE002626-PA	Nasvi2EG004045	Dual oxidase maturation factor 1
98	TRgrp2_6015	TPRE008393-PA	Nasvi2EG013936	max protein X-like. putative
241	TRgrp2_5927	TPRE009276-PA	Nasvi2EG006730	corepressor interacting with RBPJ 1
524	TRgrp2_6056	TPRE003100-PA	Nasvi2EG007054	Negative elongation factor D
1027	TRgrp2_6420	TPRE005510-PA	Nasvi2EG005062	Glucose-fructose oxidoreductase domain-containing protein 1
1177	TRgrp2_6102	TPRE010964-PA	Nasvi2EG002508	HEAT shock factor protein
41	TRgrp2_6703	TPRE008356-PA	Nasvi2EG011117	diphthine synthase
589	TRgrp2_6227	TPRE000577-PA	Nasvi2EG005077	FAS-associated factor 2-B
1057	TRgrp2_6896	TPRE010445-PA	Nasvi2EG004665	repressor of RNA polymerase III transcription MAF1 homolog
1269	TRgrp2_6410	TPRE011060-PA	Nasvi2EG000580	Xfin-like. Zinc finger protein -Trpe XP_014228583.1 early embryo in Xenopus
1118	TRgrp2_5771	TPRE007180-PA	Nasvi2EG002992	dynein light chain 1. axonemal. putative
989	TRgrp2_6570	TPRE002237-PA	Nasvi2EG010770	hairy protein
105	TRgrp2_6358	TPRE000980-PA	Nasvi2EG002212	Mps one binder kinase activator 3. putative
120	TRgrp2_6776	TPRE004660-PA	Nasvi2EG011161	Leucine-rich repeat-containing protein 49
96	TRgrp2_6266	TPRE006146-PA	Nasvi2EG000228	COP9 signalosome complex subunit 3
1008	TRgrp2_6193	TPRE012269-PA	Nasvi2EG013723	E3 ubiquitin-protein ligase TRIM33
1175	TRgrp2_6613	TPRE005043-PA	Nasvi2EG004261	DNA-directed RNA polymerase III subunit RPC8. putative
126	TRgrp2_5782	TPRE013073-PA	Nasvi2EG021462	rRNA-processing protein EBP2 homolog. putative
303	TRgrp2_5694	TPRE011650-PA	Nasvi2EG003959	DNA-directed RNA polymerase III subunit RPC9. putative
652	TRgrp2_6602	TPRE011741-PA	Nasvi2EG011398	ZDHHC-type palmitoyltransferase 2
823	TRgrp2_6620	TPRE013075-PA	Nasvi2EG002692	nucleolar protein 10
514	TRgrp2_6701	TPRE006058-PA	Nasvi2EG000497	mRNA-decapping enzyme 2
904	TRgrp2_6433	TPRE011730-PA	Nasvi2EG010654	nuclear migration protein nudC. putative
588	TRgrp2_6028	TPRE004301-PA	Nasvi2EG019919	ATP-dependent RNA Helicase CG8611
995	TRgrp2_5749	TPRE003273-PA	Nasvi2EG005579	TLX nuclear receptor subfamily 2 group E member 1
295	TRgrp2_6356	TPRE006899-PA	Nasvi2EG014597	Ras GTPase-activating protein IQGAP1
1084	TRgrp2_6874	TPRE009385-PA	Nasvi2EG019455	v-type proton ATPase subunit G
1002	TRgrp2_6722	TPRE010719-PA	Nasvi2EG002930	u3 small nucleolar RNA-associated protein 15 homolog
757	TRgrp2_6804	TPRE006186-PA	Nasvi2EG010546	Conserved oligomeric Golgi complex subunit 8
1255	TRgrp2_5857	TPRE011988-PA	Nasvi2EG022311	alkyldihydroxyacetonephosphate synthase
819	TRgrp2_6628	TPRE008208-PA	Nasvi2EG019072	2-hydroxyacylsphingosine 1-beta-galactosyltransferase
597	TRgrp2_5895	TPRE000643-PA	Nasvi2EG005024	u11/U12 small nuclear ribonucleoprotein 25 kDa protein. putative
529	TRgrp2_6720	TPRE007636-PA	Nasvi2EG007417	Golgi SNAP receptor complex member 2
101	TRgrp2_5890	TPRE005725-PA	Nasvi2EG012520	Transmembrane protein 131
609	TRgrp2_5794	TPRE001421-PA	Nasvi2EG010073	von Hippel-Lindau disease tumor suppressor
466	TRgrp2_6074	TPRE012124-PA	Nasvi2EG002616	dispatched protein 1 protein. putative
1153	TRgrp2_6645	TPRE008830-PA	Nasvi2EG012183	Alkylated DNA repair protein alkB protein 8. putative
1053	TRgrp2_6867	TPRE008942-PA	Nasvi2EG004775	WASH complex subunit 7
608	TRgrp2_6391	TPRE010498-PA	Nasvi2EG000677	#N/A
471	TRgrp2_6170	TPRE005233-PA	Nasvi2EG003000	40S ribosomal protein S29
297	TRgrp2_5715	TPRE002672-PA	Nasvi2EG013440	Transmembrane protein 59
370	TRgrp2_6174	TPRE013148-PA	Nasvi2EG018649	Nucleoprotein TPR
852	TRgrp2_6749	TPRE009440-PA	Nasvi2EG017419	something about silencing protein 10. putative
124	TRgrp2_6754	TPRE008166-PA	Nasvi2EG016490	DNA-directed RNA polymerase III subunit RPC5
690	TRgrp2_6463	TPRE005550-PA	Nasvi2EG007701	X-box-binding protein
1288	TRgrp2_6881	TPRE001466-PA	Nasvi2EG004451	3.2-trans-enoyl-CoA isomerase. mitochondrial
822	TRgrp2_6208	TPRE000051-PA	Nasvi2EG011280	DNA-directed RNA polymerase III subunit RPC4
334	TRgrp2_6608	TPRE004665-PA	Nasvi2EG001365	UPF0553 protein C9orf64
159	TRgrp2_6594	TPRE000852-PA	Nasvi2EG005172	SUMO-activating enzyme subunit 1
198	TRgrp2_6006	TPRE004554-PA	Nasvi2EG023764	prefoldin subunit 4
804	TRgrp2_6062	TPRE010770-PA	Nasvi2EG014506	Tetratricopeptide repeat protein 1
328	TRgrp2_6111	TPRE005284-PA	Nasvi2EG030443	SMG5 protein. putative
1064	TRgrp2_6924	TPRE008517-PA	Nasvi2EG014003	Transmembrane protein 18
811	TRgrp2_5661	TPRE003621-PA	Nasvi2EG011646	Integrator complex subunit 8
397	TRgrp2_5935	TPRE011735-PA	Nasvi2EG010650	N-adenine-specific DNA methyltransferase 2
1128	TRgrp2_6103	TPRE008593-PA	Nasvi2EG013044	AATF protein
985	TRgrp2_6054	TPRE000453-PA	Nasvi2EG011401	gamma-secretase subunit Aph-1
783	TRgrp2_6706	TPRE010133-PA	Nasvi2EG018302	ATPase family AAA domain-containing protein
850	TRgrp2_5735	TPRE005568-PA	Nasvi2EG007978	zinc finger protein 23. putative
1012	TRgrp2_6723	TPRE001751-PA	Nasvi2EG037355	Elongator complex protein 2
1271	TRgrp2_6425	TPRE008458-PA	Nasvi2EG012340	Mismatch repair endonuclease PMS2
764	TRgrp2_6189	TPRE005752-PA	Nasvi2EG015885	DNA-directed RNA polymerase III subunit RPC3. putative
95	TRgrp2_6901	TPRE004490-PA	Nasvi2EG015446	methyltransferase protein 10-like. putative
17	TRgrp2_6137	TPRE001900-PA	Nasvi2EG018557	Nucleolar complex protein 3 protein. putative
545	TRgrp2_6179	TPRE010169-PA	Nasvi2EG012947	ENSANGP00000017418 protein . putative
750	TRgrp2_6036	TPRE012610-PA	Nasvi2EG001148	Translation initiation factor eIF-2B subunit epsilon
44	TRgrp2_5839	TPRE000393-PA	Nasvi2EG008203	odr-4 protein protein. putative
632	TRgrp2_5987	TPRE011640-PA	Nasvi2EG005336	26S proteasome non-ATPase regulatory subunit 5
1021	TRgrp2_5844	TPRE012192-PA	Nasvi2EG005071	Ribonuclease P protein subunit p29
785	TRgrp2_5723	TPRE011615-PA	Nasvi2EG004070	zinc finger HIT domain-containing protein 3. putative
1125	TRgrp2_6159	TPRE004935-PA	Nasvi2EG002532	WD repeat-containing protein 75
440	TRgrp2_6852	TPRE003625-PA	Nasvi2EG007970	Nucleolar protein 6
315	TRgrp2_6495	TPRE000541-PA	Nasvi2EG004056	armadillo repeat-containing protein 5. putative
478	TRgrp2_6445	TPRE002118-PA	Nasvi2EG018334	Mitochondrial ribosomal protein S34
773	TRgrp2_6442	TPRE008228-PA	Nasvi2EG008485	COP9 signalosome complex subunit 8. putative
401	TRgrp2_6247	TPRE001267-PA	Nasvi2EG002637	Nucleolar pre-ribosomal-associated protein 1
1114	TRgrp2_6176	TPRE008621-PA	Nasvi2EG011715	Exosome complex exonuclease RRP46
290	TRgrp2_6435	TPRE007371-PA	Nasvi2EG007098	ZZ-type Zinc finger-containing protein 3
1183	TRgrp2_5708	TPRE005799-PA	Nasvi2EG004370	Cysteine-rich motor neuron 1 protein
15	TRgrp2_6095	TPRE003839-PA	Nasvi2EG012778	organic solute transporter alpha protein-like. putative
1093	TRgrp2_6220	TPRE012350-PA	Nasvi2EG012672	Geranylgeranyl transferase type-2 subunit alpha
363	TRgrp2_6059	TPRE011499-PA	Nasvi2EG003810	3-hydroxymethyl-3-methylglutaryl-CoA lyase 2
1112	TRgrp2_6415	TPRE010207-PA	Nasvi2EG015699	Sodium/potassium/calcium exchanger 3
157	TRgrp2_5692	TPRE012209-PA	Nasvi2EG007809	Rho guanine nucleotide exchange factor 3
917	TRgrp2_5875	TPRE001949-PA	Nasvi2EG012413	Transmembrane protein 45B
278	TRgrp2_6915	TPRE011369-PA	Nasvi2EG009908	Low-density lipoprotein receptor-related protein 1
234	TRgrp2_6201	TPRE000154-PA	Nasvi2EG026509	transferase C1orf69. mitochondrial
784	TRgrp2_5722	TPRE006749-PA	Nasvi2EG004712	Leucine-rich repeat neuronal protein 1
756	TRgrp2_5826	TPRE007301-PA	Nasvi2EG008872	HEAT repeat-containing protein C7orf27
1297	TRgrp2_6502	TPRE002742-PA	Nasvi2EG001996	Beta-sarcoglycan
308	TRgrp2_5668	TPRE002813-PA	Nasvi2EG020120	E3 ubiquitin-protein ligase RFWD3
952	TRgrp2_6317	TPRE011740-PA	Nasvi2EG011399	Coiled-coil domain-containing protein KIAA1407 protein
644	TRgrp2_6302	TPRE006774-PA	Nasvi2EG009144	UPF0614 protein C14orf102
614	TRgrp2_5788	TPRE004733-PA	Nasvi2EG006067	N-acetylated-alpha-linked acidic dipeptidase protein
1069	TRgrp2_6002	TPRE003249-PA	Nasvi2EG014337	Unknown
111	TRgrp2_6203	TPRE003413-PA	Nasvi2EG004552	Phospholipase D family member FLJ33580 protein
729	TRgrp2_6292	TPRE002845-PA	Nasvi2EG008494	Diphthamide biosynthesis protein 2
403	TRgrp2_6316	TPRE000019-PA	Nasvi2EG011335	COMM domain-containing protein 8
449	TRgrp2_6363	TPRE007335-PA	Nasvi2EG007191	Death related ced-3/Nedd2 protein
283	TRgrp2_6276	TPRE004703-PA	Nasvi2EG006014	Unknown
509	TRgrp2_6140	TPRE003784-PA	Nasvi2EG005895	Unknown
926	TRgrp2_6472	TPRE008032-PA	Nasvi2EG006517	polyamine-modulated factor 1

## Sheet: GO_TPREtoBase_top10
GO-ID	p-value	corr p-value	Description
19219	7.3745e-05	0.011467	regulation of nucleobase, nucleoside, nucleotide and nucleic acid metabolic process
51171	7.3745e-05	0.011467	regulation of nitrogen compound metabolic process
32774	0.00013167	0.012036	RNA biosynthetic process
6350	0.00026379	0.012036	transcription
6351	0.00026379	0.012036	transcription, DNA-dependent
6355	0.00028498	0.012036	regulation of transcription, DNA-dependent
45449	0.00028498	0.012036	regulation of transcription
31323	0.00031262	0.012036	regulation of cellular metabolic process
51252	0.00034832	0.012036	regulation of RNA metabolic process
80090	0.00049766	0.014583	regulation of primary metabolic process
19222	0.00051581	0.014583	regulation of metabolic process
31326	0.0012396	0.027536	regulation of cellular biosynthetic process
9889	0.0012396	0.027536	regulation of biosynthetic process
10556	0.0012396	0.027536	regulation of macromolecule biosynthetic process
10468	0.0017134	0.035525	regulation of gene expression

## Sheet: TPREtoBase_bottom10
Size	group_id	Protein_id_Trichogramma_pretiosum	Protein_id_Nasonia_vitripennis	Name
692	TRgrp2_5832	TPRE001115-PA	Nasvi2EG001266	Cytochrome C oxidase copper chaperone
1136	TRgrp2_5704	TPRE007225-PA	Nasvi2EG020274	Succinate dehydrogenase cytochrome B small subunit
455	TRgrp2_6796	TPRE011813-PA	Nasvi2EG003816	SelT protein. putative
953	TRgrp2_6123	TPRE009197-PA	Nasvi2EG006683	DJ-1. protein
782	TRgrp2_6126	TPRE009614-PA	Nasvi2EG017572	DNA primase
171	TRgrp2_5679	TPRE000295-PA	Nasvi2EG002833	serine-rich adhesin for platelets-like [Trichogramma pretiosum] Sequence ID: XP_014220083.1
465	TRgrp2_5803	TPRE008811-PA	Nasvi2EG012063	Cytochrome b-c1 complex subunit 6. mitochondrial
753	TRgrp2_6046	TPRE005543-PA	Nasvi2EG007685	Pentatricopeptide repeat-containing protein 2
49	TRgrp2_6724	TPRE009372-PA	Nasvi2EG006623	Sulfotransferase family cytosolic 1B member 1
1199	TRgrp2_6239	TPRE003632-PA	Nasvi2EG005795	separin
714	TRgrp2_5933	TPRE009697-PA	Nasvi2EG005266	Cell cycle checkpoint control protein RAD9A
319	TRgrp2_5649	TPRE008844-PA	Nasvi2EG004171	Apolipophorin-III protein. putative
1230	TRgrp2_6946	TPRE005993-PA	Nasvi2EG007714	CD63 antigen
237	TRgrp2_6271	TPRE009951-PA	Nasvi2EG006476	meckelin [Trichogramma pretiosum]Sequence ID: XP_014235740.1
1058	TRgrp2_5983	TPRE012378-PA	Nasvi2EG002174	Myosin regulatory light chain
382	TRgrp2_6010	TPRE012700-PA	Nasvi2EG002147	ATP synthase subunit b. mitochondrial
671	TRgrp2_6696	TPRE009414-PA	Nasvi2EG019695	SCY1 protein 2. putative
881	TRgrp2_5860	TPRE005434-PA	Nasvi2EG000983	28S ribosomal protein S33
809	TRgrp2_6182	TPRE002993-PA	Nasvi2EG008864	yellow protein
596	TRgrp2_5894	TPRE006287-PA	Nasvi2EG020559	uncharacterized protein LOC106657941 [Trichogramma pretiosum] Sequence ID: XP_014235141.1
1019	TRgrp2_5998	TPRE008443-PA	Nasvi2EG014824	Ovarian cancer-associated gene 2 protein protein. putative
131	TRgrp2_5757	TPRE002676-PA	Nasvi2EG037196	gustatory receptor 3. sym:Gr3
1004	TRgrp2_5778	TPRE007364-PA	Nasvi2EG007088	Tubulin-specific chaperone D
1028	TRgrp2_5874	TPRE000913-PA	Nasvi2EG000916	Unknown
888	TRgrp2_6205	TPRE009066-PA	Nasvi2EG037106	APCDD1-like [Trichogramma pretiosum]Sequence ID: XP_014222831.1
1258	TRgrp2_5864	TPRE010891-PA	Nasvi2EG005334	peroxisomal biogenesis factor 3. putative
584	TRgrp2_5937	TPRE005893-PA	Nasvi2EG005418	Unknown
1016	TRgrp2_6462	TPRE004720-PA	Nasvi2EG006041	Cytochrome C oxidase subunit 5A
869	TRgrp2_5889	TPRE005706-PA	Nasvi2EG010695	Coiled-coil and C2 domain-containing protein 2A
668	TRgrp2_5731	TPRE010095-PA	Nasvi2EG009111	phosphatidylinositol glycan anchor biosynthesis class U protein. putative
669	TRgrp2_6681	TPRE010109-PA	Nasvi2EG010240	Caspase-1
224	TRgrp2_6497	TPRE000252-PA	Nasvi2EG032512	mitochondrial ubiquitin ligase activator of nfkb 1. putative
933	TRgrp2_6483	TPRE008601-PA	Nasvi2EG011667	28S ribosomal protein S10. mitochondrial
153	TRgrp2_6601	TPRE004392-PA	Nasvi2EG003657	nose resistant to fluoxetine protein 6-like isoform X2 [Lingula anatina] Sequence ID: XP_013412631.1
6	TRgrp2_6639	TPRE010945-PA	Nasvi2EG002448	Proteasome subunit beta type
893	TRgrp2_5811	TPRE003522-PA	Nasvi2EG012174	Mitochondrial import inner membrane translocase subunit Tim8
807	TRgrp2_6647	TPRE001530-PA	Nasvi2EG010188	brain protein 44 protein-like. putative
1200	TRgrp2_6228	TPRE000765-PA	Nasvi2EG005090	epidermal retinol dehydrogenase 2. putative
460	TRgrp2_5809	TPRE002753-PA	Nasvi2EG001360	Prohormone-3
867	TRgrp2_6082	TPRE003525-PA	Nasvi2EG012197	dnaJ subfamily B member 12
261	TRgrp2_6422	TPRE004249-PA	Nasvi2EG005234	General transcription factor 3C Polypeptide 5
108	TRgrp2_5840	TPRE000390-PA	Nasvi2EG008200	proliferating cell nuclear antigen
503	TRgrp2_6633	TPRE004238-PA	Nasvi2EG005254	ester hydrolase C11orf54 homolog
970	TRgrp2_6646	TPRE001166-PA	Nasvi2EG006389	trans-2-enoyl-CoA reductase. mitochondrial. putative
530	TRgrp2_6735	TPRE005649-PA	Nasvi2EG001034	ubiquinone biosynthesis methyltransferase COQ5. mitochondrial. putative
736	TRgrp2_5916	TPRE009187-PA	Nasvi2EG006692	Unknown
1048	TRgrp2_6876	TPRE001205-PA	Nasvi2EG008118	aldose reductase. putative
1302	TRgrp2_5640	TPRE005733-PA	Nasvi2EG012541	head-specific guanylate cyclase
658	TRgrp2_6610	TPRE008606-PA	Nasvi2EG011685	ADP-ribosylation factor protein 2-like. putative
429	TRgrp2_6938	TPRE008598-PA	Nasvi2EG011664	Frataxin protein
330	TRgrp2_6133	TPRE007579-PA	Nasvi2EG007349	#N/A
898	TRgrp2_6412	TPRE006030-PA	Nasvi2EG037008	presequence protease. mitochondrial
451	TRgrp2_6215	TPRE004903-PA	Nasvi2EG000208	mitochondrial chaperone BCS1. putative
493	TRgrp2_6635	TPRE000444-PA	Nasvi2EG009957	NADH dehydrogenase iron-sulfur protein
184	TRgrp2_6591	TPRE000652-PA	Nasvi2EG005014	bicaudal D-related protein homolog
1140	TRgrp2_6657	TPRE007284-PA	Nasvi2EG016499	sulfite oxidase. mitochondrial. putative. putative
577	TRgrp2_6917	TPRE005518-PA	Nasvi2EG013706	UPF0760 protein C2orf29. putative
886	TRgrp2_6787	TPRE007745-PA	Nasvi2EG018119	elongation of very long chain fatty acids protein AAEL008004. putative
870	TRgrp2_6520	TPRE005225-PA	Nasvi2EG013048	DNA polymerase epsilon catalytic subunit A
272	TRgrp2_5827	TPRE005851-PA	Nasvi2EG005476	ER degradation-enhancing alpha-mannosidase 1. putative
774	TRgrp2_5763	TPRE001851-PA	Nasvi2EG012424	Hemicentin-2
305	TRgrp2_5957	TPRE002807-PA	Nasvi2EG028971	Glycine cleavage system H protein. mitochondrial
1043	TRgrp2_6838	TPRE010910-PA	Nasvi2EG002900	solute carrier family 23 member 2. putative
1071	TRgrp2_5897	TPRE000363-PA	Nasvi2EG017771	vacuolar protein sorting-associated protein 45. putative
66	TRgrp2_6375	TPRE003346-PA	Nasvi2EG004254	#N/A
136	TRgrp2_6708	TPRE003628-PA	Nasvi2EG011657	phosphoserine aminotransferase. putative. putative
500	TRgrp2_6098	TPRE004642-PA	Nasvi2EG006109	Circadian clock-controlled protein
1039	TRgrp2_6823	TPRE000446-PA	Nasvi2EG009955	translocon-associated protein subunit alpha. putative
958	TRgrp2_5967	TPRE008022-PA	Nasvi2EG021039	Ornithine decarboxylase antizyme
492	TRgrp2_6114	TPRE010615-PA	Nasvi2EG012752	Intraflagellar transport protein 52 protein. putative
2	TRgrp2_6648	TPRE009995-PA	Nasvi2EG001316	ATP-binding cassette sub-family D member 2
59	TRgrp2_6772	TPRE000889-PA	Nasvi2EG000865	Mitochondrial glutamate carrier 1
442	TRgrp2_6859	TPRE002355-PA	Nasvi2EG010888	Trifunctional enzyme subunit beta
464	TRgrp2_5801	TPRE001948-PA	Nasvi2EG012414	actin-related protein 2/3 complex subunit 4
843	TRgrp2_6922	TPRE008625-PA	Nasvi2EG011722	DNA repair protein RAD51 homolog 1
921	TRgrp2_6457	TPRE011570-PA	Nasvi2EG006932	sodium/potassium-transporting ATPase subunit beta-2. putative
399	TRgrp2_6817	TPRE012588-PA	Nasvi2EG000095	t-complex protein 1 subunit delta. putative
980	TRgrp2_6617	TPRE000173-PA	Nasvi2EG010473	proteasome subunit beta type-5. putative
326	TRgrp2_5663	TPRE012605-PA	Nasvi2EG000805	CutA . protein
683	TRgrp2_5785	TPRE004553-PA	Nasvi2EG023762	Gamma-tubulin complex component 3
1088	TRgrp2_6861	TPRE012853-PA	Nasvi2EG028374	actin-related protein 2/3 complex subunit 2. putative
699	TRgrp2_5866	TPRE004942-PA	Nasvi2EG004086	cyclin-dependent kinase 1. putative
258	TRgrp2_6024	TPRE010932-PA	Nasvi2EG012680	flap endonuclease 1
482	TRgrp2_6699	TPRE003520-PA	Nasvi2EG012208	Tubby protein protein. putative
1102	TRgrp2_6389	TPRE010433-PA	Nasvi2EG000445	Zinc finger CCCH domain-containing protein 15
165	TRgrp2_5667	TPRE002055-PA	Nasvi2EG009476	Vesicle-associated membrane protein 7
670	TRgrp2_6567	TPRE004041-PA	Nasvi2EG001603	l-threonine 3-dehydrogenase. mitochondrial. putative
688	TRgrp2_6487	TPRE006740-PA	Nasvi2EG000132	zinc transporter ZIP9-B. putative
709	TRgrp2_6806	TPRE006206-PA	Nasvi2EG016671	Ubiquitin-FolD modifier-conjugating enzyme
473	TRgrp2_5777	TPRE007211-PA	Nasvi2EG020290	Trafficking protein particle complex subunit 6B
908	TRgrp2_5753	TPRE005482-PA	Nasvi2EG001181	Trafficking protein particle complex subunit 1
163	TRgrp2_6634	TPRE005839-PA	Nasvi2EG005500	CDP-diacylglycerol--inositol 3-phosphatidyltransferase. putative
342	TRgrp2_6139	TPRE004077-PA	Nasvi2EG001686	charged multivesicular body protein 3
467	TRgrp2_6770	TPRE001307-PA	Nasvi2EG011015	tetratricopeptide repeat protein 30A. putative
1050	TRgrp2_6843	TPRE008862-PA	Nasvi2EG009191	ADAM 17 protease-like. putative
72	TRgrp2_6808	TPRE007088-PA	Nasvi2EG013232	glucose-6-phosphate isomerase. putative
1242	TRgrp2_6202	TPRE004195-PA	Nasvi2EG006830	#N/A
744	TRgrp2_6328	TPRE005989-PA	Nasvi2EG007719	Nuclear pore complex protein Nup155
29	TRgrp2_6643	TPRE012357-PA	Nasvi2EG000310	phosphoglycerate kinase
81	TRgrp2_6310	TPRE010985-PA	Nasvi2EG002458	cofilin/actin-depolymerizing factor homolog
654	TRgrp2_5674	TPRE007089-PA	Nasvi2EG013233	enhancer of rudimentary homolog
547	TRgrp2_6788	TPRE009446-PA	Nasvi2EG017412	small ubiquitin-related modifier 3
147	TRgrp2_6551	TPRE000886-PA	Nasvi2EG001088	actin-related protein 3. putative
413	TRgrp2_6957	TPRE006811-PA	Nasvi2EG012152	DNA topoisomerase 3-beta-1. putative
65	TRgrp2_6367	TPRE001141-PA	Nasvi2EG006650	#N/A
1190	TRgrp2_6574	TPRE005548-PA	Nasvi2EG007698	DNA-directed RNA polymerases I
43	TRgrp2_6446	TPRE001627-PA	Nasvi2EG008027	myophilin. putative
959	TRgrp2_6941	TPRE002166-PA	Nasvi2EG013566	mesencephalic astrocyte-derived neurotrophic factor
1257	TRgrp2_6842	TPRE002467-PA	Nasvi2EG010375	UPF0402 protein CG32590. putative
1182	TRgrp2_6732	TPRE005727-PA	Nasvi2EG012522	THO complex subunit 3. putative
571	TRgrp2_6895	TPRE006764-PA	Nasvi2EG004686	cleavage and polyadenylation specificity factor subunit 5. putative
84	TRgrp2_6832	TPRE012701-PA	Nasvi2EG030216	Actin protein 87C
945	TRgrp2_6264	TPRE004670-PA	Nasvi2EG003579	calcium-binding protein p22
1296	TRgrp2_6501	TPRE000244-PA	Nasvi2EG032523	ADP-ribosylation factor-related protein 1. putative
137	TRgrp2_6532	TPRE004104-PA	Nasvi2EG006415	t-complex protein 1 subunit epsilon
1194	TRgrp2_6573	TPRE003516-PA	Nasvi2EG009125	transmembrane and TPR repeat-containing protein CG4050. putative
5	TRgrp2_6550	TPRE006256-PA	Nasvi2EG013797	citrate synthase 2
602	TRgrp2_6925	TPRE008289-PA	Nasvi2EG010328	v-type proton ATPase subunit F 1. putative
325	TRgrp2_6529	TPRE000963-PA	Nasvi2EG002206	proteasome subunit alpha type-2
352	TRgrp2_6626	TPRE000299-PA	Nasvi2EG002837	GTP-binding protein 128up. putative
751	TRgrp2_6840	TPRE000779-PA	Nasvi2EG000948	Ras-related protein Rac1
504	TRgrp2_6491	TPRE006009-PA	Nasvi2EG000944	40S ribosomal protein S9
310	TRgrp2_5673	TPRE002535-PA	Nasvi2EG007550	ras-related GTP-binding protein A
637	TRgrp2_5966	TPRE008021-PA	Nasvi2EG034756	Myosin-2 essential light chain
318	TRgrp2_6515	TPRE004747-PA	Nasvi2EG006160	f-actin-capping protein subunit beta. putative
1259	TRgrp2_6394	TPRE007501-PA	Nasvi2EG010395	26S Protease regulatory subunit
498	TRgrp2_6484	TPRE000797-PA	Nasvi2EG007939	sorting nexin-12. putative
371	TRgrp2_6045	TPRE006274-PA	Nasvi2EG008464	enhancer of sevenless 2B protein

## Sheet: GO_TPREtoBase_bottom10
GO-ID	p-value	corr p-value	Description
30029	6.5498e-05	0.018936	actin filament-based process
30036	6.5498e-05	0.018936	actin cytoskeleton organization
7010	8.0236e-05	0.018936	cytoskeleton organization
7015	0.00022442	0.039722	actin filament organization

## Sheet: TPREtoChalcid_top10
Size	group_id	Protein_id_Trichogramma_pretiosum	Protein_id_Nasonia_vitripennis	Name
361	TRgrp2_6666	TPRE002995-PA	Nasvi2EG008862	Ubiquitin carboxyl-terminal hydrolase
769	TRgrp2_6081	TPRE000893-PA	Nasvi2EG000861	Guanine nucleotide-binding protein subunit gamma-1
768	TRgrp2_5791	TPRE003531-PA	Nasvi2EG009070	UPF0547 protein C16orf87 protein. putative
98	TRgrp2_6015	TPRE008393-PA	Nasvi2EG013936	max protein X-like. putative
1265	TRgrp2_5795	TPRE000520-PA	Nasvi2EG009784	homeobox goosecoid
430	TRgrp2_6959	TPRE006816-PA	Nasvi2EG012146	ETS-related transcription factor Elf-5
721	TRgrp2_6322	TPRE011970-PA	Nasvi2EG016079	fork head domain-containing protein crocodile-like
1269	TRgrp2_6410	TPRE011060-PA	Nasvi2EG000580	Xfin-like. Zinc finger protein -Trpe XP_014228583.1 early embryo in Xenopus
989	TRgrp2_6570	TPRE002237-PA	Nasvi2EG010770	hairy protein
971	TRgrp2_5651	TPRE002748-PA	Nasvi2EG002000	heat shock factor binding protein 1. putative
917	TRgrp2_5875	TPRE001949-PA	Nasvi2EG012413	Transmembrane protein 45B
227	TRgrp2_5945	TPRE009495-PA	Nasvi2EG015812	innexin inx2
985	TRgrp2_6054	TPRE000453-PA	Nasvi2EG011401	gamma-secretase subunit Aph-1
1027	TRgrp2_6420	TPRE005510-PA	Nasvi2EG005062	Glucose-fructose oxidoreductase domain-containing protein 1
583	TRgrp2_5918	TPRE000172-PA	Nasvi2EG010468	CCAAT/enhancer-binding protein
195	TRgrp2_6578	TPRE003988-PA	Nasvi2EG020672	retinal rod rhodopsin-sensitive cGMP 3'.5'-cyclic phosphodiesterase subunit delta
341	TRgrp2_6605	TPRE001523-PA	Nasvi2EG010849	Inhibitor of growth protein 1
759	TRgrp2_5815	TPRE010758-PA	Nasvi2EG003274	Class B basic helix-loop-helix protein 5
524	TRgrp2_6056	TPRE003100-PA	Nasvi2EG007054	Negative elongation factor D
276	TRgrp2_6340	TPRE000409-PA	Nasvi2EG008228	Division abnormally delayed protein
904	TRgrp2_6433	TPRE011730-PA	Nasvi2EG010654	nuclear migration protein nudC. putative
835	TRgrp2_6600	TPRE004388-PA	Nasvi2EG003671	mediator of RNA polymerase II transcription subunit 22
514	TRgrp2_6701	TPRE006058-PA	Nasvi2EG000497	mRNA-decapping enzyme 2
1192	TRgrp2_6569	TPRE001013-PA	Nasvi2EG019581	escargot-like
1118	TRgrp2_5771	TPRE007180-PA	Nasvi2EG002992	dynein light chain 1. axonemal. putative
849	TRgrp2_6568	TPRE001032-PA	Nasvi2EG006270	cyclin-H
392	TRgrp2_6236	TPRE004497-PA	Nasvi2EG011740	Forkhead box protein N3
589	TRgrp2_6227	TPRE000577-PA	Nasvi2EG005077	FAS-associated factor 2-B
682	TRgrp2_6528	TPRE009618-PA	Nasvi2EG017565	Ataxin-7 protein 3. putative
384	TRgrp2_6762	TPRE001860-PA	Nasvi2EG002875	enhancer of polycomb homolog 1
718	TRgrp2_6330	TPRE011546-PA	Nasvi2EG000248	Polycomb protein Suz12
995	TRgrp2_5749	TPRE003273-PA	Nasvi2EG005579	TLX nuclear receptor subfamily 2 group E member 1
916	TRgrp2_6416	TPRE010206-PA	Nasvi2EG015701	voltage-gated potassium channel subunit beta-2 isoform X1 [Trichogramma pretiosum]Sequence ID: XP_014231190.1
507	TRgrp2_6611	TPRE005751-PA	Nasvi2EG015886	n-alpha-acetyltransferase 15. NatA auxiliary subunit. putative
446	TRgrp2_5865	TPRE007033-PA	Nasvi2EG009343	Regulator of nonsense transcripts 2
89	TRgrp2_6888	TPRE007470-PA	Nasvi2EG001528	3'-5' exoribonuclease CSL4 homolog
1076	TRgrp2_6928	TPRE011547-PA	Nasvi2EG000241	Ubiquitin domain-containing protein UBFD1
735	TRgrp2_6936	TPRE008353-PA	Nasvi2EG011127	DNA-directed RNA polymerase III subunit RPC6. putative
60	TRgrp2_5908	TPRE003056-PA	Nasvi2EG013843	escargot-like [Trichogramma pretiosum] Sequence ID: XP_014233667.1
1297	TRgrp2_6502	TPRE002742-PA	Nasvi2EG001996	Beta-sarcoglycan
1115	TRgrp2_6769	TPRE001304-PA	Nasvi2EG011018	Egl nine protein 1. putative
291	TRgrp2_5769	TPRE010986-PA	Nasvi2EG002457	RNA polymerase-associated protein Rtf1
897	TRgrp2_6428	TPRE005830-PA	Nasvi2EG005518	Zinc finger protein Noc
241	TRgrp2_5927	TPRE009276-PA	Nasvi2EG006730	corepressor interacting with RBPJ 1
860	TRgrp2_6175	TPRE009849-PA	Nasvi2EG000328	dual specificity protein phosphatase 7
1053	TRgrp2_6867	TPRE008942-PA	Nasvi2EG004775	WASH complex subunit 7
256	TRgrp2_6296	TPRE012735-PA	Nasvi2EG012655	pyrazinamidase/nicotinamidase XM_001601662.3
248	TRgrp2_6826	TPRE004721-PA	Nasvi2EG006044	DET1 homolog
879	TRgrp2_6777	TPRE002561-PA	Nasvi2EG010403	XK-related protein 7
157	TRgrp2_5692	TPRE012209-PA	Nasvi2EG007809	Rho guanine nucleotide exchange factor 3
1174	TRgrp2_6106	TPRE001574-PA	Nasvi2EG005819	Integrator complex subunit 9
1057	TRgrp2_6896	TPRE010445-PA	Nasvi2EG004665	repressor of RNA polymerase III transcription MAF1 homolog
819	TRgrp2_6628	TPRE008208-PA	Nasvi2EG019072	2-hydroxyacylsphingosine 1-beta-galactosyltransferase
742	TRgrp2_6016	TPRE003931-PA	Nasvi2EG037296	uncharacterized protein LOC106648985 [Trichogramma pretiosum] Sequence ID: XP_014221718.1
386	TRgrp2_6785	TPRE002125-PA	Nasvi2EG024142	Coatomer subunit alpha
38	TRgrp2_6717	TPRE003055-PA	Nasvi2EG013835	Coiled-coil domain-containing protein 102A
1304	TRgrp2_6285	TPRE003046-PA	Nasvi2EG008738	Acetyl-CoA acetyltransferase
724	TRgrp2_5964	TPRE009435-PA	Nasvi2EG014119	NUAK family SNF1 kinase 1
293	TRgrp2_5775	TPRE005149-PA	Nasvi2EG015711	Uncharacterized protein C11orf46
1311	TRgrp2_6562	TPRE003927-PA	Nasvi2EG020443	Translation initiation factor eIF-2B subunit beta
830	TRgrp2_6833	TPRE012267-PA	Nasvi2EG013726	transmembrane protein 165. putative
123	TRgrp2_6167	TPRE007192-PA	Nasvi2EG002980	Gibberellin 20 oxidase 3
823	TRgrp2_6620	TPRE013075-PA	Nasvi2EG002692	nucleolar protein 10
337	TRgrp2_5712	TPRE001885-PA	Nasvi2EG019441	Peptidyl-prolyl cis-trans isomerase NIMA-interacting 4
129	TRgrp2_5759	TPRE007668-PA	Nasvi2EG020673	homeobox protein aristaless-like 3 [Trichogramma pretiosum]Sequence ID: XP_014221003.1
495	TRgrp2_6631	TPRE010538-PA	Nasvi2EG020752	G1/S-specific cyclin-E
909	TRgrp2_6437	TPRE004930-PA	Nasvi2EG020441	ATP-dependent RNA helicase DDX56. putative
757	TRgrp2_6804	TPRE006186-PA	Nasvi2EG010546	Conserved oligomeric Golgi complex subunit 8
117	TRgrp2_6186	TPRE006548-PA	Nasvi2EG022903	General transcription factor IIE subunit 2
120	TRgrp2_6776	TPRE004660-PA	Nasvi2EG011161	Leucine-rich repeat-containing protein 49
665	TRgrp2_6659	TPRE012393-PA	Nasvi2EG014967	u3 small nucleolar ribonucleoprotein protein IMP4. putative
33	TRgrp2_6665	TPRE005668-PA	Nasvi2EG031468	Nuclear pore complex protein Nup205
1167	TRgrp2_6033	TPRE009019-PA	Nasvi2EG004807	Uncharacterized protein KIAA1841
251	TRgrp2_5907	TPRE007933-PA	Nasvi2EG015006	Negative elongation factor B
101	TRgrp2_5890	TPRE005725-PA	Nasvi2EG012520	Transmembrane protein 131
1175	TRgrp2_6613	TPRE005043-PA	Nasvi2EG004261	DNA-directed RNA polymerase III subunit RPC8. putative
1288	TRgrp2_6881	TPRE001466-PA	Nasvi2EG004451	3.2-trans-enoyl-CoA isomerase. mitochondrial
988	TRgrp2_6051	TPRE002626-PA	Nasvi2EG004045	Dual oxidase maturation factor 1
295	TRgrp2_6356	TPRE006899-PA	Nasvi2EG014597	Ras GTPase-activating protein IQGAP1
96	TRgrp2_6266	TPRE006146-PA	Nasvi2EG000228	COP9 signalosome complex subunit 3
1112	TRgrp2_6415	TPRE010207-PA	Nasvi2EG015699	Sodium/potassium/calcium exchanger 3
207	TRgrp2_6751	TPRE010850-PA	Nasvi2EG008233	bystin
15	TRgrp2_6095	TPRE003839-PA	Nasvi2EG012778	organic solute transporter alpha protein-like. putative
776	TRgrp2_6116	TPRE001622-PA	Nasvi2EG008022	#N/A
385	TRgrp2_6399	TPRE011908-PA	Nasvi2EG012927	Peroxisomal membrane protein PEX13
690	TRgrp2_6463	TPRE005550-PA	Nasvi2EG007701	X-box-binding protein
303	TRgrp2_5694	TPRE011650-PA	Nasvi2EG003959	DNA-directed RNA polymerase III subunit RPC9. putative
471	TRgrp2_6170	TPRE005233-PA	Nasvi2EG003000	40S ribosomal protein S29
1008	TRgrp2_6193	TPRE012269-PA	Nasvi2EG013723	E3 ubiquitin-protein ligase TRIM33
1142	TRgrp2_5690	TPRE007797-PA	Nasvi2EG014879	Transmembrane protein 208
366	TRgrp2_6672	TPRE008444-PA	Nasvi2EG014825	Cysteine and histidine-rich domain-containing protein 1
608	TRgrp2_6391	TPRE010498-PA	Nasvi2EG000677	#N/A
156	TRgrp2_6596	TPRE004967-PA	Nasvi2EG004125	U3 small nucleolar RNA-interacting protein 2
328	TRgrp2_6111	TPRE005284-PA	Nasvi2EG030443	SMG5 protein. putative
862	TRgrp2_6531	TPRE011998-PA	Nasvi2EG029370	MORN repeat-containing protein 4
614	TRgrp2_5788	TPRE004733-PA	Nasvi2EG006067	N-acetylated-alpha-linked acidic dipeptidase protein
491	TRgrp2_6104	TPRE011910-PA	Nasvi2EG012929	oligosaccharyltransferase complex subunit ostc-B
159	TRgrp2_6594	TPRE000852-PA	Nasvi2EG005172	SUMO-activating enzyme subunit 1
1012	TRgrp2_6723	TPRE001751-PA	Nasvi2EG037355	Elongator complex protein 2
764	TRgrp2_6189	TPRE005752-PA	Nasvi2EG015885	DNA-directed RNA polymerase III subunit RPC3. putative
297	TRgrp2_5715	TPRE002672-PA	Nasvi2EG013440	Transmembrane protein 59
126	TRgrp2_5782	TPRE013073-PA	Nasvi2EG021462	rRNA-processing protein EBP2 homolog. putative
397	TRgrp2_5935	TPRE011735-PA	Nasvi2EG010650	N-adenine-specific DNA methyltransferase 2
349	TRgrp2_6563	TPRE001330-PA	Nasvi2EG012282	ST7 homolog protein
1255	TRgrp2_5857	TPRE011988-PA	Nasvi2EG022311	alkyldihydroxyacetonephosphate synthase
74	TRgrp2_5975	TPRE000309-PA	Nasvi2EG007068	Unknown
850	TRgrp2_5735	TPRE005568-PA	Nasvi2EG007978	zinc finger protein 23. putative
545	TRgrp2_6179	TPRE010169-PA	Nasvi2EG012947	ENSANGP00000017418 protein . putative
696	TRgrp2_6232	TPRE005958-PA	Nasvi2EG007902	Nuclear receptor-binding protein
598	TRgrp2_6300	TPRE003009-PA	Nasvi2EG010306	cell division cycle protein 123 homolog
1271	TRgrp2_6425	TPRE008458-PA	Nasvi2EG012340	Mismatch repair endonuclease PMS2
462	TRgrp2_5807	TPRE007114-PA	Nasvi2EG003046	40S ribosomal protein S16
822	TRgrp2_6208	TPRE000051-PA	Nasvi2EG011280	DNA-directed RNA polymerase III subunit RPC4
363	TRgrp2_6059	TPRE011499-PA	Nasvi2EG003810	3-hydroxymethyl-3-methylglutaryl-CoA lyase 2
597	TRgrp2_5895	TPRE000643-PA	Nasvi2EG005024	u11/U12 small nuclear ribonucleoprotein 25 kDa protein. putative
1211	TRgrp2_5950	TPRE012218-PA	Nasvi2EG000952	HEAT repeat-containing protein 2
750	TRgrp2_6036	TPRE012610-PA	Nasvi2EG001148	Translation initiation factor eIF-2B subunit epsilon
609	TRgrp2_5794	TPRE001421-PA	Nasvi2EG010073	von Hippel-Lindau disease tumor suppressor
1125	TRgrp2_6159	TPRE004935-PA	Nasvi2EG002532	WD repeat-containing protein 75
1116	TRgrp2_5765	TPRE008157-PA	Nasvi2EG007175	Unknown
1015	TRgrp2_6211	TPRE009375-PA	Nasvi2EG006624	RING finger protein
644	TRgrp2_6302	TPRE006774-PA	Nasvi2EG009144	UPF0614 protein C14orf102
743	TRgrp2_6890	TPRE007304-PA	Nasvi2EG008868	Zinc finger FYVE domain-containing protein 19
783	TRgrp2_6706	TPRE010133-PA	Nasvi2EG018302	ATPase family AAA domain-containing protein
315	TRgrp2_6495	TPRE000541-PA	Nasvi2EG004056	armadillo repeat-containing protein 5. putative
478	TRgrp2_6445	TPRE002118-PA	Nasvi2EG018334	Mitochondrial ribosomal protein S34
785	TRgrp2_5723	TPRE011615-PA	Nasvi2EG004070	zinc finger HIT domain-containing protein 3. putative
756	TRgrp2_5826	TPRE007301-PA	Nasvi2EG008872	HEAT repeat-containing protein C7orf27
1153	TRgrp2_6645	TPRE008830-PA	Nasvi2EG012183	Alkylated DNA repair protein alkB protein 8. putative
1002	TRgrp2_6722	TPRE010719-PA	Nasvi2EG002930	u3 small nucleolar RNA-associated protein 15 homolog
1069	TRgrp2_6002	TPRE003249-PA	Nasvi2EG014337	Unknown
497	TRgrp2_6630	TPRE011532-PA	Nasvi2EG000274	serine/threonine/tyrosine-interacting protein. putative
632	TRgrp2_5987	TPRE011640-PA	Nasvi2EG005336	26S proteasome non-ATPase regulatory subunit 5
278	TRgrp2_6915	TPRE011369-PA	Nasvi2EG009908	Low-density lipoprotein receptor-related protein 1
926	TRgrp2_6472	TPRE008032-PA	Nasvi2EG006517	polyamine-modulated factor 1
283	TRgrp2_6276	TPRE004703-PA	Nasvi2EG006014	Unknown
1183	TRgrp2_5708	TPRE005799-PA	Nasvi2EG004370	Cysteine-rich motor neuron 1 protein

[truncated: 3 more sheets: GO_TPREtoChalcid_top10, TPREtoChalcid_bottom10, GO_TPREtoChalcid_bottom10]
