# Supplementary material for: Comparative genomics of the miniature wasp and pest control agent Trichogramma pretiosum
Source: BMC Biol. 2018 May 18;16:54. doi: 10.1186/s12915-018-0520-9 (PMC5960102; doi:10.1186/s12915-018-0520-9)
Supplement: Supplementary file 7 — Table S18. Comparisons to a sexual genome. Proteins and overrepresented GO terms for proteins most diverged between sexual and asexual lines of Trichogramma, frameshifted, and dN/dS greater than 1. (XLSX 69 kb) [file 12915_2018_520_MOESM7_ESM.xlsx]

## Sheet: GOs, diverged and frameshifted
GO-ID	missense set corr. p-value "diverged"	fragmented set corr. p-value	Description
6139	9.0872e-08	ns	nucleobase, nucleoside, nucleotide and nucleic acid metabolic process
6259	3.6316e-05	0.0045838	DNA metabolic process
6260	0.029935	0.0045838	DNA replication
6278	ns	0.00039794	RNA-dependent DNA replication
6310	0.01852	ns	DNA recombination
6350	0.034053	ns	transcription
6351	0.032756	ns	transcription, DNA-dependent
6355	0.030201	ns	regulation of transcription, DNA-dependent
6807	9.0872e-08	ns	nitrogen compound metabolic process
9889	0.043496	ns	regulation of biosynthetic process
10468	0.012361	ns	regulation of gene expression
10556	0.032756	ns	regulation of macromolecule biosynthetic process
15074	ns	0.020536	DNA integration
16070	0.01197	ns	RNA metabolic process
19219	0.032756	0.049062	regulation of nucleobase, nucleoside, nucleotide and nucleic acid metabolic process
31326	0.043496	ns	regulation of cellular biosynthetic process
32774	0.030201	ns	RNA biosynthetic process
34641	2.4111e-08	0.049062	cellular nitrogen compound metabolic process
43170	0.032756	ns	macromolecule metabolic process
45449	0.032756	ns	regulation of transcription
51171	0.032756	0.049062	regulation of nitrogen compound metabolic process
51252	0.004803	ns	regulation of RNA metabolic process
60255	0.030201	ns	regulation of macromolecule metabolic process
80090	0.043496	ns	regulation of primary metabolic process
90304	2.4111e-08	ns	nucleic acid metabolic process

## Sheet: dNdS GOs
GO-ID	p-value	corr p-value	Description	Genes in test set
6278	1.0774e-15	1.1582e-12	RNA-dependent DNA replication	TPRE011426-PA|TPRE012645-PA|TPRE013090-PA|TPRE008919-PA|TPRE009087-PA|TPRE010361-PA|TPRE006472-PA|TPRE012817-PA|TPRE012630-PA|TPRE005919-PA|TPRE007853-PA|TPRE013080-PA|TPRE012997-PA|TPRE006568-PA|TPRE012846-PA|TPRE008916-PA|TPRE008920-PA|TPRE007835-PA|TPRE001324-PA|TPRE013154-PA|TPRE011030-PA|TPRE009086-PA|TPRE009112-PA|TPRE006473-PA|TPRE010142-PA|TPRE006492-PA|TPRE003754-PA|TPRE005671-PA
6259	1.2676e-13	6.8135e-11	DNA metabolic process	TPRE009144-PA|TPRE012645-PA|TPRE008495-PA|TPRE012914-PA|TPRE002183-PA|TPRE005122-PA|TPRE008919-PA|TPRE004845-PA|TPRE009087-PA|TPRE010361-PA|TPRE007335-PA|TPRE005919-PA|TPRE005967-PA|TPRE006497-PA|TPRE012905-PA|TPRE006568-PA|TPRE000975-PA|TPRE012808-PA|TPRE008920-PA|TPRE007835-PA|TPRE010677-PA|TPRE001324-PA|TPRE001987-PA|TPRE013154-PA|TPRE001662-PA|TPRE006473-PA|TPRE005881-PA|TPRE002289-PA|TPRE010…
6260	2.3818e-10	8.5349e-08	DNA replication	TPRE011426-PA|TPRE012645-PA|TPRE013090-PA|TPRE002183-PA|TPRE008919-PA|TPRE009087-PA|TPRE010361-PA|TPRE006472-PA|TPRE012817-PA|TPRE012630-PA|TPRE005919-PA|TPRE007853-PA|TPRE013080-PA|TPRE012997-PA|TPRE006568-PA|TPRE012846-PA|TPRE008916-PA|TPRE000975-PA|TPRE008920-PA|TPRE007835-PA|TPRE001324-PA|TPRE013154-PA|TPRE001662-PA|TPRE011030-PA|TPRE009086-PA|TPRE009112-PA|TPRE006473-PA|TPRE010142-PA|TPRE006…
90304	4.0496e-09	1.0883e-06	nucleic acid metabolic process	TPRE007435-PA|TPRE009144-PA|TPRE012645-PA|TPRE008495-PA|TPRE012914-PA|TPRE002183-PA|TPRE005122-PA|TPRE004880-PA|TPRE008919-PA|TPRE004845-PA|TPRE009087-PA|TPRE010361-PA|TPRE007335-PA|TPRE007194-PA|TPRE005919-PA|TPRE005967-PA|TPRE006497-PA|TPRE003711-PA|TPRE012905-PA|TPRE003275-PA|TPRE007534-PA|TPRE011581-PA|TPRE006568-PA|TPRE000975-PA|TPRE012808-PA|TPRE001815-PA|TPRE008920-PA|TPRE007835-PA|TPRE010…
15074	1.2777e-08	2.747e-06	DNA integration	TPRE010697-PA|TPRE011426-PA|TPRE009144-PA|TPRE008495-PA|TPRE013090-PA|TPRE008919-PA|TPRE004845-PA|TPRE006472-PA|TPRE012630-PA|TPRE001981-PA|TPRE010150-PA|TPRE005967-PA|TPRE006497-PA|TPRE013080-PA|TPRE012905-PA|TPRE006568-PA|TPRE008916-PA|TPRE012808-PA|TPRE008920-PA|TPRE012506-PA|TPRE010677-PA|TPRE001324-PA|TPRE010950-PA|TPRE001987-PA|TPRE008674-PA|TPRE011030-PA|TPRE006496-PA|TPRE006473-PA|TPRE010…
6807	7.9193e-08	1.4189e-05	nitrogen compound metabolic process	TPRE007435-PA|TPRE009144-PA|TPRE008495-PA|TPRE002183-PA|TPRE005122-PA|TPRE004880-PA|TPRE004845-PA|TPRE009087-PA|TPRE007335-PA|TPRE011977-PA|TPRE005967-PA|TPRE006497-PA|TPRE003711-PA|TPRE006568-PA|TPRE006975-PA|TPRE012475-PA|TPRE000975-PA|TPRE000923-PA|TPRE010677-PA|TPRE001324-PA|TPRE010285-PA|TPRE001662-PA|TPRE005918-PA|TPRE006091-PA|TPRE008706-PA|TPRE002289-PA|TPRE002417-PA|TPRE012841-PA|TPRE013…
34641	1.4682e-07	2.2548e-05	cellular nitrogen compound metabolic process	TPRE007435-PA|TPRE009144-PA|TPRE012645-PA|TPRE008495-PA|TPRE012914-PA|TPRE002183-PA|TPRE005122-PA|TPRE004880-PA|TPRE008919-PA|TPRE004845-PA|TPRE009087-PA|TPRE010361-PA|TPRE007335-PA|TPRE007194-PA|TPRE005919-PA|TPRE011977-PA|TPRE005967-PA|TPRE006497-PA|TPRE003711-PA|TPRE012905-PA|TPRE003275-PA|TPRE007534-PA|TPRE011581-PA|TPRE006568-PA|TPRE012475-PA|TPRE000975-PA|TPRE012808-PA|TPRE001815-PA|TPRE008…
6139	6.8636e-07	9.2229e-05	nucleobase, nucleoside, nucleotide and nucleic acid metabolic process	TPRE007435-PA|TPRE009144-PA|TPRE012645-PA|TPRE008495-PA|TPRE012914-PA|TPRE002183-PA|TPRE005122-PA|TPRE004880-PA|TPRE008919-PA|TPRE004845-PA|TPRE009087-PA|TPRE010361-PA|TPRE007335-PA|TPRE007194-PA|TPRE005919-PA|TPRE005967-PA|TPRE006497-PA|TPRE003711-PA|TPRE012905-PA|TPRE003275-PA|TPRE007534-PA|TPRE011581-PA|TPRE006568-PA|TPRE000975-PA|TPRE012808-PA|TPRE001815-PA|TPRE008920-PA|TPRE007835-PA|TPRE010…
6310	4.8021e-06	0.00057358	DNA recombination	TPRE008920-PA|TPRE012506-PA|TPRE002671-PA|TPRE012914-PA|TPRE010950-PA|TPRE005122-PA|TPRE005996-PA|TPRE010679-PA|TPRE008674-PA|TPRE008919-PA|TPRE010361-PA|TPRE006496-PA|TPRE013027-PA|TPRE006473-PA|TPRE012889-PA|TPRE010142-PA|TPRE006497-PA|TPRE013080-PA|TPRE012905-PA|TPRE003754-PA|TPRE012363-PA|TPRE005671-PA
43433	2.6086e-05	0.0025494	negative regulation of transcription factor activity	TPRE001611-PA|TPRE004139-PA|TPRE010452-PA|TPRE010749-PA
90048	2.6086e-05	0.0025494	negative regulation of transcription regulator activity	TPRE001611-PA|TPRE004139-PA|TPRE010452-PA|TPRE010749-PA
43392	4.6022e-05	0.0041228	negative regulation of DNA binding	TPRE001611-PA|TPRE004139-PA|TPRE010452-PA|TPRE010749-PA
34645	8.805e-05	0.0071194	cellular macromolecule biosynthetic process	TPRE007435-PA|TPRE012645-PA|TPRE002183-PA|TPRE004880-PA|TPRE009731-PA|TPRE008919-PA|TPRE004996-PA|TPRE009087-PA|TPRE010361-PA|TPRE005919-PA|TPRE003711-PA|TPRE007534-PA|TPRE011581-PA|TPRE006568-PA|TPRE006975-PA|TPRE010098-PA|TPRE000975-PA|TPRE001815-PA|TPRE008920-PA|TPRE007835-PA|TPRE001324-PA|TPRE010285-PA|TPRE013020-PA|TPRE013154-PA|TPRE001662-PA|TPRE006473-PA|TPRE006091-PA|TPRE008706-PA|TPRE002…
9059	9.5559e-05	0.0071194	macromolecule biosynthetic process	TPRE007435-PA|TPRE012645-PA|TPRE002183-PA|TPRE004880-PA|TPRE009731-PA|TPRE008919-PA|TPRE004996-PA|TPRE009087-PA|TPRE010361-PA|TPRE005919-PA|TPRE003711-PA|TPRE007534-PA|TPRE011581-PA|TPRE006568-PA|TPRE006975-PA|TPRE010098-PA|TPRE000975-PA|TPRE001815-PA|TPRE008920-PA|TPRE007835-PA|TPRE001324-PA|TPRE010285-PA|TPRE013020-PA|TPRE013154-PA|TPRE001662-PA|TPRE006473-PA|TPRE006091-PA|TPRE008706-PA|TPRE002…
43170	9.9341e-05	0.0071194	macromolecule metabolic process	TPRE007435-PA|TPRE009144-PA|TPRE008495-PA|TPRE002183-PA|TPRE005122-PA|TPRE004880-PA|TPRE009731-PA|TPRE012744-PA|TPRE004845-PA|TPRE009087-PA|TPRE007335-PA|TPRE001983-PA|TPRE005967-PA|TPRE006497-PA|TPRE003711-PA|TPRE008575-PA|TPRE006568-PA|TPRE006975-PA|TPRE012475-PA|TPRE000975-PA|TPRE000923-PA|TPRE010677-PA|TPRE001324-PA|TPRE010285-PA|TPRE012982-PA|TPRE012764-PA|TPRE001662-PA|TPRE006091-PA|TPRE008…
79	0.00033076	0.022223	regulation of cyclin-dependent protein kinase activity	TPRE007335-PA|TPRE001611-PA|TPRE010749-PA|TPRE007101-PA
45892	0.00046251	0.029247	negative regulation of transcription, DNA-dependent	TPRE007435-PA|TPRE001611-PA|TPRE012516-PA|TPRE008494-PA|TPRE004139-PA|TPRE010452-PA|TPRE010749-PA|TPRE002289-PA|TPRE006038-PA|TPRE003114-PA
16481	0.00049723	0.029682	negative regulation of transcription	TPRE007435-PA|TPRE001611-PA|TPRE012516-PA|TPRE008494-PA|TPRE004139-PA|TPRE010452-PA|TPRE010749-PA|TPRE002289-PA|TPRE006038-PA|TPRE003114-PA
9058	0.0005246	0.029682	biosynthetic process	TPRE007435-PA|TPRE012645-PA|TPRE002183-PA|TPRE004880-PA|TPRE009731-PA|TPRE008919-PA|TPRE004996-PA|TPRE009087-PA|TPRE010361-PA|TPRE005919-PA|TPRE003711-PA|TPRE007534-PA|TPRE011581-PA|TPRE006568-PA|TPRE006975-PA|TPRE012475-PA|TPRE010098-PA|TPRE000975-PA|TPRE001815-PA|TPRE008920-PA|TPRE007835-PA|TPRE001324-PA|TPRE010285-PA|TPRE013020-PA|TPRE013154-PA|TPRE001662-PA|TPRE006473-PA|TPRE006091-PA|TPRE008…
6974	0.00061294	0.031462	response to DNA damage stimulus	TPRE012645-PA|TPRE002671-PA|TPRE012914-PA|TPRE002183-PA|TPRE005122-PA|TPRE005996-PA|TPRE003765-PA|TPRE010679-PA|TPRE010361-PA|TPRE007335-PA|TPRE013027-PA|TPRE005881-PA|TPRE012889-PA|TPRE006476-PA|TPRE011450-PA|TPRE002289-PA|TPRE006475-PA|TPRE002436-PA|TPRE007101-PA
51253	0.00061461	0.031462	negative regulation of RNA metabolic process	TPRE007435-PA|TPRE001611-PA|TPRE012516-PA|TPRE008494-PA|TPRE004139-PA|TPRE010452-PA|TPRE010749-PA|TPRE002289-PA|TPRE006038-PA|TPRE003114-PA
44260	0.00066183	0.032339	cellular macromolecule metabolic process	TPRE007435-PA|TPRE009144-PA|TPRE008495-PA|TPRE002183-PA|TPRE005122-PA|TPRE004880-PA|TPRE009731-PA|TPRE012744-PA|TPRE004845-PA|TPRE009087-PA|TPRE007335-PA|TPRE001983-PA|TPRE005967-PA|TPRE006497-PA|TPRE003711-PA|TPRE008575-PA|TPRE006568-PA|TPRE006975-PA|TPRE012475-PA|TPRE000975-PA|TPRE010677-PA|TPRE001324-PA|TPRE010285-PA|TPRE001662-PA|TPRE006091-PA|TPRE008706-PA|TPRE002289-PA|TPRE002417-PA|TPRE012…
44249	0.0007176	0.03354	cellular biosynthetic process	TPRE007435-PA|TPRE012645-PA|TPRE002183-PA|TPRE004880-PA|TPRE009731-PA|TPRE008919-PA|TPRE004996-PA|TPRE009087-PA|TPRE010361-PA|TPRE005919-PA|TPRE003711-PA|TPRE007534-PA|TPRE011581-PA|TPRE006568-PA|TPRE006975-PA|TPRE012475-PA|TPRE010098-PA|TPRE000975-PA|TPRE001815-PA|TPRE008920-PA|TPRE007835-PA|TPRE001324-PA|TPRE010285-PA|TPRE013020-PA|TPRE013154-PA|TPRE001662-PA|TPRE006473-PA|TPRE006091-PA|TPRE008…
45737	0.00082168	0.036805	positive regulation of cyclin-dependent protein kinase activity	TPRE001611-PA|TPRE010749-PA|TPRE007101-PA
10629	0.00089411	0.038447	negative regulation of gene expression	TPRE007435-PA|TPRE001611-PA|TPRE012516-PA|TPRE008494-PA|TPRE004139-PA|TPRE010452-PA|TPRE010749-PA|TPRE002289-PA|TPRE006038-PA|TPRE004310-PA|TPRE003114-PA
51100	0.00093351	0.038597	negative regulation of binding	TPRE001611-PA|TPRE004139-PA|TPRE010452-PA|TPRE010749-PA
45934	0.0012575	0.04828	negative regulation of nucleobase, nucleoside, nucleotide and nucleic acid metabolic process	TPRE007435-PA|TPRE001611-PA|TPRE012516-PA|TPRE008494-PA|TPRE004139-PA|TPRE010452-PA|TPRE010749-PA|TPRE002289-PA|TPRE006038-PA|TPRE003114-PA
51172	0.0012575	0.04828	negative regulation of nitrogen compound metabolic process	TPRE007435-PA|TPRE001611-PA|TPRE012516-PA|TPRE008494-PA|TPRE004139-PA|TPRE010452-PA|TPRE010749-PA|TPRE002289-PA|TPRE006038-PA|TPRE003114-PA

## Sheet: diverged
"corrected missense, top 5%, diverged"
TPRE006459-PA
TPRE002045-PA
TPRE001098-PA
TPRE002022-PA
TPRE009828-PA
TPRE002670-PA
TPRE000431-PA
TPRE006488-PA
TPRE002664-PA
TPRE002183-PA
TPRE004880-PA
TPRE012815-PA
TPRE007189-PA
TPRE009731-PA
TPRE003766-PA
TPRE002446-PA
TPRE006574-PA
TPRE012867-PA
TPRE011037-PA
TPRE010800-PA
TPRE011845-PA
TPRE010686-PA
TPRE010279-PA
TPRE012655-PA
TPRE009834-PA
TPRE008514-PA
TPRE006191-PA
TPRE011943-PA
TPRE011513-PA
TPRE000975-PA
TPRE012535-PA
TPRE001093-PA
TPRE010285-PA
TPRE012982-PA
TPRE011960-PA
TPRE009462-PA
TPRE002801-PA
TPRE005018-PA
TPRE008205-PA
TPRE011026-PA
TPRE010652-PA
TPRE013144-PA
TPRE006161-PA
TPRE009341-PA
TPRE011885-PA
TPRE008130-PA
TPRE011990-PA
TPRE006098-PA
TPRE010668-PA
TPRE012534-PA
TPRE009146-PA
TPRE002779-PA
TPRE012851-PA
TPRE012169-PA
TPRE000905-PA
TPRE008800-PA
TPRE008823-PA
TPRE006472-PA
TPRE003816-PA
TPRE005810-PA
TPRE009377-PA
TPRE009520-PA
TPRE005020-PA
TPRE001763-PA
TPRE001876-PA
TPRE002653-PA
TPRE009519-PA
TPRE008313-PA
TPRE013070-PA
TPRE007532-PA
TPRE004966-PA
TPRE011560-PA
TPRE008279-PA
TPRE004850-PA
TPRE006758-PA
TPRE006458-PA
TPRE007537-PA
TPRE010679-PA
TPRE003765-PA
TPRE004414-PA
TPRE008435-PA
TPRE012466-PA
TPRE006447-PA
TPRE012843-PA
TPRE010530-PA
TPRE010824-PA
TPRE002675-PA
TPRE004615-PA
TPRE002791-PA
TPRE013163-PA
TPRE008446-PA
TPRE013180-PA
TPRE010888-PA
TPRE000756-PA
TPRE010813-PA
TPRE009417-PA
TPRE010066-PA
TPRE006039-PA
TPRE011033-PA
TPRE009593-PA
TPRE008713-PA
TPRE011958-PA
TPRE013048-PA
TPRE001245-PA
TPRE011065-PA
TPRE004941-PA
TPRE010441-PA
TPRE000426-PA
TPRE008556-PA
TPRE012848-PA
TPRE012456-PA
TPRE010673-PA
TPRE005677-PA
TPRE010430-PA
TPRE013083-PA
TPRE011708-PA
TPRE011985-PA
TPRE012539-PA
TPRE009864-PA
TPRE012594-PA
TPRE012055-PA
TPRE003435-PA
TPRE011605-PA
TPRE008610-PA
TPRE012654-PA
TPRE001204-PA
TPRE003255-PA
TPRE001994-PA
TPRE013088-PA
TPRE005412-PA
TPRE012666-PA
TPRE005710-PA
TPRE001570-PA
TPRE010809-PA
TPRE004843-PA
TPRE011516-PA
TPRE001012-PA
TPRE009543-PA
TPRE007253-PA
TPRE013159-PA
TPRE003078-PA
TPRE005970-PA
TPRE004920-PA
TPRE008577-PA
TPRE010248-PA
TPRE005397-PA
TPRE002100-PA
TPRE008818-PA
TPRE010579-PA
TPRE011677-PA
TPRE011952-PA
TPRE006159-PA
TPRE010457-PA
TPRE006567-PA
TPRE003744-PA
TPRE000052-PA
TPRE008198-PA
TPRE001999-PA
TPRE001592-PA
TPRE002184-PA
TPRE012980-PA
TPRE008824-PA
TPRE006330-PA
TPRE007094-PA
TPRE011666-PA
TPRE012462-PA
TPRE012004-PA
TPRE012193-PA
TPRE010429-PA
TPRE000706-PA
TPRE008538-PA
TPRE012847-PA
TPRE012102-PA
TPRE011430-PA
TPRE012016-PA
TPRE010695-PA
TPRE004939-PA
TPRE007691-PA
TPRE006480-PA
TPRE012074-PA
TPRE011401-PA
TPRE006124-PA
TPRE001599-PA
TPRE003998-PA
TPRE003889-PA
TPRE004373-PA
TPRE004694-PA
TPRE009115-PA
TPRE002219-PA
TPRE003711-PA
TPRE005177-PA
TPRE000359-PA
TPRE002735-PA
TPRE009356-PA
TPRE012475-PA
TPRE009895-PA
TPRE002844-PA
TPRE013171-PA
TPRE003173-PA
TPRE009149-PA
TPRE004934-PA
TPRE001966-PA
TPRE012034-PA
TPRE000199-PA
TPRE009103-PA
TPRE001811-PA
TPRE004842-PA
TPRE008918-PA
TPRE012464-PA
TPRE012818-PA
TPRE006091-PA
TPRE010253-PA
TPRE009516-PA
TPRE001760-PA
TPRE012791-PA
TPRE010895-PA
TPRE010557-PA
TPRE004630-PA
TPRE013106-PA
TPRE002666-PA
TPRE007622-PA
TPRE003174-PA
TPRE007863-PA
TPRE010901-PA
TPRE009689-PA
TPRE005028-PA
TPRE002290-PA
TPRE001593-PA
TPRE007353-PA
TPRE005422-PA
TPRE001279-PA
TPRE004847-PA
TPRE006572-PA
TPRE003787-PA
TPRE012653-PA
TPRE010504-PA
TPRE013097-PA
TPRE011574-PA
TPRE012647-PA
TPRE009694-PA
TPRE002752-PA
TPRE006566-PA
TPRE007730-PA
TPRE002799-PA
TPRE012797-PA
TPRE011458-PA
TPRE010810-PA
TPRE008494-PA
TPRE010178-PA
TPRE012537-PA
TPRE004326-PA
TPRE006481-PA
TPRE003677-PA
TPRE010065-PA
TPRE000325-PA
TPRE009567-PA
TPRE001194-PA
TPRE004292-PA
TPRE009539-PA
TPRE005968-PA
TPRE001984-PA
TPRE002273-PA
TPRE007067-PA
TPRE005411-PA
TPRE006020-PA
TPRE006750-PA
TPRE006475-PA
TPRE005371-PA
TPRE012325-PA
TPRE001405-PA
TPRE008774-PA
TPRE011944-PA
TPRE012805-PA
TPRE006541-PA
TPRE003718-PA
TPRE004251-PA
TPRE012507-PA
TPRE001457-PA
TPRE009715-PA
TPRE008919-PA
TPRE005106-PA
TPRE011420-PA
TPRE004996-PA
TPRE006570-PA
TPRE005367-PA
TPRE003114-PA
TPRE009243-PA
TPRE010252-PA
TPRE001065-PA
TPRE011849-PA
TPRE008816-PA
TPRE006526-PA
TPRE010246-PA
TPRE008447-PA
TPRE012840-PA
TPRE006564-PA
TPRE013105-PA
TPRE010289-PA
TPRE010564-PA
TPRE005547-PA
TPRE009827-PA
TPRE009145-PA
TPRE003807-PA
TPRE002797-PA
TPRE008232-PA
TPRE012634-PA
TPRE008733-PA
TPRE006466-PA
TPRE012877-PA
TPRE010751-PA
TPRE010063-PA
TPRE003735-PA
TPRE009569-PA
TPRE012344-PA
TPRE012123-PA
TPRE005030-PA
TPRE010811-PA
TPRE008134-PA
TPRE008266-PA
TPRE011927-PA
TPRE009888-PA
TPRE003636-PA
TPRE008529-PA
TPRE009591-PA
TPRE010064-PA
TPRE001824-PA
TPRE001578-PA
TPRE004291-PA
TPRE012001-PA
TPRE007068-PA
TPRE006460-PA
TPRE007134-PA
TPRE012558-PA
TPRE010245-PA
TPRE003939-PA
TPRE009552-PA
TPRE004141-PA
TPRE012403-PA
TPRE007558-PA
TPRE001456-PA
TPRE010692-PA
TPRE000847-PA
TPRE001187-PA
TPRE009178-PA
TPRE010774-PA
TPRE003801-PA
TPRE002317-PA
TPRE003786-PA
TPRE012988-PA
TPRE012080-PA
TPRE006041-PA
TPRE006123-PA
TPRE008249-PA
TPRE010503-PA
TPRE013156-PA
TPRE011598-PA
TPRE011938-PA
TPRE009116-PA
TPRE008530-PA
TPRE011007-PA
TPRE011508-PA

## Sheet: frameshifted
TPRE009507-PA
TPRE003365-PA
TPRE006516-PA
TPRE007567-PA
TPRE006631-PA
TPRE004691-PA
TPRE001184-PA
TPRE007200-PA
TPRE009347-PA
TPRE010062-PA
TPRE012517-PA
TPRE008778-PA
TPRE004851-PA
TPRE012083-PA
TPRE002829-PA
TPRE010864-PA
TPRE011834-PA
TPRE012644-PA
TPRE001458-PA
TPRE007338-PA
TPRE002703-PA
TPRE012071-PA
TPRE012598-PA
TPRE009462-PA
TPRE012906-PA
TPRE009875-PA
TPRE009851-PA
TPRE010680-PA
TPRE009977-PA
TPRE008800-PA
TPRE012095-PA
TPRE009004-PA
TPRE006495-PA
TPRE006770-PA
TPRE009520-PA
TPRE002293-PA
TPRE006860-PA
TPRE012345-PA
TPRE011560-PA
TPRE006458-PA
TPRE001217-PA
TPRE005419-PA
TPRE011662-PA
TPRE007854-PA
TPRE007579-PA
TPRE010210-PA
TPRE012931-PA
TPRE008480-PA
TPRE011020-PA
TPRE010888-PA
TPRE009658-PA
TPRE011858-PA
TPRE009417-PA
TPRE007351-PA
TPRE001254-PA
TPRE012702-PA
TPRE000718-PA
TPRE006172-PA
TPRE003709-PA
TPRE007142-PA
TPRE011056-PA
TPRE004941-PA
TPRE012026-PA
TPRE002772-PA
TPRE001045-PA
TPRE010667-PA
TPRE004474-PA
TPRE009384-PA
TPRE001949-PA
TPRE000845-PA
TPRE003435-PA
TPRE005067-PA
TPRE011605-PA
TPRE004908-PA
TPRE000211-PA
TPRE002932-PA
TPRE010930-PA
TPRE006159-PA
TPRE012439-PA
TPRE003778-PA
TPRE010050-PA
TPRE004953-PA
TPRE012632-PA
TPRE008824-PA
TPRE008549-PA
TPRE003161-PA
TPRE001827-PA
TPRE009405-PA
TPRE001139-PA
TPRE011694-PA
TPRE010030-PA
TPRE010156-PA
TPRE008042-PA
TPRE011401-PA
TPRE009494-PA
TPRE009602-PA
TPRE001250-PA
TPRE009928-PA
TPRE002219-PA
TPRE003975-PA
TPRE005177-PA
TPRE007473-PA
TPRE010483-PA
TPRE000566-PA
TPRE007948-PA
TPRE003333-PA
TPRE008505-PA
TPRE003156-PA
TPRE010029-PA
TPRE012726-PA
TPRE005366-PA
TPRE008603-PA
TPRE012136-PA
TPRE011596-PA
TPRE002134-PA
TPRE005801-PA
TPRE008295-PA
TPRE006565-PA
TPRE005189-PA
TPRE005063-PA
TPRE010844-PA
TPRE005795-PA
TPRE011682-PA
TPRE013097-PA
TPRE012124-PA
TPRE008729-PA
TPRE012206-PA
TPRE011928-PA
TPRE000325-PA
TPRE013135-PA
TPRE010660-PA
TPRE010283-PA
TPRE002788-PA
TPRE006750-PA
TPRE000857-PA
TPRE002834-PA
TPRE007322-PA
TPRE003856-PA
TPRE012238-PA
TPRE007878-PA
TPRE009564-PA
TPRE010426-PA
TPRE009899-PA
TPRE001590-PA
TPRE002694-PA
TPRE006647-PA
TPRE010295-PA
TPRE007669-PA
TPRE010438-PA
TPRE008542-PA
TPRE007784-PA
TPRE009994-PA
TPRE004867-PA
TPRE006074-PA
TPRE012877-PA
TPRE010730-PA
TPRE007096-PA
TPRE005857-PA
TPRE012415-PA
TPRE004405-PA
TPRE006879-PA
TPRE007436-PA
TPRE002625-PA
TPRE010565-PA
TPRE012530-PA
TPRE002813-PA
TPRE000825-PA
TPRE003659-PA
TPRE009085-PA
TPRE002416-PA
TPRE008795-PA
TPRE002846-PA
TPRE007134-PA
TPRE006867-PA
TPRE008238-PA
TPRE012403-PA
TPRE010774-PA
TPRE005239-PA
TPRE003263-PA
TPRE005075-PA
TPRE003345-PA
TPRE002719-PA
TPRE008530-PA
TPRE008926-PA
TPRE004880-PA
TPRE007412-PA
TPRE004020-PA
TPRE002985-PA
TPRE009719-PA
TPRE012031-PA
TPRE010124-PA
TPRE012787-PA
TPRE009388-PA
TPRE008211-PA
TPRE000975-PA
TPRE005083-PA
TPRE012799-PA
TPRE011473-PA
TPRE010021-PA
TPRE007241-PA
TPRE000849-PA
TPRE011609-PA
TPRE010274-PA
TPRE003714-PA
TPRE012958-PA
TPRE010652-PA
TPRE012696-PA
TPRE009707-PA
TPRE008440-PA
TPRE011691-PA
TPRE005162-PA
TPRE010238-PA
TPRE012534-PA
TPRE001876-PA
TPRE004134-PA
TPRE002412-PA
TPRE002653-PA
TPRE009788-PA
TPRE001545-PA
TPRE001820-PA
TPRE008452-PA
TPRE011588-PA
TPRE001316-PA
TPRE005849-PA
TPRE009732-PA
TPRE001647-PA
TPRE005105-PA
TPRE004994-PA
TPRE003542-PA
TPRE010824-PA
TPRE005071-PA
TPRE013163-PA
TPRE000987-PA
TPRE011428-PA
TPRE008235-PA
TPRE008992-PA
TPRE008911-PA
TPRE004511-PA
TPRE006120-PA
TPRE001245-PA
TPRE001486-PA
TPRE012121-PA
TPRE001761-PA
TPRE003738-PA
TPRE005677-PA
TPRE012510-PA
TPRE002822-PA
TPRE010193-PA
TPRE008786-PA
TPRE002162-PA
TPRE010148-PA
TPRE003255-PA
TPRE001994-PA
TPRE009880-PA
TPRE010777-PA
TPRE005412-PA
TPRE002387-PA
TPRE005710-PA
TPRE002685-PA
TPRE001570-PA
TPRE002056-PA
TPRE002331-PA
TPRE007253-PA
TPRE008852-PA
TPRE006132-PA
TPRE002756-PA
TPRE011952-PA
TPRE008798-PA
TPRE013037-PA
TPRE012202-PA
TPRE011666-PA
TPRE010721-PA
TPRE008714-PA
TPRE008439-PA
TPRE012522-PA
TPRE012193-PA
TPRE010033-PA
TPRE004925-PA
TPRE008312-PA
TPRE009093-PA
TPRE005358-PA
TPRE003127-PA
TPRE009351-PA
TPRE012881-PA
TPRE011556-PA
TPRE005292-PA
TPRE001409-PA
TPRE007198-PA
TPRE006990-PA
TPRE013171-PA
TPRE011538-PA
TPRE006410-PA
TPRE002690-PA
TPRE001164-PA
TPRE012079-PA
TPRE008758-PA
TPRE009695-PA
TPRE013106-PA
TPRE001073-PA
TPRE005714-PA
TPRE006486-PA
TPRE007559-PA
TPRE005034-PA
TPRE007523-PA
TPRE003655-PA
TPRE010504-PA
TPRE000967-PA
TPRE011711-PA
TPRE009618-PA
TPRE011568-PA
TPRE010696-PA
TPRE003935-PA
TPRE008803-PA
TPRE000738-PA
TPRE003819-PA
TPRE008488-PA
TPRE013033-PA
TPRE002432-PA
TPRE001152-PA
TPRE000842-PA
TPRE010676-PA
TPRE001864-PA
TPRE004675-PA
TPRE006570-PA
TPRE001793-PA
TPRE009381-PA
TPRE004454-PA
TPRE010384-PA
TPRE008078-PA
TPRE008839-PA
TPRE003979-PA
TPRE007628-PA
TPRE006933-PA
TPRE012607-PA
TPRE003120-PA
TPRE009744-PA
TPRE011477-PA
TPRE003807-PA
TPRE008697-PA
TPRE000979-PA
TPRE010713-PA
TPRE011408-PA
TPRE003152-PA
TPRE004712-PA
TPRE007849-PA
TPRE002677-PA
TPRE005476-PA
TPRE006498-PA
TPRE009523-PA
TPRE012382-PA
TPRE001478-PA
TPRE011988-PA
TPRE004503-PA
TPRE008827-PA
TPRE011686-PA
TPRE008304-PA
TPRE006316-PA
TPRE011035-PA
TPRE004560-PA
TPRE007498-PA
TPRE006046-PA
TPRE012349-PA
TPRE004201-PA
TPRE000726-PA
TPRE009486-PA
TPRE004466-PA
TPRE005058-PA
TPRE008091-PA
TPRE009535-PA
TPRE002665-PA
TPRE003631-PA
TPRE012816-PA
TPRE008139-PA
TPRE010327-PA
TPRE012080-PA
TPRE002736-PA
TPRE005002-PA
TPRE001699-PA
TPRE009805-PA
TPRE002211-PA
TPRE005007-PA
TPRE008319-PA
TPRE000271-PA
TPRE003984-PA
TPRE010439-PA
TPRE005088-PA
TPRE007269-PA
TPRE007509-PA
TPRE007189-PA
TPRE006574-PA
TPRE010038-PA
TPRE012735-PA
TPRE010634-PA
TPRE010554-PA
TPRE012655-PA
TPRE009725-PA
TPRE005489-PA
TPRE001093-PA
TPRE000912-PA
TPRE012541-PA
TPRE005809-PA
TPRE010748-PA
TPRE000981-PA
TPRE010427-PA
TPRE002417-PA
TPRE008687-PA
TPRE003777-PA
TPRE006161-PA
TPRE012964-PA
TPRE009152-PA
TPRE001709-PA
TPRE012127-PA
TPRE011984-PA
TPRE002429-PA
TPRE003915-PA
TPRE008823-PA
TPRE004060-PA
TPRE005810-PA
TPRE005156-PA
TPRE002681-PA
TPRE000659-PA
TPRE007087-PA
TPRE008298-PA
TPRE005306-PA
TPRE009692-PA
TPRE008859-PA
TPRE009907-PA
TPRE008194-PA
TPRE009862-PA
TPRE010360-PA
TPRE009944-PA
TPRE011546-PA
TPRE001778-PA
TPRE005193-PA
TPRE001826-PA
TPRE005854-PA
TPRE004964-PA
TPRE001746-PA
TPRE011935-PA
TPRE004188-PA
TPRE004898-PA
TPRE000948-PA
TPRE003685-PA
TPRE003960-PA
TPRE010270-PA
TPRE002430-PA
TPRE008765-PA
TPRE008169-PA
TPRE003149-PA
TPRE005567-PA
TPRE000238-PA
TPRE010452-PA
TPRE001012-PA
TPRE010282-PA
TPRE012473-PA
TPRE009829-PA
TPRE000052-PA
TPRE010992-PA
TPRE013119-PA
TPRE004860-PA
TPRE000717-PA
TPRE011573-PA
TPRE003733-PA
TPRE012516-PA
TPRE004424-PA
TPRE008708-PA
TPRE003628-PA
TPRE011585-PA
TPRE010460-PA
TPRE011510-PA
TPRE009551-PA
TPRE004939-PA
TPRE011424-PA
TPRE007095-PA
TPRE006124-PA
TPRE006554-PA
TPRE007529-PA
TPRE008741-PA
TPRE009981-PA
TPRE005263-PA
TPRE011671-PA
TPRE009356-PA
TPRE011509-PA
TPRE012508-PA
TPRE010889-PA
TPRE008448-PA
TPRE002741-PA
TPRE010087-PA
TPRE007170-PA
TPRE010253-PA
TPRE009156-PA
TPRE002826-PA
TPRE006136-PA
TPRE004866-PA
TPRE005275-PA
TPRE008843-PA
TPRE001961-PA
TPRE004847-PA
TPRE004436-PA
TPRE010802-PA
TPRE012647-PA
TPRE011006-PA
TPRE010877-PA
TPRE006973-PA
TPRE003018-PA
TPRE007879-PA
TPRE001908-PA
TPRE006387-PA
TPRE013050-PA
TPRE003624-PA
TPRE007554-PA
TPRE011087-PA
TPRE013188-PA
TPRE009927-PA
TPRE008121-PA
TPRE004332-PA
TPRE012404-PA
TPRE013005-PA
TPRE006295-PA
TPRE002802-PA
TPRE012565-PA
TPRE003753-PA
TPRE001973-PA
TPRE008424-PA
TPRE012309-PA
TPRE002797-PA
TPRE001603-PA
TPRE002206-PA
TPRE004007-PA
TPRE002182-PA
TPRE002380-PA
TPRE012249-PA
TPRE012866-PA
TPRE006190-PA
TPRE011915-PA
TPRE001323-PA
TPRE008728-PA
TPRE002169-PA
TPRE005647-PA
TPRE001218-PA
TPRE000754-PA
TPRE011927-PA
TPRE003636-PA
TPRE013074-PA
TPRE008493-PA
TPRE003939-PA
TPRE006785-PA
TPRE006168-PA
TPRE007728-PA
TPRE007493-PA
TPRE007145-PA
TPRE007063-PA
TPRE013156-PA
TPRE001615-PA
TPRE007388-PA
TPRE006437-PA
TPRE004019-PA
TPRE005116-PA
TPRE000185-PA
TPRE002286-PA
TPRE002664-PA
TPRE007676-PA
TPRE000104-PA
TPRE002721-PA
TPRE012054-PA
TPRE010525-PA
TPRE009834-PA
TPRE011943-PA
TPRE004181-PA
TPRE009571-PA
TPRE009399-PA
TPRE010331-PA
TPRE011026-PA
TPRE008497-PA
TPRE012387-PA
TPRE006591-PA
TPRE007551-PA
TPRE005620-PA
TPRE002823-PA
TPRE009822-PA
TPRE006510-PA
TPRE009595-PA
TPRE000300-PA
TPRE007161-PA
TPRE001271-PA
TPRE009457-PA
TPRE007526-PA
TPRE011577-PA
TPRE004615-PA
TPRE001749-PA
TPRE011071-PA
TPRE010813-PA
TPRE009526-PA
TPRE001600-PA
TPRE008396-PA
TPRE005920-PA
TPRE006818-PA
TPRE011440-PA
TPRE010638-PA
TPRE010894-PA
TPRE012456-PA
TPRE012147-PA
TPRE013083-PA
TPRE001867-PA
TPRE012671-PA
TPRE006441-PA
TPRE010776-PA
TPRE012594-PA
TPRE008335-PA
TPRE000664-PA
TPRE006749-PA
TPRE008291-PA
TPRE007770-PA
TPRE008907-PA
TPRE002067-PA
TPRE001133-PA
TPRE006043-PA
TPRE008153-PA
TPRE002425-PA
TPRE001558-PA
TPRE003919-PA
TPRE010809-PA
TPRE005907-PA
TPRE005497-PA
TPRE005104-PA
TPRE006258-PA
TPRE002790-PA
TPRE010424-PA
TPRE001612-PA
TPRE002161-PA
TPRE008875-PA
TPRE004777-PA
TPRE012010-PA
TPRE007148-PA
TPRE008818-PA
TPRE012066-PA
TPRE004011-PA
TPRE003826-PA
TPRE009940-PA
TPRE006737-PA
TPRE003656-PA
TPRE011590-PA
TPRE012980-PA
TPRE011825-PA
TPRE012363-PA
TPRE005392-PA
TPRE011046-PA
TPRE010265-PA
TPRE012744-PA
TPRE009379-PA
TPRE006153-PA
TPRE012452-PA
TPRE012882-PA
TPRE009895-PA
TPRE009802-PA
TPRE000944-PA
TPRE007696-PA
TPRE008826-PA
TPRE004676-PA
TPRE001278-PA
TPRE010557-PA
TPRE011911-PA
TPRE009745-PA
TPRE001214-PA
TPRE003831-PA
TPRE008619-PA
TPRE004895-PA
TPRE009534-PA
TPRE002278-PA
TPRE009477-PA
TPRE010277-PA
TPRE008757-PA
TPRE006713-PA
TPRE013107-PA
TPRE005502-PA
TPRE008534-PA
TPRE013022-PA
TPRE012537-PA
TPRE005790-PA
TPRE003782-PA
TPRE005153-PA
TPRE009814-PA
TPRE007067-PA
TPRE000656-PA
TPRE002757-PA
TPRE008851-PA
TPRE004315-PA
TPRE010290-PA
TPRE008453-PA
TPRE009721-PA
TPRE013172-PA
TPRE007185-PA
TPRE012943-PA
TPRE008745-PA
TPRE008919-PA
TPRE006558-PA
TPRE013002-PA
TPRE011849-PA
TPRE006526-PA
TPRE005003-PA
TPRE009838-PA
TPRE007477-PA
TPRE005035-PA
TPRE008920-PA
TPRE002258-PA
TPRE009128-PA
TPRE010140-PA
TPRE008303-PA
TPRE010014-PA
TPRE012488-PA
TPRE011850-PA
TPRE008895-PA
TPRE007210-PA
TPRE008278-PA
TPRE009871-PA
TPRE008210-PA
TPRE008640-PA
TPRE001352-PA
TPRE011663-PA
TPRE001818-PA
TPRE004327-PA
TPRE009360-PA
TPRE009591-PA
TPRE004291-PA
TPRE004664-PA
TPRE003571-PA
TPRE011432-PA
TPRE006080-PA
TPRE002153-PA
TPRE011618-PA
TPRE010245-PA
TPRE012420-PA
TPRE010862-PA
TPRE005092-PA
TPRE009976-PA
TPRE009116-PA
TPRE004897-PA
TPRE002234-PA
TPRE009828-PA
TPRE008732-PA
TPRE010416-PA
TPRE011902-PA
TPRE006035-PA
TPRE013099-PA
TPRE012163-PA
TPRE012437-PA
TPRE010932-PA
TPRE010256-PA
TPRE011467-PA
TPRE011513-PA
TPRE005192-PA
TPRE003834-PA
TPRE002107-PA
TPRE010772-PA
TPRE010497-PA
TPRE010829-PA
TPRE005237-PA
TPRE009816-PA
TPRE001792-PA
TPRE008744-PA
TPRE012048-PA
TPRE007774-PA
TPRE009771-PA
TPRE011730-PA
TPRE004918-PA
TPRE009415-PA
TPRE008630-PA
TPRE012540-PA
TPRE011639-PA
TPRE000466-PA
TPRE012449-PA
TPRE008559-PA
TPRE008834-PA
TPRE000568-PA
TPRE004357-PA
TPRE003822-PA
TPRE008503-PA
TPRE009542-PA
TPRE005065-PA
TPRE010555-PA
TPRE007271-PA
TPRE010784-PA
TPRE009726-PA
TPRE005111-PA
TPRE008367-PA
TPRE000303-PA
TPRE009693-PA
TPRE009918-PA
TPRE011684-PA
TPRE010198-PA
TPRE011411-PA
TPRE008707-PA
TPRE012527-PA
TPRE006346-PA
TPRE012253-PA
TPRE010441-PA
TPRE012863-PA
TPRE012401-PA
TPRE008318-PA
TPRE012539-PA
TPRE010759-PA
TPRE003650-PA
TPRE003375-PA
TPRE003756-PA
TPRE011009-PA
TPRE005155-PA
TPRE005090-PA
TPRE012654-PA
TPRE012379-PA
TPRE009357-PA
TPRE009980-PA
TPRE002029-PA
TPRE005307-PA
TPRE004574-PA
TPRE012666-PA
TPRE011946-PA
TPRE004177-PA
TPRE009566-PA
TPRE009897-PA
TPRE002062-PA
TPRE012997-PA
TPRE010485-PA
TPRE003744-PA
TPRE010293-PA
TPRE010715-PA
TPRE012462-PA
TPRE008379-PA
TPRE006743-PA
TPRE010981-PA
TPRE012004-PA
TPRE005016-PA
TPRE001309-PA
TPRE010964-PA
TPRE010358-PA
TPRE013108-PA
TPRE012102-PA
TPRE012016-PA
TPRE012532-PA
TPRE012097-PA
TPRE011963-PA
TPRE010191-PA
TPRE012985-PA
TPRE003076-PA
TPRE000233-PA
TPRE003138-PA
TPRE008764-PA
TPRE002930-PA
TPRE009333-PA
TPRE000359-PA
TPRE008311-PA
TPRE010076-PA
TPRE002942-PA
TPRE004877-PA
TPRE004951-PA
TPRE000474-PA
TPRE009751-PA
TPRE000360-PA
TPRE010690-PA
TPRE002300-PA
TPRE002717-PA
TPRE002730-PA
TPRE007729-PA
TPRE001587-PA
TPRE008449-PA
TPRE007565-PA
TPRE005028-PA
TPRE007353-PA
TPRE008375-PA
TPRE010739-PA
TPRE006599-PA
TPRE004006-PA
TPRE012704-PA
TPRE001616-PA
TPRE009075-PA
TPRE012367-PA
TPRE004275-PA
TPRE010810-PA
TPRE012797-PA
TPRE012073-PA
TPRE010178-PA
TPRE010436-PA
TPRE008064-PA
TPRE002168-PA
TPRE001404-PA
TPRE007226-PA
TPRE002115-PA
TPRE001194-PA
TPRE004889-PA
TPRE002803-PA
TPRE007438-PA
TPRE004251-PA
TPRE012507-PA
TPRE010939-PA
TPRE012167-PA
TPRE004566-PA
TPRE003114-PA
TPRE008273-PA
TPRE009517-PA
TPRE010252-PA
TPRE010682-PA
TPRE006493-PA
TPRE010020-PA
TPRE011377-PA
TPRE006157-PA
TPRE012716-PA
TPRE009612-PA
TPRE010052-PA
TPRE003555-PA
TPRE011729-PA
TPRE012948-PA
TPRE006575-PA
TPRE011926-PA
TPRE002786-PA
TPRE002868-PA
TPRE010796-PA
TPRE010801-PA
TPRE006670-PA
TPRE008052-PA
TPRE008387-PA
TPRE001182-PA
TPRE013145-PA
TPRE009530-PA
TPRE008134-PA
TPRE005217-PA
TPRE002312-PA
TPRE006669-PA
TPRE008564-PA
TPRE012855-PA
TPRE004333-PA
TPRE010669-PA
TPRE010239-PA
TPRE000847-PA
TPRE012728-PA
TPRE009821-PA
TPRE001869-PA
TPRE012904-PA
TPRE011598-PA
TPRE011938-PA
TPRE010834-PA
TPRE001787-PA
TPRE009877-PA
TPRE001178-PA
TPRE006488-PA
TPRE005712-PA
TPRE003657-PA
TPRE001510-PA
TPRE010171-PA
TPRE012649-PA
TPRE009182-PA
TPRE010686-PA
TPRE001509-PA
TPRE012490-PA
TPRE010204-PA
TPRE011668-PA
TPRE000379-PA
TPRE000539-PA
TPRE007287-PA
TPRE006110-PA
TPRE004972-PA
TPRE012650-PA
TPRE002550-PA
TPRE012111-PA
TPRE006911-PA
TPRE008486-PA
TPRE004112-PA
TPRE008761-PA
TPRE005564-PA
TPRE009341-PA
TPRE010731-PA
TPRE011885-PA
TPRE008130-PA
TPRE003061-PA
TPRE013197-PA
TPRE011554-PA
TPRE005368-PA
TPRE000495-PA
TPRE001763-PA
TPRE007687-PA
TPRE003669-PA
TPRE008908-PA
TPRE011541-PA
TPRE007537-PA
TPRE006464-PA
TPRE008658-PA
TPRE012891-PA
TPRE004569-PA
TPRE002160-PA
TPRE013047-PA
TPRE009525-PA
TPRE011804-PA
TPRE002791-PA
TPRE004010-PA
TPRE006738-PA
TPRE005061-PA
TPRE009549-PA
TPRE010011-PA
TPRE002651-PA
TPRE011463-PA
TPRE008736-PA
TPRE000426-PA
TPRE005221-PA
TPRE009729-PA
TPRE003016-PA
TPRE011991-PA
TPRE000184-PA
TPRE001051-PA
TPRE007835-PA
TPRE001211-PA
TPRE004628-PA
TPRE012396-PA
TPRE004365-PA
TPRE005908-PA
TPRE008450-PA
TPRE005073-PA
TPRE006523-PA
TPRE002734-PA
TPRE005000-PA
TPRE010183-PA
TPRE002402-PA
TPRE012171-PA
TPRE000139-PA
TPRE012236-PA
TPRE001866-PA
TPRE004882-PA
TPRE012968-PA
TPRE002100-PA
TPRE004947-PA
TPRE002365-PA
TPRE008198-PA
TPRE011049-PA
TPRE006318-PA
TPRE012352-PA
TPRE002722-PA
TPRE004407-PA
TPRE002034-PA
TPRE006154-PA
TPRE011069-PA
TPRE007152-PA
TPRE011591-PA
TPRE001203-PA
TPRE003781-PA
TPRE009975-PA
TPRE002083-PA
TPRE009149-PA
TPRE001645-PA
TPRE009533-PA
TPRE003970-PA
TPRE003282-PA
TPRE008712-PA
TPRE010826-PA
TPRE010895-PA
TPRE005004-PA
TPRE010465-PA
TPRE001267-PA
TPRE008724-PA
TPRE003850-PA
TPRE003225-PA
TPRE005422-PA
TPRE006572-PA
TPRE007896-PA
TPRE010060-PA
TPRE012789-PA
TPRE002771-PA
TPRE012733-PA
TPRE007381-PA
TPRE002341-PA
TPRE004120-PA
TPRE009174-PA
TPRE005572-PA
TPRE012497-PA
TPRE010023-PA
TPRE001559-PA
TPRE000990-PA
TPRE010883-PA
TPRE002839-PA
TPRE003412-PA
TPRE004292-PA
TPRE008358-PA
TPRE003454-PA
TPRE011504-PA
TPRE011676-PA
TPRE010349-PA
TPRE002702-PA
TPRE008338-PA
TPRE006105-PA
TPRE001572-PA
TPRE002819-PA
TPRE008430-PA
TPRE002201-PA
TPRE007525-PA
TPRE005093-PA
TPRE012244-PA
TPRE008409-PA
TPRE010747-PA
TPRE010988-PA
TPRE010317-PA
TPRE011431-PA
TPRE009420-PA
TPRE010642-PA
TPRE011664-PA
TPRE010212-PA
TPRE008547-PA
TPRE008580-PA
TPRE000016-PA
TPRE009569-PA
TPRE001083-PA
TPRE011558-PA
TPRE000957-PA
TPRE000491-PA
TPRE012630-PA
TPRE007872-PA
TPRE007442-PA
TPRE001979-PA
TPRE001677-PA
TPRE007211-PA
TPRE006117-PA
TPRE003665-PA
TPRE008592-PA
TPRE002699-PA
TPRE001247-PA
TPRE011536-PA
TPRE010780-PA
TPRE013173-PA
TPRE010514-PA
TPRE008498-PA
TPRE010163-PA
TPRE004911-PA
TPRE008326-PA
TPRE001830-PA
TPRE002422-PA
TPRE000864-PA
TPRE012057-PA
TPRE011607-PA
TPRE002119-PA
TPRE005559-PA
TPRE004223-PA
TPRE006697-PA
TPRE006459-PA
TPRE002257-PA
TPRE011925-PA
TPRE008159-PA
TPRE012815-PA
TPRE002097-PA
TPRE004438-PA
TPRE010279-PA
TPRE008239-PA
TPRE010875-PA
TPRE008045-PA
TPRE007671-PA
TPRE009772-PA
TPRE008366-PA
TPRE008801-PA
TPRE004862-PA
TPRE005042-PA
TPRE009565-PA
TPRE002292-PA
TPRE005134-PA
TPRE002325-PA
TPRE006861-PA
TPRE010863-PA
TPRE010668-PA
TPRE004140-PA
TPRE009553-PA
TPRE000418-PA
TPRE012483-PA
TPRE006472-PA
TPRE008743-PA
TPRE000934-PA
TPRE011937-PA
TPRE002349-PA
TPRE004966-PA
TPRE008573-PA
TPRE004850-PA
TPRE006758-PA
TPRE002726-PA
TPRE005054-PA
TPRE010405-PA
TPRE009508-PA
TPRE002350-PA
TPRE004414-PA
TPRE011628-PA
TPRE010612-PA
TPRE003949-PA
TPRE010255-PA
TPRE000042-PA
TPRE010507-PA
TPRE001848-PA
TPRE008446-PA
TPRE012084-PA
TPRE007695-PA
TPRE001216-PA
TPRE002943-PA
TPRE004302-PA
TPRE011661-PA
TPRE008825-PA
TPRE003638-PA
TPRE008330-PA
TPRE011595-PA
TPRE008329-PA
TPRE007259-PA
TPRE008986-PA
TPRE008296-PA
TPRE002751-PA
TPRE002394-PA
TPRE006357-PA
TPRE009864-PA
TPRE010899-PA
TPRE011787-PA
TPRE004276-PA
TPRE013088-PA
TPRE012368-PA
TPRE007187-PA
TPRE009608-PA
TPRE003260-PA
TPRE001629-PA
TPRE010831-PA
TPRE005110-PA
TPRE002804-PA
TPRE011021-PA
TPRE010726-PA
TPRE005788-PA
TPRE000029-PA
TPRE009852-PA
TPRE002795-PA
TPRE005109-PA
TPRE005732-PA
TPRE001999-PA
TPRE008731-PA
TPRE000983-PA
TPRE009521-PA
TPRE008869-PA
TPRE000740-PA
TPRE002419-PA
TPRE012847-PA
TPRE012962-PA
TPRE010053-PA
TPRE012154-PA
TPRE006480-PA
TPRE003889-PA
TPRE003998-PA
TPRE006199-PA
TPRE004694-PA
TPRE004888-PA
TPRE009820-PA
TPRE002787-PA
TPRE006285-PA
TPRE002192-PA
TPRE008982-PA
TPRE008775-PA
TPRE006353-PA
TPRE012040-PA
TPRE005062-PA
TPRE010843-PA
TPRE003391-PA
TPRE012835-PA
TPRE006720-PA
TPRE013158-PA
TPRE011974-PA
TPRE004017-PA
TPRE008706-PA
TPRE009689-PA
TPRE003825-PA
TPRE009528-PA
TPRE007857-PA
TPRE013027-PA
TPRE010357-PA
TPRE002695-PA
TPRE012823-PA
TPRE001285-PA
TPRE002179-PA
TPRE008259-PA
TPRE011458-PA
TPRE011962-PA
TPRE010190-PA
TPRE009086-PA
TPRE004074-PA
TPRE009397-PA
TPRE001605-PA
TPRE005178-PA
TPRE008763-PA
TPRE006102-PA
TPRE002602-PA
TPRE009613-PA
TPRE006134-PA
TPRE012645-PA
TPRE005995-PA
TPRE009366-PA
TPRE002333-PA
TPRE007634-PA
TPRE008845-PA
TPRE010284-PA
TPRE011950-PA
TPRE005707-PA
TPRE012215-PA
TPRE006564-PA
TPRE012064-PA
TPRE012471-PA
TPRE007239-PA
TPRE010564-PA
TPRE000650-PA
TPRE012101-PA
TPRE007520-PA
TPRE012613-PA
TPRE003658-PA
TPRE009601-PA
TPRE011575-PA
TPRE003544-PA
TPRE001764-PA
TPRE004917-PA
TPRE009261-PA
TPRE012344-PA
TPRE001171-PA
TPRE008310-PA
TPRE013122-PA
TPRE011426-PA
TPRE005030-PA
TPRE009402-PA
TPRE001484-PA
TPRE005191-PA
TPRE008657-PA
TPRE006983-PA
TPRE010867-PA
TPRE002951-PA
TPRE010296-PA
TPRE004962-PA
TPRE003296-PA
TPRE010206-PA
TPRE006030-PA
TPRE003962-PA
TPRE012227-PA
TPRE012052-PA
TPRE003801-PA
TPRE006041-PA
TPRE008597-PA
TPRE010576-PA
TPRE001009-PA
TPRE004625-PA
TPRE010681-PA
TPRE011867-PA
TPRE011041-PA
TPRE001671-PA
TPRE002045-PA
TPRE007836-PA
TPRE002366-PA
TPRE002767-PA
TPRE009731-PA
TPRE004845-PA
TPRE012295-PA
TPRE012867-PA
TPRE010766-PA
TPRE011599-PA
TPRE013162-PA
TPRE006568-PA
TPRE006191-PA
TPRE006053-PA
TPRE012122-PA
TPRE012535-PA
TPRE003828-PA
TPRE012982-PA
TPRE000906-PA
TPRE009548-PA
TPRE013150-PA
TPRE011827-PA
TPRE002801-PA
TPRE007824-PA
TPRE004902-PA
TPRE003978-PA
TPRE010056-PA
TPRE005025-PA
TPRE011840-PA
TPRE007069-PA
TPRE001934-PA
TPRE006431-PA
TPRE004330-PA
TPRE011990-PA
TPRE009284-PA
TPRE013036-PA
TPRE011048-PA
TPRE009146-PA
TPRE002779-PA
TPRE011449-PA
TPRE007183-PA
TPRE011795-PA
TPRE012169-PA
TPRE009329-PA
TPRE008200-PA
TPRE007792-PA
TPRE003816-PA
TPRE009377-PA
TPRE005288-PA
TPRE008313-PA
TPRE006155-PA
TPRE003646-PA
TPRE009893-PA
TPRE002126-PA
TPRE001865-PA
TPRE011758-PA
TPRE002686-PA
TPRE008828-PA
TPRE012466-PA
TPRE000998-PA
TPRE007390-PA
TPRE001418-PA
TPRE001005-PA
TPRE011450-PA
TPRE003796-PA
TPRE009423-PA
TPRE001180-PA
TPRE007207-PA
TPRE009593-PA
TPRE008760-PA
TPRE010275-PA
TPRE003715-PA
TPRE011004-PA
TPRE008556-PA
TPRE007480-PA
TPRE009390-PA
TPRE005138-PA
TPRE004386-PA
TPRE011016-PA
TPRE010860-PA
TPRE009455-PA
TPRE011689-PA
TPRE003691-PA
TPRE009974-PA
TPRE012820-PA
TPRE006131-PA
TPRE007082-PA
TPRE007495-PA
TPRE011474-PA
TPRE003678-PA
TPRE000366-PA
TPRE005772-PA
TPRE000309-PA
TPRE004568-PA
TPRE001910-PA
TPRE010149-PA
TPRE004398-PA
TPRE002288-PA
TPRE008374-PA
TPRE002204-PA
TPRE004605-PA
TPRE006313-PA
TPRE005369-PA
TPRE011941-PA
TPRE012032-PA
TPRE006236-PA
TPRE010454-PA
TPRE013130-PA
TPRE009568-PA
TPRE008787-PA
TPRE004922-PA
TPRE005045-PA
TPRE005131-PA
TPRE002735-PA
TPRE004934-PA
TPRE000784-PA
TPRE001966-PA
TPRE000050-PA
TPRE008723-PA
TPRE000199-PA
TPRE004069-PA
TPRE013182-PA
TPRE013056-PA
TPRE001760-PA
TPRE011710-PA
TPRE012791-PA
TPRE004630-PA
TPRE009070-PA
TPRE006118-PA
TPRE000354-PA
TPRE006268-PA
TPRE006411-PA
TPRE010901-PA
TPRE008885-PA
TPRE004910-PA
TPRE001199-PA
TPRE001593-PA
TPRE005195-PA
TPRE012945-PA
TPRE002723-PA
TPRE012653-PA
TPRE006090-PA
TPRE010150-PA
TPRE006897-PA
TPRE006382-PA
TPRE007735-PA
TPRE004853-PA
TPRE006698-PA
TPRE002808-PA
TPRE001622-PA
TPRE004909-PA
TPRE012000-PA
TPRE004431-PA
TPRE006662-PA
TPRE004561-PA
TPRE008735-PA
TPRE002386-PA
TPRE012430-PA
TPRE005411-PA
TPRE008276-PA
TPRE005767-PA
TPRE010515-PA
TPRE005106-PA
TPRE006593-PA
TPRE010791-PA
TPRE012410-PA
TPRE010223-PA
TPRE008816-PA
TPRE006455-PA
TPRE012840-PA
TPRE013105-PA
TPRE004873-PA
TPRE003467-PA
TPRE006487-PA
TPRE009512-PA
TPRE012409-PA
TPRE009629-PA
TPRE000897-PA
TPRE008662-PA
TPRE010186-PA
TPRE009370-PA
TPRE010697-PA
TPRE010267-PA
TPRE010410-PA
TPRE000991-PA
TPRE003934-PA
TPRE007244-PA
TPRE001516-PA
TPRE010211-PA
TPRE003411-PA
TPRE010036-PA
TPRE000187-PA
TPRE006536-PA
TPRE009382-PA
TPRE001187-PA
TPRE006106-PA
TPRE008674-PA
TPRE002317-PA
TPRE004305-PA
TPRE001609-PA
TPRE012304-PA
TPRE009288-PA

## Sheet: dNdS>1
TPRE008530-PA
TPRE012475-PA
TPRE009146-PA
TPRE012524-PA
TPRE009838-PA
TPRE006020-PA
TPRE008514-PA
TPRE013028-PA
TPRE012372-PA
TPRE007835-PA
TPRE005020-PA
TPRE010021-PA
TPRE009731-PA
TPRE012319-PA
TPRE011032-PA
TPRE006447-PA
TPRE006851-PA
TPRE003677-PA
TPRE008920-PA
TPRE008279-PA
TPRE002333-PA
TPRE001187-PA
TPRE002417-PA
TPRE013020-PA
TPRE001749-PA
TPRE006473-PA
TPRE012363-PA
TPRE008706-PA
TPRE006128-PA
TPRE010299-PA
TPRE012817-PA
TPRE006492-PA
TPRE006913-PA
TPRE008877-PA
TPRE010361-PA
TPRE002567-PA
TPRE003920-PA
TPRE010098-PA
TPRE001406-PA
TPRE003198-PA
TPRE003243-PA
TPRE011663-PA
TPRE005651-PA
TPRE004257-PA
TPRE008575-PA
TPRE002261-PA
TPRE005106-PA
TPRE011674-PA
TPRE012516-PA
TPRE011426-PA
TPRE006143-PA
TPRE004880-PA
TPRE003196-PA
TPRE013054-PA
TPRE006466-PA
TPRE001073-PA
TPRE010811-PA
TPRE007135-PA
TPRE005003-PA
TPRE011449-PA
TPRE010703-PA
TPRE010677-PA
TPRE009144-PA
TPRE004408-PA
TPRE002290-PA
TPRE009086-PA
TPRE003754-PA
TPRE001324-PA
TPRE004956-PA
TPRE001896-PA
TPRE006883-PA
TPRE011418-PA
TPRE003215-PA
TPRE011977-PA
TPRE013189-PA
TPRE007389-PA
TPRE008724-PA
TPRE006257-PA
TPRE005919-PA
TPRE010810-PA
TPRE013055-PA
TPRE009333-PA
TPRE012791-PA
TPRE007863-PA
TPRE004847-PA
TPRE006568-PA
TPRE011708-PA
TPRE003675-PA
TPRE007523-PA
TPRE006475-PA
TPRE005872-PA
TPRE012533-PA
TPRE010554-PA
TPRE001662-PA
TPRE001616-PA
TPRE008919-PA
TPRE013041-PA
TPRE010530-PA
TPRE012997-PA
TPRE005790-PA
TPRE012507-PA
TPRE001325-PA
TPRE004134-PA
TPRE006452-PA
TPRE009186-PA
TPRE003422-PA
TPRE003933-PA
TPRE008447-PA
TPRE000975-PA
TPRE012841-PA
TPRE007853-PA
TPRE001676-PA
TPRE008177-PA
TPRE009112-PA
TPRE009607-PA
TPRE008494-PA
TPRE009519-PA
TPRE012779-PA
TPRE010245-PA
TPRE003435-PA
TPRE003939-PA
TPRE009828-PA
TPRE012764-PA
TPRE004198-PA
TPRE003114-PA
TPRE002671-PA
TPRE000559-PA
TPRE000923-PA
TPRE001069-PA
TPRE012851-PA
TPRE011077-PA
TPRE012537-PA
TPRE006459-PA
TPRE001815-PA
TPRE005967-PA
TPRE012982-PA
TPRE011710-PA
TPRE013048-PA
TPRE001386-PA
TPRE001139-PA
TPRE007194-PA
TPRE007353-PA
TPRE006476-PA
TPRE005414-PA
TPRE010555-PA
TPRE012418-PA
TPRE008194-PA
TPRE002436-PA
TPRE003796-PA
TPRE008184-PA
TPRE012846-PA
TPRE004333-PA
TPRE008536-PA
TPRE010697-PA
TPRE012506-PA
TPRE002647-PA
TPRE005018-PA
TPRE000181-PA
TPRE010285-PA
TPRE003118-PA
TPRE012729-PA
TPRE008301-PA
TPRE012645-PA
TPRE004845-PA
TPRE008630-PA
TPRE011958-PA
TPRE006160-PA
TPRE011404-PA
TPRE009250-PA
TPRE006038-PA
TPRE012905-PA
TPRE010866-PA
TPRE011677-PA
TPRE001039-PA
TPRE001699-PA
TPRE010815-PA
TPRE003365-PA
TPRE008674-PA
TPRE006975-PA
TPRE012326-PA
TPRE000104-PA
TPRE009145-PA
TPRE008347-PA
TPRE007068-PA
TPRE008358-PA
TPRE012889-PA
TPRE007670-PA
TPRE004184-PA
TPRE000905-PA
TPRE002994-PA
TPRE008715-PA
TPRE009087-PA
TPRE010503-PA
TPRE004357-PA
TPRE002276-PA
TPRE001119-PA
TPRE001047-PA
TPRE001981-PA
TPRE012630-PA
TPRE009895-PA
TPRE007850-PA
TPRE002184-PA
TPRE008125-PA
TPRE012409-PA
TPRE013182-PA
TPRE006675-PA
TPRE003934-PA
TPRE010149-PA
TPRE010874-PA
TPRE012371-PA
TPRE008210-PA
TPRE006289-PA
TPRE002240-PA
TPRE013027-PA
TPRE009116-PA
TPRE008146-PA
TPRE002627-PA
TPRE013080-PA
TPRE000587-PA
TPRE001737-PA
TPRE012325-PA
TPRE000474-PA
TPRE005133-PA
TPRE012772-PA
TPRE011758-PA
TPRE006094-PA
TPRE013130-PA
TPRE002183-PA
TPRE012861-PA
TPRE010670-PA
TPRE009543-PA
TPRE012610-PA
TPRE010867-PA
TPRE010950-PA
TPRE012055-PA
TPRE001596-PA
TPRE009199-PA
TPRE007982-PA
TPRE007103-PA
TPRE008205-PA
TPRE012115-PA
TPRE007435-PA
TPRE011030-PA
TPRE003275-PA
TPRE006691-PA
TPRE010749-PA
TPRE011504-PA
TPRE005420-PA
TPRE006091-PA
TPRE012867-PA
TPRE002192-PA
TPRE009235-PA
TPRE008765-PA
TPRE005918-PA
TPRE002289-PA
TPRE006496-PA
TPRE007101-PA
TPRE011880-PA
TPRE006046-PA
TPRE005358-PA
TPRE006526-PA
TPRE002273-PA
TPRE006738-PA
TPRE003765-PA
TPRE003124-PA
TPRE008716-PA
TPRE003821-PA
TPRE008150-PA
TPRE002665-PA
TPRE009861-PA
TPRE006497-PA
TPRE011067-PA
TPRE003822-PA
TPRE005023-PA
TPRE011450-PA
TPRE003711-PA
TPRE001987-PA
TPRE006698-PA
TPRE005996-PA
TPRE011595-PA
TPRE001611-PA
TPRE005881-PA
TPRE011033-PA
TPRE004927-PA
TPRE009720-PA
TPRE001151-PA
TPRE010452-PA
TPRE010565-PA
TPRE004139-PA
TPRE001874-PA
TPRE005616-PA
TPRE011444-PA
TPRE001640-PA
TPRE004286-PA
TPRE003900-PA
TPRE002722-PA
TPRE005397-PA
TPRE008516-PA
TPRE011371-PA
TPRE006692-PA
TPRE013090-PA
TPRE011975-PA
TPRE012914-PA
TPRE009516-PA
TPRE003558-PA
TPRE012808-PA
TPRE011633-PA
TPRE002951-PA
TPRE002715-PA
TPRE007871-PA
TPRE013099-PA
TPRE012744-PA
TPRE002705-PA
TPRE008495-PA
TPRE007725-PA
TPRE009604-PA
TPRE003644-PA
TPRE007211-PA
TPRE010681-PA
TPRE010504-PA
TPRE005671-PA
TPRE004996-PA
TPRE008592-PA
TPRE007534-PA
TPRE007318-PA
TPRE013187-PA
TPRE004330-PA
TPRE003378-PA
TPRE006434-PA
TPRE011929-PA
TPRE003084-PA
TPRE006024-PA
TPRE010247-PA
TPRE005717-PA
TPRE008093-PA
TPRE007255-PA
TPRE007335-PA
TPRE012108-PA
TPRE003071-PA
TPRE003174-PA
TPRE011412-PA
TPRE005191-PA
TPRE010150-PA
TPRE010679-PA
TPRE009102-PA
TPRE005122-PA
TPRE004310-PA
TPRE013154-PA
TPRE006472-PA
TPRE008916-PA
TPRE004274-PA
TPRE011581-PA
TPRE012127-PA
TPRE008766-PA
TPRE010142-PA
TPRE006455-PA
TPRE001983-PA
